# Supplementary material for: An optofluidic antenna for enhancing the sensitivity of single-emitter measurements
Source: Nat Commun. 2024 Mar 21;15:2545. doi: 10.1038/s41467-024-46730-w (PMC10957926; doi:10.1038/s41467-024-46730-w)
Supplement: Supplementary file 3 — Source Data [file 41467_2024_46730_MOESM3_ESM.zip]

Archive with 4 entries (4 files):
- figure1.xls
- figure3.xlsx
- figure4.xlsx
- figure2.xlsx
