# Supplementary material for: An optofluidic antenna for enhancing the sensitivity of single-emitter measurements
Source: Nat Commun. 2024 Mar 21;15:2545. doi: 10.1038/s41467-024-46730-w (PMC10957926; doi:10.1038/s41467-024-46730-w)
Supplement: Supplementary file 3 — Source Data [file 41467_2024_46730_MOESM3_ESM.zip › figure1.xls]

## Sheet: b
Collection angle [degree]	Bulk: Emission power density [arb. units]	OFA: Emission power density [arb. units]
0	0	0
0.01	0.000225792	3.18072e-05
0.02	0.000451583	6.36143e-05
0.03	0.000677375	9.54215e-05
0.04	0.000903167	0.000127229
0.05	0.00112896	0.000159036
0.06	0.00135475	0.000190843
0.07	0.00158054	0.00022265
0.08	0.00180633	0.000254457
0.09	0.00203212	0.000286265
0.1	0.00225791	0.000318072
0.11	0.00248371	0.000349879
0.12	0.0027095	0.000381686
0.13	0.00293529	0.000413493
0.14	0.00316108	0.000445301
0.15	0.00338687	0.000477108
0.16	0.00361266	0.000508915
0.17	0.00383845	0.000540722
0.18	0.00406423	0.00057253
0.19	0.00429002	0.000604337
0.2	0.00451581	0.000636144
0.21	0.0047416	0.000667952
0.22	0.00496739	0.000699759
0.23	0.00519318	0.000731567
0.24	0.00541896	0.000763374
0.25	0.00564475	0.000795181
0.26	0.00587054	0.000826989
0.27	0.00609632	0.000858796
0.28	0.00632211	0.000890604
0.29	0.00654789	0.000922411
0.3	0.00677368	0.000954219
0.31	0.00699946	0.000986027
0.32	0.00722525	0.00101783
0.33	0.00745103	0.00104964
0.34	0.00767681	0.00108145
0.35	0.00790259	0.00111326
0.36	0.00812837	0.00114507
0.37	0.00835416	0.00117687
0.38	0.00857994	0.00120868
0.39	0.00880572	0.00124049
0.4	0.00903149	0.0012723
0.41	0.00925727	0.0013041
0.42	0.00948305	0.00133591
0.43	0.00970883	0.00136772
0.44	0.0099346	0.00139953
0.45	0.0101604	0.00143134
0.46	0.0103862	0.00146314
0.47	0.0106119	0.00149495
0.48	0.0108377	0.00152676
0.49	0.0110635	0.00155857
0.5	0.0112892	0.00159038
0.51	0.011515	0.00162219
0.52	0.0117408	0.00165399
0.53	0.0119666	0.0016858
0.54	0.0121923	0.00171761
0.55	0.0124181	0.00174942
0.56	0.0126439	0.00178123
0.57	0.0128696	0.00181304
0.58	0.0130954	0.00184485
0.59	0.0133212	0.00187665
0.6	0.0135469	0.00190846
0.61	0.0137727	0.00194027
0.62	0.0139984	0.00197208
0.63	0.0142242	0.00200389
0.64	0.01445	0.0020357
0.65	0.0146757	0.00206751
0.66	0.0149015	0.00209932
0.67	0.0151272	0.00213113
0.68	0.015353	0.00216294
0.69	0.0155787	0.00219475
0.7	0.0158045	0.00222655
0.71	0.0160302	0.00225836
0.72	0.016256	0.00229017
0.73	0.0164817	0.00232198
0.74	0.0167075	0.00235379
0.75	0.0169332	0.0023856
0.76	0.017159	0.00241741
0.77	0.0173847	0.00244922
0.78	0.0176105	0.00248103
0.79	0.0178362	0.00251284
0.8	0.0180619	0.00254465
0.81	0.0182877	0.00257646
0.82	0.0185134	0.00260827
0.83	0.0187392	0.00264008
0.84	0.0189649	0.00267189
0.85	0.0191906	0.0027037
0.86	0.0194164	0.00273552
0.87	0.0196421	0.00276733
0.88	0.0198678	0.00279914
0.89	0.0200935	0.00283095
0.9	0.0203193	0.00286276
0.91	0.020545	0.00289457
0.92	0.0207707	0.00292638
0.93	0.0209964	0.00295819
0.94	0.0212222	0.00299
0.95	0.0214479	0.00302181
0.96	0.0216736	0.00305363
0.97	0.0218993	0.00308544
0.98	0.022125	0.00311725
0.99	0.0223507	0.00314906
1	0.0225765	0.00318087
1.01	0.0228022	0.00321268
1.02	0.0230279	0.0032445
1.03	0.0232536	0.00327631
1.04	0.0234793	0.00330812
1.05	0.023705	0.00333993
1.06	0.0239307	0.00337175
1.07	0.0241564	0.00340356
1.08	0.0243821	0.00343537
1.09	0.0246078	0.00346718
1.1	0.0248335	0.003499
1.11	0.0250592	0.00353081
1.12	0.0252849	0.00356262
1.13	0.0255105	0.00359443
1.14	0.0257362	0.00362625
1.15	0.0259619	0.00365806
1.16	0.0261876	0.00368987
1.17	0.0264133	0.00372169
1.18	0.026639	0.0037535
1.19	0.0268646	0.00378532
1.2	0.0270903	0.00381713
1.21	0.027316	0.00384894
1.22	0.0275417	0.00388076
1.23	0.0277673	0.00391257
1.24	0.027993	0.00394439
1.25	0.0282187	0.0039762
1.26	0.0284443	0.00400801
1.27	0.02867	0.00403983
1.28	0.0288956	0.00407164
1.29	0.0291213	0.00410346
1.3	0.029347	0.00413527
1.31	0.0295726	0.00416709
1.32	0.0297983	0.0041989
1.33	0.0300239	0.00423072
1.34	0.0302496	0.00426253
1.35	0.0304752	0.00429435
1.36	0.0307008	0.00432617
1.37	0.0309265	0.00435798
1.38	0.0311521	0.0043898
1.39	0.0313778	0.00442161
1.4	0.0316034	0.00445343
1.41	0.031829	0.00448525
1.42	0.0320547	0.00451706
1.43	0.0322803	0.00454888
1.44	0.0325059	0.0045807
1.45	0.0327315	0.00461251
1.46	0.0329571	0.00464433
1.47	0.0331828	0.00467615
1.48	0.0334084	0.00470796
1.49	0.033634	0.00473978
1.5	0.0338596	0.0047716
1.51	0.0340852	0.00480342
1.52	0.0343108	0.00483524
1.53	0.0345364	0.00486705
1.54	0.034762	0.00489887
1.55	0.0349876	0.00493069
1.56	0.0352132	0.00496251
1.57	0.0354388	0.00499433
1.58	0.0356644	0.00502614
1.59	0.03589	0.00505796
1.6	0.0361156	0.00508978
1.61	0.0363411	0.0051216
1.62	0.0365667	0.00515342
1.63	0.0367923	0.00518524
1.64	0.0370179	0.00521706
1.65	0.0372434	0.00524888
1.66	0.037469	0.0052807
1.67	0.0376946	0.00531252
1.68	0.0379201	0.00534434
1.69	0.0381457	0.00537616
1.7	0.0383713	0.00540798
1.71	0.0385968	0.0054398
1.72	0.0388224	0.00547162
1.73	0.0390479	0.00550344
1.74	0.0392735	0.00553526
1.75	0.039499	0.00556709
1.76	0.0397246	0.00559891
1.77	0.0399501	0.00563073
1.78	0.0401756	0.00566255
1.79	0.0404012	0.00569437
1.8	0.0406267	0.00572619
1.81	0.0408522	0.00575802
1.82	0.0410777	0.00578984
1.83	0.0413033	0.00582166
1.84	0.0415288	0.00585348
1.85	0.0417543	0.00588531
1.86	0.0419798	0.00591713
1.87	0.0422053	0.00594895
1.88	0.0424308	0.00598078
1.89	0.0426563	0.0060126
1.9	0.0428818	0.00604442
1.91	0.0431073	0.00607625
1.92	0.0433328	0.00610807
1.93	0.0435583	0.0061399
1.94	0.0437838	0.00617172
1.95	0.0440093	0.00620354
1.96	0.0442347	0.00623537
1.97	0.0444602	0.00626719
1.98	0.0446857	0.00629902
1.99	0.0449112	0.00633084
2	0.0451366	0.00636267
2.01	0.0453621	0.0063945
2.02	0.0455876	0.00642632
2.03	0.045813	0.00645815
2.04	0.0460385	0.00648997
2.05	0.0462639	0.0065218
2.06	0.0464894	0.00655363
2.07	0.0467148	0.00658545
2.08	0.0469403	0.00661728
2.09	0.0471657	0.00664911
2.1	0.0473911	0.00668093
2.11	0.0476166	0.00671276
2.12	0.047842	0.00674459
2.13	0.0480674	0.00677642
2.14	0.0482928	0.00680825
2.15	0.0485183	0.00684007
2.16	0.0487437	0.0068719
2.17	0.0489691	0.00690373
2.18	0.0491945	0.00693556
2.19	0.0494199	0.00696739
2.2	0.0496453	0.00699922
2.21	0.0498707	0.00703105
2.22	0.0500961	0.00706288
2.23	0.0503215	0.00709471
2.24	0.0505469	0.00712654
2.25	0.0507722	0.00715837
2.26	0.0509976	0.0071902
2.27	0.051223	0.00722203
2.28	0.0514484	0.00725386
2.29	0.0516737	0.00728569
2.3	0.0518991	0.00731752
2.31	0.0521245	0.00734935
2.32	0.0523498	0.00738118
2.33	0.0525752	0.00741302
2.34	0.0528005	0.00744485
2.35	0.0530259	0.00747668
2.36	0.0532512	0.00750851
2.37	0.0534765	0.00754034
2.38	0.0537019	0.00757218
2.39	0.0539272	0.00760401
2.4	0.0541525	0.00763584
2.41	0.0543778	0.00766768
2.42	0.0546032	0.00769951
2.43	0.0548285	0.00773135
2.44	0.0550538	0.00776318
2.45	0.0552791	0.00779501
2.46	0.0555044	0.00782685
2.47	0.0557297	0.00785868
2.48	0.055955	0.00789052
2.49	0.0561803	0.00792235
2.5	0.0564056	0.00795419
2.51	0.0566308	0.00798602
2.52	0.0568561	0.00801786
2.53	0.0570814	0.0080497
2.54	0.0573067	0.00808153
2.55	0.0575319	0.00811337
2.56	0.0577572	0.00814521
2.57	0.0579824	0.00817704
2.58	0.0582077	0.00820888
2.59	0.0584329	0.00824072
2.6	0.0586582	0.00827255
2.61	0.0588834	0.00830439
2.62	0.0591087	0.00833623
2.63	0.0593339	0.00836807
2.64	0.0595591	0.00839991
2.65	0.0597843	0.00843175
2.66	0.0600096	0.00846358
2.67	0.0602348	0.00849542
2.68	0.06046	0.00852726
2.69	0.0606852	0.0085591
2.7	0.0609104	0.00859094
2.71	0.0611356	0.00862278
2.72	0.0613608	0.00865462
2.73	0.061586	0.00868646
2.74	0.0618111	0.00871831
2.75	0.0620363	0.00875015
2.76	0.0622615	0.00878199
2.77	0.0624867	0.00881383
2.78	0.0627118	0.00884567
2.79	0.062937	0.00887751
2.8	0.0631622	0.00890936
2.81	0.0633873	0.0089412
2.82	0.0636125	0.00897304
2.83	0.0638376	0.00900488
2.84	0.0640627	0.00903673
2.85	0.0642879	0.00906857
2.86	0.064513	0.00910041
2.87	0.0647381	0.00913226
2.88	0.0649632	0.0091641
2.89	0.0651884	0.00919595
2.9	0.0654135	0.00922779
2.91	0.0656386	0.00925964
2.92	0.0658637	0.00929148
2.93	0.0660888	0.00932333
2.94	0.0663139	0.00935517
2.95	0.0665389	0.00938702
2.96	0.066764	0.00941886
2.97	0.0669891	0.00945071
2.98	0.0672142	0.00948256
2.99	0.0674392	0.0095144
3	0.0676643	0.00954625
3.01	0.0678894	0.0095781
3.02	0.0681144	0.00960995
3.03	0.0683395	0.00964179
3.04	0.0685645	0.00967364
3.05	0.0687895	0.00970549
3.06	0.0690146	0.00973734
3.07	0.0692396	0.00976919
3.08	0.0694646	0.00980104
3.09	0.0696897	0.00983289
3.1	0.0699147	0.00986474
3.11	0.0701397	0.00989659
3.12	0.0703647	0.00992844
3.13	0.0705897	0.00996029
3.14	0.0708147	0.00999214
3.15	0.0710397	0.010024
3.16	0.0712646	0.0100558
3.17	0.0714896	0.0100877
3.18	0.0717146	0.0101195
3.19	0.0719396	0.0101514
3.2	0.0721645	0.0101832
3.21	0.0723895	0.0102151
3.22	0.0726144	0.010247
3.23	0.0728394	0.0102788
3.24	0.0730643	0.0103107
3.25	0.0732892	0.0103425
3.26	0.0735142	0.0103744
3.27	0.0737391	0.0104062
3.28	0.073964	0.0104381
3.29	0.0741889	0.0104699
3.3	0.0744138	0.0105018
3.31	0.0746388	0.0105336
3.32	0.0748637	0.0105655
3.33	0.0750885	0.0105974
3.34	0.0753134	0.0106292
3.35	0.0755383	0.0106611
3.36	0.0757632	0.0106929
3.37	0.0759881	0.0107248
3.38	0.0762129	0.0107566
3.39	0.0764378	0.0107885
3.4	0.0766626	0.0108204
3.41	0.0768875	0.0108522
3.42	0.0771123	0.0108841
3.43	0.0773372	0.0109159
3.44	0.077562	0.0109478
3.45	0.0777868	0.0109796
3.46	0.0780117	0.0110115
3.47	0.0782365	0.0110434
3.48	0.0784613	0.0110752
3.49	0.0786861	0.0111071
3.5	0.0789109	0.0111389
3.51	0.0791357	0.0111708
3.52	0.0793605	0.0112027
3.53	0.0795853	0.0112345
3.54	0.07981	0.0112664
3.55	0.0800348	0.0112983
3.56	0.0802596	0.0113301
3.57	0.0804843	0.011362
3.58	0.0807091	0.0113938
3.59	0.0809338	0.0114257
3.6	0.0811586	0.0114576
3.61	0.0813833	0.0114894
3.62	0.081608	0.0115213
3.63	0.0818328	0.0115532
3.64	0.0820575	0.011585
3.65	0.0822822	0.0116169
3.66	0.0825069	0.0116488
3.67	0.0827316	0.0116806
3.68	0.0829563	0.0117125
3.69	0.083181	0.0117444
3.7	0.0834057	0.0117762
3.71	0.0836303	0.0118081
3.72	0.083855	0.01184
3.73	0.0840797	0.0118718
3.74	0.0843043	0.0119037
3.75	0.084529	0.0119356
3.76	0.0847536	0.0119674
3.77	0.0849783	0.0119993
3.78	0.0852029	0.0120312
3.79	0.0854275	0.012063
3.8	0.0856522	0.0120949
3.81	0.0858768	0.0121268
3.82	0.0861014	0.0121586
3.83	0.086326	0.0121905
3.84	0.0865506	0.0122224
3.85	0.0867752	0.0122542
3.86	0.0869998	0.0122861
3.87	0.0872243	0.012318
3.88	0.0874489	0.0123499
3.89	0.0876735	0.0123817
3.9	0.087898	0.0124136
3.91	0.0881226	0.0124455
3.92	0.0883471	0.0124774
3.93	0.0885717	0.0125092
3.94	0.0887962	0.0125411
3.95	0.0890207	0.012573
3.96	0.0892453	0.0126048
3.97	0.0894698	0.0126367
3.98	0.0896943	0.0126686
3.99	0.0899188	0.0127005
4	0.0901433	0.0127323
4.01	0.0903678	0.0127642
4.02	0.0905923	0.0127961
4.03	0.0908167	0.012828
4.04	0.0910412	0.0128598
4.05	0.0912657	0.0128917
4.06	0.0914901	0.0129236
4.07	0.0917146	0.0129555
4.08	0.091939	0.0129874
4.09	0.0921635	0.0130192
4.1	0.0923879	0.0130511
4.11	0.0926123	0.013083
4.12	0.0928367	0.0131149
4.13	0.0930611	0.0131468
4.14	0.0932855	0.0131786
4.15	0.0935099	0.0132105
4.16	0.0937343	0.0132424
4.17	0.0939587	0.0132743
4.18	0.0941831	0.0133062
4.19	0.0944075	0.013338
4.2	0.0946318	0.0133699
4.21	0.0948562	0.0134018
4.22	0.0950805	0.0134337
4.23	0.0953049	0.0134656
4.24	0.0955292	0.0134974
4.25	0.0957535	0.0135293
4.26	0.0959779	0.0135612
4.27	0.0962022	0.0135931
4.28	0.0964265	0.013625
4.29	0.0966508	0.0136569
4.3	0.0968751	0.0136887
4.31	0.0970994	0.0137206
4.32	0.0973236	0.0137525
4.33	0.0975479	0.0137844
4.34	0.0977722	0.0138163
4.35	0.0979964	0.0138482
4.36	0.0982207	0.0138801
4.37	0.0984449	0.013912
4.38	0.0986692	0.0139438
4.39	0.0988934	0.0139757
4.4	0.0991176	0.0140076
4.41	0.0993418	0.0140395
4.42	0.0995661	0.0140714
4.43	0.0997903	0.0141033
4.44	0.100014	0.0141352
4.45	0.100239	0.0141671
4.46	0.100463	0.0141989
4.47	0.100687	0.0142308
4.48	0.100911	0.0142627
4.49	0.101135	0.0142946
4.5	0.101359	0.0143265
4.51	0.101584	0.0143584
4.52	0.101808	0.0143903
4.53	0.102032	0.0144222
4.54	0.102256	0.0144541
4.55	0.10248	0.014486
4.56	0.102704	0.0145179
4.57	0.102928	0.0145498
4.58	0.103152	0.0145817
4.59	0.103377	0.0146135
4.6	0.103601	0.0146454
4.61	0.103825	0.0146773
4.62	0.104049	0.0147092
4.63	0.104273	0.0147411
4.64	0.104497	0.014773
4.65	0.104721	0.0148049
4.66	0.104945	0.0148368
4.67	0.105169	0.0148687
4.68	0.105393	0.0149006
4.69	0.105617	0.0149325
4.7	0.105841	0.0149644
4.71	0.106065	0.0149963
4.72	0.106289	0.0150282
4.73	0.106513	0.0150601
4.74	0.106737	0.015092
4.75	0.106961	0.0151239
4.76	0.107185	0.0151558
4.77	0.107409	0.0151877
4.78	0.107633	0.0152196
4.79	0.107857	0.0152515
4.8	0.108081	0.0152834
4.81	0.108305	0.0153153
4.82	0.108528	0.0153472
4.83	0.108752	0.0153791
4.84	0.108976	0.015411
4.85	0.1092	0.0154429
4.86	0.109424	0.0154748
4.87	0.109648	0.0155067
4.88	0.109872	0.0155386
4.89	0.110096	0.0155705
4.9	0.110319	0.0156024
4.91	0.110543	0.0156343
4.92	0.110767	0.0156662
4.93	0.110991	0.0156981
4.94	0.111215	0.01573
4.95	0.111439	0.015762
4.96	0.111662	0.0157939
4.97	0.111886	0.0158258
4.98	0.11211	0.0158577
4.99	0.112334	0.0158896
5	0.112557	0.0159215
5.01	0.112781	0.0159534
5.02	0.113005	0.0159853
5.03	0.113229	0.0160172
5.04	0.113452	0.0160491
5.05	0.113676	0.016081
5.06	0.1139	0.0161129
5.07	0.114124	0.0161448
5.08	0.114347	0.0161768
5.09	0.114571	0.0162087
5.1	0.114795	0.0162406
5.11	0.115018	0.0162725
5.12	0.115242	0.0163044
5.13	0.115466	0.0163363
5.14	0.115689	0.0163682
5.15	0.115913	0.0164001
5.16	0.116137	0.0164321
5.17	0.11636	0.016464
5.18	0.116584	0.0164959
5.19	0.116808	0.0165278
5.2	0.117031	0.0165597
5.21	0.117255	0.0165916
5.22	0.117478	0.0166235
5.23	0.117702	0.0166555
5.24	0.117925	0.0166874
5.25	0.118149	0.0167193
5.26	0.118373	0.0167512
5.27	0.118596	0.0167831
5.28	0.11882	0.016815
5.29	0.119043	0.016847
5.3	0.119267	0.0168789
5.31	0.11949	0.0169108
5.32	0.119714	0.0169427
5.33	0.119937	0.0169746
5.34	0.120161	0.0170065
5.35	0.120384	0.0170385
5.36	0.120608	0.0170704
5.37	0.120831	0.0171023
5.38	0.121055	0.0171342
5.39	0.121278	0.0171661
5.4	0.121501	0.0171981
5.41	0.121725	0.01723
5.42	0.121948	0.0172619
5.43	0.122172	0.0172938
5.44	0.122395	0.0173258
5.45	0.122618	0.0173577
5.46	0.122842	0.0173896
5.47	0.123065	0.0174215
5.48	0.123289	0.0174535
5.49	0.123512	0.0174854
5.5	0.123735	0.0175173
5.51	0.123959	0.0175492
5.52	0.124182	0.0175811
5.53	0.124405	0.0176131
5.54	0.124629	0.017645
5.55	0.124852	0.0176769
5.56	0.125075	0.0177089
5.57	0.125298	0.0177408
5.58	0.125522	0.0177727
5.59	0.125745	0.0178046
5.6	0.125968	0.0178366
5.61	0.126191	0.0178685
5.62	0.126415	0.0179004
5.63	0.126638	0.0179323
5.64	0.126861	0.0179643
5.65	0.127084	0.0179962
5.66	0.127308	0.0180281
5.67	0.127531	0.0180601
5.68	0.127754	0.018092
5.69	0.127977	0.0181239
5.7	0.1282	0.0181559
5.71	0.128423	0.0181878
5.72	0.128647	0.0182197
5.73	0.12887	0.0182517
5.74	0.129093	0.0182836
5.75	0.129316	0.0183155
5.76	0.129539	0.0183475
5.77	0.129762	0.0183794
5.78	0.129985	0.0184113
5.79	0.130208	0.0184433
5.8	0.130431	0.0184752
5.81	0.130655	0.0185071
5.82	0.130878	0.0185391
5.83	0.131101	0.018571
5.84	0.131324	0.0186029
5.85	0.131547	0.0186349
5.86	0.13177	0.0186668
5.87	0.131993	0.0186987
5.88	0.132216	0.0187307
5.89	0.132439	0.0187626
5.9	0.132662	0.0187946
5.91	0.132885	0.0188265
5.92	0.133108	0.0188584
5.93	0.133331	0.0188904
5.94	0.133553	0.0189223
5.95	0.133776	0.0189543
5.96	0.133999	0.0189862
5.97	0.134222	0.0190181
5.98	0.134445	0.0190501
5.99	0.134668	0.019082
6	0.134891	0.019114
6.01	0.135114	0.0191459
6.02	0.135337	0.0191778
6.03	0.13556	0.0192098
6.04	0.135782	0.0192417
6.05	0.136005	0.0192737
6.06	0.136228	0.0193056
6.07	0.136451	0.0193376
6.08	0.136674	0.0193695
6.09	0.136896	0.0194014
6.1	0.137119	0.0194334
6.11	0.137342	0.0194653
6.12	0.137565	0.0194973
6.13	0.137788	0.0195292
6.14	0.13801	0.0195612
6.15	0.138233	0.0195931
6.16	0.138456	0.0196251
6.17	0.138678	0.019657
6.18	0.138901	0.019689
6.19	0.139124	0.0197209
6.2	0.139347	0.0197529
6.21	0.139569	0.0197848
6.22	0.139792	0.0198168
6.23	0.140015	0.0198487
6.24	0.140237	0.0198807
6.25	0.14046	0.0199126
6.26	0.140682	0.0199446
6.27	0.140905	0.0199765
6.28	0.141128	0.0200085
6.29	0.14135	0.0200404
6.3	0.141573	0.0200724
6.31	0.141795	0.0201043
6.32	0.142018	0.0201363
6.33	0.142241	0.0201682
6.34	0.142463	0.0202002
6.35	0.142686	0.0202321
6.36	0.142908	0.0202641
6.37	0.143131	0.020296
6.38	0.143353	0.020328
6.39	0.143576	0.0203599
6.4	0.143798	0.0203919
6.41	0.144021	0.0204238
6.42	0.144243	0.0204558
6.43	0.144466	0.0204878
6.44	0.144688	0.0205197
6.45	0.14491	0.0205517
6.46	0.145133	0.0205836
6.47	0.145355	0.0206156
6.48	0.145578	0.0206475
6.49	0.1458	0.0206795
6.5	0.146022	0.0207115
6.51	0.146245	0.0207434
6.52	0.146467	0.0207754
6.53	0.146689	0.0208073
6.54	0.146912	0.0208393
6.55	0.147134	0.0208713
6.56	0.147356	0.0209032
6.57	0.147579	0.0209352
6.58	0.147801	0.0209671
6.59	0.148023	0.0209991
6.6	0.148246	0.0210311
6.61	0.148468	0.021063
6.62	0.14869	0.021095
6.63	0.148912	0.0211269
6.64	0.149135	0.0211589
6.65	0.149357	0.0211909
6.66	0.149579	0.0212228
6.67	0.149801	0.0212548
6.68	0.150023	0.0212868
6.69	0.150246	0.0213187
6.7	0.150468	0.0213507
6.71	0.15069	0.0213827
6.72	0.150912	0.0214146
6.73	0.151134	0.0214466
6.74	0.151356	0.0214785
6.75	0.151578	0.0215105
6.76	0.151801	0.0215425
6.77	0.152023	0.0215744
6.78	0.152245	0.0216064
6.79	0.152467	0.0216384
6.8	0.152689	0.0216703
6.81	0.152911	0.0217023
6.82	0.153133	0.0217343
6.83	0.153355	0.0217663
6.84	0.153577	0.0217982
6.85	0.153799	0.0218302
6.86	0.154021	0.0218622
6.87	0.154243	0.0218941
6.88	0.154465	0.0219261
6.89	0.154687	0.0219581
6.9	0.154909	0.02199
6.91	0.155131	0.022022
6.92	0.155353	0.022054
6.93	0.155575	0.022086
6.94	0.155797	0.0221179
6.95	0.156018	0.0221499
6.96	0.15624	0.0221819
6.97	0.156462	0.0222138
6.98	0.156684	0.0222458
6.99	0.156906	0.0222778
7	0.157128	0.0223098
7.01	0.15735	0.0223417
7.02	0.157571	0.0223737
7.03	0.157793	0.0224057
7.04	0.158015	0.0224377
7.05	0.158237	0.0224696
7.06	0.158459	0.0225016
7.07	0.15868	0.0225336
7.08	0.158902	0.0225656
7.09	0.159124	0.0225975
7.1	0.159346	0.0226295
7.11	0.159567	0.0226615
7.12	0.159789	0.0226935
7.13	0.160011	0.0227254
7.14	0.160232	0.0227574
7.15	0.160454	0.0227894
7.16	0.160676	0.0228214
7.17	0.160897	0.0228534
7.18	0.161119	0.0228853
7.19	0.161341	0.0229173
7.2	0.161562	0.0229493
7.21	0.161784	0.0229813
7.22	0.162005	0.0230133
7.23	0.162227	0.0230452
7.24	0.162449	0.0230772
7.25	0.16267	0.0231092
7.26	0.162892	0.0231412
7.27	0.163113	0.0231732
7.28	0.163335	0.0232051
7.29	0.163556	0.0232371
7.3	0.163778	0.0232691
7.31	0.163999	0.0233011
7.32	0.164221	0.0233331
7.33	0.164442	0.0233651
7.34	0.164664	0.023397
7.35	0.164885	0.023429
7.36	0.165106	0.023461
7.37	0.165328	0.023493
7.38	0.165549	0.023525
7.39	0.165771	0.023557
7.4	0.165992	0.023589
7.41	0.166213	0.0236209
7.42	0.166435	0.0236529
7.43	0.166656	0.0236849
7.44	0.166877	0.0237169
7.45	0.167099	0.0237489
7.46	0.16732	0.0237809
7.47	0.167541	0.0238129
7.48	0.167763	0.0238448
7.49	0.167984	0.0238768
7.5	0.168205	0.0239088
7.51	0.168426	0.0239408
7.52	0.168648	0.0239728
7.53	0.168869	0.0240048
7.54	0.16909	0.0240368
7.55	0.169311	0.0240688
7.56	0.169532	0.0241008
7.57	0.169754	0.0241327
7.58	0.169975	0.0241647
7.59	0.170196	0.0241967
7.6	0.170417	0.0242287
7.61	0.170638	0.0242607
7.62	0.170859	0.0242927
7.63	0.17108	0.0243247
7.64	0.171301	0.0243567
7.65	0.171523	0.0243887
7.66	0.171744	0.0244207
7.67	0.171965	0.0244527
7.68	0.172186	0.0244846
7.69	0.172407	0.0245166
7.7	0.172628	0.0245486
7.71	0.172849	0.0245806
7.72	0.17307	0.0246126
7.73	0.173291	0.0246446
7.74	0.173512	0.0246766
7.75	0.173733	0.0247086
7.76	0.173954	0.0247406
7.77	0.174175	0.0247726
7.78	0.174395	0.0248046
7.79	0.174616	0.0248366
7.8	0.174837	0.0248686
7.81	0.175058	0.0249006
7.82	0.175279	0.0249326
7.83	0.1755	0.0249646
7.84	0.175721	0.0249966
7.85	0.175942	0.0250286
7.86	0.176162	0.0250606
7.87	0.176383	0.0250926
7.88	0.176604	0.0251246
7.89	0.176825	0.0251566
7.9	0.177045	0.0251886
7.91	0.177266	0.0252206
7.92	0.177487	0.0252525
7.93	0.177708	0.0252845
7.94	0.177928	0.0253165
7.95	0.178149	0.0253485
7.96	0.17837	0.0253805
7.97	0.178591	0.0254125
7.98	0.178811	0.0254445
7.99	0.179032	0.0254765
8	0.179252	0.0255085
8.01	0.179473	0.0255405
8.02	0.179694	0.0255725
8.03	0.179914	0.0256046
8.04	0.180135	0.0256366
8.05	0.180355	0.0256686
8.06	0.180576	0.0257006
8.07	0.180797	0.0257326
8.08	0.181017	0.0257646
8.09	0.181238	0.0257966
8.1	0.181458	0.0258286
8.11	0.181679	0.0258606
8.12	0.181899	0.0258926
8.13	0.18212	0.0259246
8.14	0.18234	0.0259566
8.15	0.182561	0.0259886
8.16	0.182781	0.0260206
8.17	0.183001	0.0260526
8.18	0.183222	0.0260846
8.19	0.183442	0.0261166
8.2	0.183663	0.0261486
8.21	0.183883	0.0261806
8.22	0.184103	0.0262126
8.23	0.184324	0.0262446
8.24	0.184544	0.0262766
8.25	0.184764	0.0263086
8.26	0.184985	0.0263406
8.27	0.185205	0.0263726
8.28	0.185425	0.0264047
8.29	0.185645	0.0264367
8.3	0.185866	0.0264687
8.31	0.186086	0.0265007
8.32	0.186306	0.0265327
8.33	0.186526	0.0265647
8.34	0.186747	0.0265967
8.35	0.186967	0.0266287
8.36	0.187187	0.0266607
8.37	0.187407	0.0266927
8.38	0.187627	0.0267247
8.39	0.187847	0.0267567
8.4	0.188067	0.0267887
8.41	0.188288	0.0268208
8.42	0.188508	0.0268528
8.43	0.188728	0.0268848
8.44	0.188948	0.0269168
8.45	0.189168	0.0269488
8.46	0.189388	0.0269808
8.47	0.189608	0.0270128
8.48	0.189828	0.0270448
8.49	0.190048	0.0270768
8.5	0.190268	0.0271088
8.51	0.190488	0.0271409
8.52	0.190708	0.0271729
8.53	0.190928	0.0272049
8.54	0.191148	0.0272369
8.55	0.191368	0.0272689
8.56	0.191588	0.0273009
8.57	0.191807	0.0273329
8.58	0.192027	0.0273649
8.59	0.192247	0.027397
8.6	0.192467	0.027429
8.61	0.192687	0.027461
8.62	0.192907	0.027493
8.63	0.193126	0.027525
8.64	0.193346	0.027557
8.65	0.193566	0.027589
8.66	0.193786	0.027621
8.67	0.194006	0.0276531
8.68	0.194225	0.0276851
8.69	0.194445	0.0277171
8.7	0.194665	0.0277491
8.71	0.194884	0.0277811
8.72	0.195104	0.0278131
8.73	0.195324	0.0278451
8.74	0.195543	0.0278772
8.75	0.195763	0.0279092
8.76	0.195983	0.0279412
8.77	0.196202	0.0279732
8.78	0.196422	0.0280052
8.79	0.196641	0.0280372
8.8	0.196861	0.0280693
8.81	0.197081	0.0281013
8.82	0.1973	0.0281333
8.83	0.19752	0.0281653
8.84	0.197739	0.0281973
8.85	0.197959	0.0282293
8.86	0.198178	0.0282614
8.87	0.198398	0.0282934
8.88	0.198617	0.0283254
8.89	0.198837	0.0283574
8.9	0.199056	0.0283894
8.91	0.199275	0.0284214
8.92	0.199495	0.0284535
8.93	0.199714	0.0284855
8.94	0.199934	0.0285175
8.95	0.200153	0.0285495
8.96	0.200372	0.0285815
8.97	0.200592	0.0286135
8.98	0.200811	0.0286456
8.99	0.20103	0.0286776
9	0.20125	0.0287096
9.01	0.201469	0.0287416
9.02	0.201688	0.0287736
9.03	0.201907	0.0288057
9.04	0.202127	0.0288377
9.05	0.202346	0.0288697
9.06	0.202565	0.0289017
9.07	0.202784	0.0289337
9.08	0.203003	0.0289658
9.09	0.203222	0.0289978
9.1	0.203442	0.0290298
9.11	0.203661	0.0290618
9.12	0.20388	0.0290938
9.13	0.204099	0.0291259
9.14	0.204318	0.0291579
9.15	0.204537	0.0291899
9.16	0.204756	0.0292219
9.17	0.204975	0.0292539
9.18	0.205194	0.029286
9.19	0.205413	0.029318
9.2	0.205632	0.02935
9.21	0.205851	0.029382
9.22	0.20607	0.029414
9.23	0.206289	0.0294461
9.24	0.206508	0.0294781
9.25	0.206727	0.0295101
9.26	0.206946	0.0295421
9.27	0.207165	0.0295741
9.28	0.207384	0.0296062
9.29	0.207603	0.0296382
9.3	0.207821	0.0296702
9.31	0.20804	0.0297022
9.32	0.208259	0.0297343
9.33	0.208478	0.0297663
9.34	0.208697	0.0297983
9.35	0.208916	0.0298303
9.36	0.209134	0.0298623
9.37	0.209353	0.0298944
9.38	0.209572	0.0299264
9.39	0.20979	0.0299584
9.4	0.210009	0.0299904
9.41	0.210228	0.0300224
9.42	0.210447	0.0300545
9.43	0.210665	0.0300865
9.44	0.210884	0.0301185
9.45	0.211103	0.0301505
9.46	0.211321	0.0301826
9.47	0.21154	0.0302146
9.48	0.211758	0.0302466
9.49	0.211977	0.0302786
9.5	0.212195	0.0303107
9.51	0.212414	0.0303427
9.52	0.212633	0.0303747
9.53	0.212851	0.0304067
9.54	0.21307	0.0304387
9.55	0.213288	0.0304708
9.56	0.213506	0.0305028
9.57	0.213725	0.0305348
9.58	0.213943	0.0305668
9.59	0.214162	0.0305989
9.6	0.21438	0.0306309
9.61	0.214599	0.0306629
9.62	0.214817	0.0306949
9.63	0.215035	0.030727
9.64	0.215254	0.030759
9.65	0.215472	0.030791
9.66	0.21569	0.030823
9.67	0.215909	0.0308551
9.68	0.216127	0.0308871
9.69	0.216345	0.0309191
9.7	0.216563	0.0309511
9.71	0.216782	0.0309831
9.72	0.217	0.0310152
9.73	0.217218	0.0310472
9.74	0.217436	0.0310792
9.75	0.217654	0.0311112
9.76	0.217873	0.0311433
9.77	0.218091	0.0311753
9.78	0.218309	0.0312073
9.79	0.218527	0.0312393
9.8	0.218745	0.0312714
9.81	0.218963	0.0313034
9.82	0.219181	0.0313354
9.83	0.219399	0.0313674
9.84	0.219617	0.0313995
9.85	0.219835	0.0314315
9.86	0.220053	0.0314635
9.87	0.220271	0.0314955
9.88	0.220489	0.0315275
9.89	0.220707	0.0315596
9.9	0.220925	0.0315916
9.91	0.221143	0.0316236
9.92	0.221361	0.0316556
9.93	0.221579	0.0316877
9.94	0.221797	0.0317197
9.95	0.222015	0.0317517
9.96	0.222233	0.0317837
9.97	0.22245	0.0318158
9.98	0.222668	0.0318478
9.99	0.222886	0.0318798
10	0.223104	0.0319118
10.01	0.223322	0.0319439
10.02	0.223539	0.0319759
10.03	0.223757	0.0320079
10.04	0.223975	0.0320399
10.05	0.224192	0.032072
10.06	0.22441	0.032104
10.07	0.224628	0.032136
10.08	0.224845	0.032168
10.09	0.225063	0.0322
10.1	0.225281	0.0322321
10.11	0.225498	0.0322641
10.12	0.225716	0.0322961
10.13	0.225934	0.0323281
10.14	0.226151	0.0323602
10.15	0.226369	0.0323922
10.16	0.226586	0.0324242
10.17	0.226804	0.0324562
10.18	0.227021	0.0324883
10.19	0.227239	0.0325203
10.2	0.227456	0.0325523
10.21	0.227674	0.0325843
10.22	0.227891	0.0326163
10.23	0.228108	0.0326484
10.24	0.228326	0.0326804
10.25	0.228543	0.0327124
10.26	0.228761	0.0327444
10.27	0.228978	0.0327765
10.28	0.229195	0.0328085
10.29	0.229413	0.0328405
10.3	0.22963	0.0328725
10.31	0.229847	0.0329045
10.32	0.230065	0.0329366
10.33	0.230282	0.0329686
10.34	0.230499	0.0330006
10.35	0.230716	0.0330326
10.36	0.230933	0.0330647
10.37	0.231151	0.0330967
10.38	0.231368	0.0331287
10.39	0.231585	0.0331607
10.4	0.231802	0.0331927
10.41	0.232019	0.0332248
10.42	0.232236	0.0332568
10.43	0.232453	0.0332888
10.44	0.232671	0.0333208
10.45	0.232888	0.0333528
10.46	0.233105	0.0333849
10.47	0.233322	0.0334169
10.48	0.233539	0.0334489
10.49	0.233756	0.0334809
10.5	0.233973	0.0335129
10.51	0.23419	0.033545
10.52	0.234407	0.033577
10.53	0.234624	0.033609
10.54	0.23484	0.033641
10.55	0.235057	0.033673
10.56	0.235274	0.0337051
10.57	0.235491	0.0337371
10.58	0.235708	0.0337691
10.59	0.235925	0.0338011
10.6	0.236142	0.0338331
10.61	0.236358	0.0338652
10.62	0.236575	0.0338972
10.63	0.236792	0.0339292
10.64	0.237009	0.0339612
10.65	0.237225	0.0339932
10.66	0.237442	0.0340252
10.67	0.237659	0.0340573
10.68	0.237875	0.0340893
10.69	0.238092	0.0341213
10.7	0.238309	0.0341533
10.71	0.238525	0.0341853
10.72	0.238742	0.0342174
10.73	0.238959	0.0342494
10.74	0.239175	0.0342814
10.75	0.239392	0.0343134
10.76	0.239608	0.0343454
10.77	0.239825	0.0343774
10.78	0.240041	0.0344095
10.79	0.240258	0.0344415
10.8	0.240474	0.0344735
10.81	0.240691	0.0345055
10.82	0.240907	0.0345375
10.83	0.241124	0.0345695
10.84	0.24134	0.0346015
10.85	0.241556	0.0346336
10.86	0.241773	0.0346656
10.87	0.241989	0.0346976
10.88	0.242206	0.0347296
10.89	0.242422	0.0347616
10.9	0.242638	0.0347936
10.91	0.242854	0.0348256
10.92	0.243071	0.0348577
10.93	0.243287	0.0348897
10.94	0.243503	0.0349217
10.95	0.243719	0.0349537
10.96	0.243936	0.0349857
10.97	0.244152	0.0350177
10.98	0.244368	0.0350497
10.99	0.244584	0.0350818
11	0.2448	0.0351138
11.01	0.245016	0.0351458
11.02	0.245233	0.0351778
11.03	0.245449	0.0352098
11.04	0.245665	0.0352418
11.05	0.245881	0.0352738
11.06	0.246097	0.0353058
11.07	0.246313	0.0353378
11.08	0.246529	0.0353699
11.09	0.246745	0.0354019
11.1	0.246961	0.0354339
11.11	0.247177	0.0354659
11.12	0.247393	0.0354979
11.13	0.247608	0.0355299
11.14	0.247824	0.0355619
11.15	0.24804	0.0355939
11.16	0.248256	0.0356259
11.17	0.248472	0.0356579
11.18	0.248688	0.0356899
11.19	0.248904	0.0357219
11.2	0.249119	0.035754
11.21	0.249335	0.035786
11.22	0.249551	0.035818
11.23	0.249767	0.03585
11.24	0.249982	0.035882
11.25	0.250198	0.035914
11.26	0.250414	0.035946
11.27	0.250629	0.035978
11.28	0.250845	0.03601
11.29	0.251061	0.036042
11.3	0.251276	0.036074
11.31	0.251492	0.036106
11.32	0.251707	0.036138
11.33	0.251923	0.03617
11.34	0.252139	0.036202
11.35	0.252354	0.036234
11.36	0.25257	0.036266
11.37	0.252785	0.036298
11.38	0.253001	0.03633
11.39	0.253216	0.036362
11.4	0.253431	0.036394
11.41	0.253647	0.0364261
11.42	0.253862	0.0364581
11.43	0.254078	0.0364901
11.44	0.254293	0.0365221
11.45	0.254508	0.0365541
11.46	0.254724	0.0365861
11.47	0.254939	0.0366181
11.48	0.255154	0.0366501
11.49	0.25537	0.0366821
11.5	0.255585	0.0367141
11.51	0.2558	0.036746
11.52	0.256015	0.036778
11.53	0.25623	0.03681
11.54	0.256446	0.036842
11.55	0.256661	0.036874
11.56	0.256876	0.036906
11.57	0.257091	0.036938
11.58	0.257306	0.03697
11.59	0.257521	0.037002
11.6	0.257736	0.037034
11.61	0.257951	0.037066
11.62	0.258167	0.037098
11.63	0.258382	0.03713
11.64	0.258597	0.037162
11.65	0.258812	0.037194
11.66	0.259026	0.037226
11.67	0.259241	0.037258
11.68	0.259456	0.03729
11.69	0.259671	0.037322
11.7	0.259886	0.037354
11.71	0.260101	0.037386
11.72	0.260316	0.0374179
11.73	0.260531	0.0374499
11.74	0.260746	0.0374819
11.75	0.26096	0.0375139
11.76	0.261175	0.0375459
11.77	0.26139	0.0375779
11.78	0.261605	0.0376099
11.79	0.261819	0.0376419
11.8	0.262034	0.0376739
11.81	0.262249	0.0377058
11.82	0.262463	0.0377378
11.83	0.262678	0.0377698
11.84	0.262893	0.0378018
11.85	0.263107	0.0378338
11.86	0.263322	0.0378658
11.87	0.263537	0.0378978
11.88	0.263751	0.0379298
11.89	0.263966	0.0379617
11.9	0.26418	0.0379937
11.91	0.264395	0.0380257
11.92	0.264609	0.0380577
11.93	0.264824	0.0380897
11.94	0.265038	0.0381217
11.95	0.265253	0.0381536
11.96	0.265467	0.0381856
11.97	0.265681	0.0382176
11.98	0.265896	0.0382496
11.99	0.26611	0.0382816
12	0.266324	0.0383135
12.01	0.266539	0.0383455
12.02	0.266753	0.0383775
12.03	0.266967	0.0384095
12.04	0.267182	0.0384415
12.05	0.267396	0.0384734
12.06	0.26761	0.0385054
12.07	0.267824	0.0385374
12.08	0.268039	0.0385694
12.09	0.268253	0.0386013
12.1	0.268467	0.0386333
12.11	0.268681	0.0386653
12.12	0.268895	0.0386973
12.13	0.269109	0.0387292
12.14	0.269323	0.0387612
12.15	0.269537	0.0387932
12.16	0.269751	0.0388252
12.17	0.269965	0.0388571
12.18	0.270179	0.0388891
12.19	0.270393	0.0389211
12.2	0.270607	0.0389531
12.21	0.270821	0.038985
12.22	0.271035	0.039017
12.23	0.271249	0.039049
12.24	0.271463	0.0390809
12.25	0.271677	0.0391129
12.26	0.271891	0.0391449
12.27	0.272105	0.0391768
12.28	0.272318	0.0392088
12.29	0.272532	0.0392408
12.3	0.272746	0.0392727
12.31	0.27296	0.0393047
12.32	0.273173	0.0393367
12.33	0.273387	0.0393686
12.34	0.273601	0.0394006
12.35	0.273815	0.0394326
12.36	0.274028	0.0394645
12.37	0.274242	0.0394965
12.38	0.274455	0.0395284
12.39	0.274669	0.0395604
12.4	0.274883	0.0395924
12.41	0.275096	0.0396243
12.42	0.27531	0.0396563
12.43	0.275523	0.0396882
12.44	0.275737	0.0397202
12.45	0.27595	0.0397522
12.46	0.276164	0.0397841
12.47	0.276377	0.0398161
12.48	0.276591	0.039848
12.49	0.276804	0.03988
12.5	0.277017	0.0399119
12.51	0.277231	0.0399439
12.52	0.277444	0.0399759
12.53	0.277658	0.0400078
12.54	0.277871	0.0400398
12.55	0.278084	0.0400717
12.56	0.278297	0.0401037
12.57	0.278511	0.0401356
12.58	0.278724	0.0401676
12.59	0.278937	0.0401995
12.6	0.27915	0.0402315
12.61	0.279363	0.0402634
12.62	0.279577	0.0402954
12.63	0.27979	0.0403273
12.64	0.280003	0.0403593
12.65	0.280216	0.0403912
12.66	0.280429	0.0404232
12.67	0.280642	0.0404551
12.68	0.280855	0.0404871
12.69	0.281068	0.040519
12.7	0.281281	0.0405509
12.71	0.281494	0.0405829
12.72	0.281707	0.0406148
12.73	0.28192	0.0406468
12.74	0.282133	0.0406787
12.75	0.282346	0.0407107
12.76	0.282559	0.0407426
12.77	0.282772	0.0407745
12.78	0.282984	0.0408065
12.79	0.283197	0.0408384
12.8	0.28341	0.0408703
12.81	0.283623	0.0409023
12.82	0.283836	0.0409342
12.83	0.284048	0.0409662
12.84	0.284261	0.0409981
12.85	0.284474	0.04103
12.86	0.284687	0.041062
12.87	0.284899	0.0410939
12.88	0.285112	0.0411258
12.89	0.285324	0.0411578
12.9	0.285537	0.0411897
12.91	0.28575	0.0412216
12.92	0.285962	0.0412536
12.93	0.286175	0.0412855
12.94	0.286387	0.0413174
12.95	0.2866	0.0413493
12.96	0.286812	0.0413813
12.97	0.287025	0.0414132
12.98	0.287237	0.0414451
12.99	0.28745	0.041477
13	0.287662	0.041509
13.01	0.287874	0.0415409
13.02	0.288087	0.0415728
13.03	0.288299	0.0416047
13.04	0.288511	0.0416367
13.05	0.288724	0.0416686
13.06	0.288936	0.0417005
13.07	0.289148	0.0417324
13.08	0.289361	0.0417643
13.09	0.289573	0.0417963
13.1	0.289785	0.0418282
13.11	0.289997	0.0418601
13.12	0.290209	0.041892
13.13	0.290421	0.0419239
13.14	0.290634	0.0419558
13.15	0.290846	0.0419878
13.16	0.291058	0.0420197
13.17	0.29127	0.0420516
13.18	0.291482	0.0420835
13.19	0.291694	0.0421154
13.2	0.291906	0.0421473
13.21	0.292118	0.0421792
13.22	0.29233	0.0422111
13.23	0.292542	0.042243
13.24	0.292754	0.042275
13.25	0.292966	0.0423069
13.26	0.293177	0.0423388
13.27	0.293389	0.0423707
13.28	0.293601	0.0424026
13.29	0.293813	0.0424345
13.3	0.294025	0.0424664
13.31	0.294237	0.0424983
13.32	0.294448	0.0425302
13.33	0.29466	0.0425621
13.34	0.294872	0.042594
13.35	0.295083	0.0426259
13.36	0.295295	0.0426578
13.37	0.295507	0.0426897
13.38	0.295718	0.0427216
13.39	0.29593	0.0427535
13.4	0.296142	0.0427854
13.41	0.296353	0.0428173
13.42	0.296565	0.0428492
13.43	0.296776	0.0428811
13.44	0.296988	0.042913
13.45	0.297199	0.0429448
13.46	0.297411	0.0429767
13.47	0.297622	0.0430086
13.48	0.297834	0.0430405
13.49	0.298045	0.0430724
13.5	0.298256	0.0431043
13.51	0.298468	0.0431362
13.52	0.298679	0.0431681
13.53	0.29889	0.0431999
13.54	0.299102	0.0432318
13.55	0.299313	0.0432637
13.56	0.299524	0.0432956
13.57	0.299736	0.0433275
13.58	0.299947	0.0433594
13.59	0.300158	0.0433912
13.6	0.300369	0.0434231
13.61	0.30058	0.043455
13.62	0.300791	0.0434869
13.63	0.301003	0.0435187
13.64	0.301214	0.0435506
13.65	0.301425	0.0435825
13.66	0.301636	0.0436144
13.67	0.301847	0.0436462
13.68	0.302058	0.0436781
13.69	0.302269	0.04371
13.7	0.30248	0.0437419
13.71	0.302691	0.0437737
13.72	0.302902	0.0438056
13.73	0.303113	0.0438375
13.74	0.303323	0.0438693
13.75	0.303534	0.0439012
13.76	0.303745	0.0439331
13.77	0.303956	0.0439649
13.78	0.304167	0.0439968
13.79	0.304378	0.0440287
13.8	0.304588	0.0440605
13.81	0.304799	0.0440924
13.82	0.30501	0.0441242
13.83	0.30522	0.0441561
13.84	0.305431	0.044188
13.85	0.305642	0.0442198
13.86	0.305852	0.0442517
13.87	0.306063	0.0442835
13.88	0.306274	0.0443154
13.89	0.306484	0.0443472
13.9	0.306695	0.0443791
13.91	0.306905	0.0444109
13.92	0.307116	0.0444428
13.93	0.307326	0.0444746
13.94	0.307537	0.0445065
13.95	0.307747	0.0445383
13.96	0.307957	0.0445702
13.97	0.308168	0.044602
13.98	0.308378	0.0446339
13.99	0.308589	0.0446657
14	0.308799	0.0446976
14.01	0.309009	0.0447294
14.02	0.30922	0.0447612
14.03	0.30943	0.0447931
14.04	0.30964	0.0448249
14.05	0.30985	0.0448568
14.06	0.31006	0.0448886
14.07	0.310271	0.0449204
14.08	0.310481	0.0449523
14.09	0.310691	0.0449841
14.1	0.310901	0.0450159
14.11	0.311111	0.0450478
14.12	0.311321	0.0450796
14.13	0.311531	0.0451114
14.14	0.311741	0.0451433
14.15	0.311951	0.0451751
14.16	0.312161	0.0452069
14.17	0.312371	0.0452388
14.18	0.312581	0.0452706
14.19	0.312791	0.0453024
14.2	0.313001	0.0453342
14.21	0.313211	0.045366
14.22	0.313421	0.0453979
14.23	0.313631	0.0454297
14.24	0.31384	0.0454615
14.25	0.31405	0.0454933
14.26	0.31426	0.0455251
14.27	0.31447	0.045557
14.28	0.314679	0.0455888
14.29	0.314889	0.0456206
14.3	0.315099	0.0456524
14.31	0.315309	0.0456842
14.32	0.315518	0.045716
14.33	0.315728	0.0457478
14.34	0.315937	0.0457797
14.35	0.316147	0.0458115
14.36	0.316357	0.0458433
14.37	0.316566	0.0458751
14.38	0.316776	0.0459069
14.39	0.316985	0.0459387
14.4	0.317194	0.0459705
14.41	0.317404	0.0460023
14.42	0.317613	0.0460341
14.43	0.317823	0.0460659
14.44	0.318032	0.0460977
14.45	0.318241	0.0461295
14.46	0.318451	0.0461613
14.47	0.31866	0.0461931
14.48	0.318869	0.0462249
14.49	0.319079	0.0462567
14.5	0.319288	0.0462885
14.51	0.319497	0.0463202
14.52	0.319706	0.046352
14.53	0.319916	0.0463838
14.54	0.320125	0.0464156
14.55	0.320334	0.0464474
14.56	0.320543	0.0464792
14.57	0.320752	0.046511
14.58	0.320961	0.0465428
14.59	0.32117	0.0465745
14.6	0.321379	0.0466063
14.61	0.321588	0.0466381
14.62	0.321797	0.0466699
14.63	0.322006	0.0467017
14.64	0.322215	0.0467334
14.65	0.322424	0.0467652
14.66	0.322633	0.046797
14.67	0.322842	0.0468288
14.68	0.323051	0.0468605
14.69	0.323259	0.0468923
14.7	0.323468	0.0469241
14.71	0.323677	0.0469558
14.72	0.323886	0.0469876
14.73	0.324094	0.0470194
14.74	0.324303	0.0470511
14.75	0.324512	0.0470829
14.76	0.32472	0.0471147
14.77	0.324929	0.0471464
14.78	0.325138	0.0471782
14.79	0.325346	0.0472099
14.8	0.325555	0.0472417
14.81	0.325763	0.0472735
14.82	0.325972	0.0473052
14.83	0.326181	0.047337
14.84	0.326389	0.0473687
14.85	0.326597	0.0474005
14.86	0.326806	0.0474322
14.87	0.327014	0.047464
14.88	0.327223	0.0474957
14.89	0.327431	0.0475275
14.9	0.327639	0.0475592
14.91	0.327848	0.047591
14.92	0.328056	0.0476227
14.93	0.328264	0.0476544
14.94	0.328473	0.0476862
14.95	0.328681	0.0477179
14.96	0.328889	0.0477497
14.97	0.329097	0.0477814
14.98	0.329305	0.0478131
14.99	0.329514	0.0478449
15	0.329722	0.0478766
15.01	0.32993	0.0479083
15.02	0.330138	0.0479401
15.03	0.330346	0.0479718
15.04	0.330554	0.0480035
15.05	0.330762	0.0480353
15.06	0.33097	0.048067
15.07	0.331178	0.0480987
15.08	0.331386	0.0481304
15.09	0.331594	0.0481622
15.1	0.331802	0.0481939
15.11	0.33201	0.0482256
15.12	0.332217	0.0482573
15.13	0.332425	0.048289
15.14	0.332633	0.0483207
15.15	0.332841	0.0483525
15.16	0.333049	0.0483842
15.17	0.333256	0.0484159
15.18	0.333464	0.0484476
15.19	0.333672	0.0484793
15.2	0.333879	0.048511
15.21	0.334087	0.0485427
15.22	0.334295	0.0485744
15.23	0.334502	0.0486061
15.24	0.33471	0.0486378
15.25	0.334917	0.0486695
15.26	0.335125	0.0487012
15.27	0.335332	0.0487329
15.28	0.33554	0.0487646
15.29	0.335747	0.0487963
15.3	0.335955	0.048828
15.31	0.336162	0.0488597
15.32	0.33637	0.0488914
15.33	0.336577	0.0489231
15.34	0.336784	0.0489548
15.35	0.336992	0.0489865
15.36	0.337199	0.0490182
15.37	0.337406	0.0490499
15.38	0.337613	0.0490815
15.39	0.337821	0.0491132
15.4	0.338028	0.0491449
15.41	0.338235	0.0491766
15.42	0.338442	0.0492083
15.43	0.338649	0.0492399
15.44	0.338856	0.0492716
15.45	0.339064	0.0493033
15.46	0.339271	0.049335
15.47	0.339478	0.0493666
15.48	0.339685	0.0493983
15.49	0.339892	0.04943
15.5	0.340099	0.0494617
15.51	0.340306	0.0494933
15.52	0.340512	0.049525
15.53	0.340719	0.0495567
15.54	0.340926	0.0495883
15.55	0.341133	0.04962
15.56	0.34134	0.0496516
15.57	0.341547	0.0496833
15.58	0.341754	0.049715
15.59	0.34196	0.0497466
15.6	0.342167	0.0497783
15.61	0.342374	0.0498099
15.62	0.34258	0.0498416
15.63	0.342787	0.0498732
15.64	0.342994	0.0499049
15.65	0.3432	0.0499365
15.66	0.343407	0.0499682
15.67	0.343614	0.0499998
15.68	0.34382	0.0500314
15.69	0.344027	0.0500631
15.7	0.344233	0.0500947
15.71	0.34444	0.0501264
15.72	0.344646	0.050158
15.73	0.344852	0.0501896
15.74	0.345059	0.0502213
15.75	0.345265	0.0502529
15.76	0.345472	0.0502845
15.77	0.345678	0.0503162
15.78	0.345884	0.0503478
15.79	0.346091	0.0503794
15.8	0.346297	0.050411
15.81	0.346503	0.0504427
15.82	0.346709	0.0504743
15.83	0.346915	0.0505059
15.84	0.347122	0.0505375
15.85	0.347328	0.0505692
15.86	0.347534	0.0506008
15.87	0.34774	0.0506324
15.88	0.347946	0.050664
15.89	0.348152	0.0506956
15.9	0.348358	0.0507272
15.91	0.348564	0.0507588
15.92	0.34877	0.0507904
15.93	0.348976	0.050822
15.94	0.349182	0.0508536
15.95	0.349388	0.0508852
15.96	0.349594	0.0509169
15.97	0.3498	0.0509485
15.98	0.350005	0.05098
15.99	0.350211	0.0510116
16	0.350417	0.0510432
16.01	0.350623	0.0510748
16.02	0.350829	0.0511064
16.03	0.351034	0.051138
16.04	0.35124	0.0511696
16.05	0.351446	0.0512012
16.06	0.351651	0.0512328
16.07	0.351857	0.0512644
16.08	0.352062	0.051296
16.09	0.352268	0.0513275
16.1	0.352474	0.0513591
16.11	0.352679	0.0513907
16.12	0.352885	0.0514223
16.13	0.35309	0.0514538
16.14	0.353296	0.0514854
16.15	0.353501	0.051517
16.16	0.353706	0.0515486
16.17	0.353912	0.0515801
16.18	0.354117	0.0516117
16.19	0.354322	0.0516433
16.2	0.354528	0.0516748
16.21	0.354733	0.0517064
16.22	0.354938	0.051738
16.23	0.355143	0.0517695
16.24	0.355349	0.0518011
16.25	0.355554	0.0518326
16.26	0.355759	0.0518642
16.27	0.355964	0.0518957
16.28	0.356169	0.0519273
16.29	0.356374	0.0519588
16.3	0.356579	0.0519904
16.31	0.356784	0.0520219
16.32	0.356989	0.0520535
16.33	0.357194	0.052085
16.34	0.357399	0.0521166
16.35	0.357604	0.0521481
16.36	0.357809	0.0521796
16.37	0.358014	0.0522112
16.38	0.358219	0.0522427
16.39	0.358424	0.0522742
16.4	0.358629	0.0523058
16.41	0.358833	0.0523373
16.42	0.359038	0.0523688
16.43	0.359243	0.0524004
16.44	0.359448	0.0524319
16.45	0.359652	0.0524634
16.46	0.359857	0.0524949
16.47	0.360062	0.0525265
16.48	0.360266	0.052558
16.49	0.360471	0.0525895
16.5	0.360675	0.052621
16.51	0.36088	0.0526525
16.52	0.361085	0.052684
16.53	0.361289	0.0527155
16.54	0.361493	0.0527471
16.55	0.361698	0.0527786
16.56	0.361902	0.0528101
16.57	0.362107	0.0528416
16.58	0.362311	0.0528731
16.59	0.362515	0.0529046
16.6	0.36272	0.0529361
16.61	0.362924	0.0529676
16.62	0.363128	0.0529991
16.63	0.363333	0.0530306
16.64	0.363537	0.053062
16.65	0.363741	0.0530935
16.66	0.363945	0.053125
16.67	0.364149	0.0531565
16.68	0.364353	0.053188
16.69	0.364558	0.0532195
16.7	0.364762	0.053251
16.71	0.364966	0.0532824
16.72	0.36517	0.0533139
16.73	0.365374	0.0533454
16.74	0.365578	0.0533769
16.75	0.365782	0.0534083
16.76	0.365986	0.0534398
16.77	0.366189	0.0534713
16.78	0.366393	0.0535028
16.79	0.366597	0.0535342
16.8	0.366801	0.0535657
16.81	0.367005	0.0535971
16.82	0.367209	0.0536286
16.83	0.367412	0.0536601
16.84	0.367616	0.0536915
16.85	0.36782	0.053723
16.86	0.368023	0.0537544
16.87	0.368227	0.0537859
16.88	0.368431	0.0538173
16.89	0.368634	0.0538488
16.9	0.368838	0.0538802
16.91	0.369041	0.0539117
16.92	0.369245	0.0539431
16.93	0.369448	0.0539746
16.94	0.369652	0.054006
16.95	0.369855	0.0540374
16.96	0.370059	0.0540689
16.97	0.370262	0.0541003
16.98	0.370466	0.0541317
16.99	0.370669	0.0541632
17	0.370872	0.0541946
17.01	0.371076	0.054226
17.02	0.371279	0.0542574
17.03	0.371482	0.0542889
17.04	0.371685	0.0543203
17.05	0.371889	0.0543517
17.06	0.372092	0.0543831
17.07	0.372295	0.0544145
17.08	0.372498	0.054446
17.09	0.372701	0.0544774
17.1	0.372904	0.0545088
17.11	0.373107	0.0545402
17.12	0.37331	0.0545716
17.13	0.373513	0.054603
17.14	0.373716	0.0546344
17.15	0.373919	0.0546658
17.16	0.374122	0.0546972
17.17	0.374325	0.0547286
17.18	0.374528	0.05476
17.19	0.374731	0.0547914
17.2	0.374933	0.0548228
17.21	0.375136	0.0548542
17.22	0.375339	0.0548856
17.23	0.375542	0.0549169
17.24	0.375744	0.0549483
17.25	0.375947	0.0549797
17.26	0.37615	0.0550111
17.27	0.376352	0.0550425
17.28	0.376555	0.0550738
17.29	0.376758	0.0551052
17.3	0.37696	0.0551366
17.31	0.377163	0.055168
17.32	0.377365	0.0551993
17.33	0.377568	0.0552307
17.34	0.37777	0.0552621
17.35	0.377973	0.0552934
17.36	0.378175	0.0553248
17.37	0.378377	0.0553562
17.38	0.37858	0.0553875
17.39	0.378782	0.0554189
17.4	0.378984	0.0554502
17.41	0.379187	0.0554816
17.42	0.379389	0.0555129
17.43	0.379591	0.0555443
17.44	0.379793	0.0555756
17.45	0.379995	0.055607
17.46	0.380198	0.0556383
17.47	0.3804	0.0556696
17.48	0.380602	0.055701
17.49	0.380804	0.0557323
17.5	0.381006	0.0557637
17.51	0.381208	0.055795
17.52	0.38141	0.0558263
17.53	0.381612	0.0558577
17.54	0.381814	0.055889
17.55	0.382016	0.0559203
17.56	0.382218	0.0559516
17.57	0.38242	0.0559829
17.58	0.382621	0.0560143
17.59	0.382823	0.0560456
17.6	0.383025	0.0560769
17.61	0.383227	0.0561082
17.62	0.383428	0.0561395
17.63	0.38363	0.0561708
17.64	0.383832	0.0562021
17.65	0.384034	0.0562334
17.66	0.384235	0.0562648
17.67	0.384437	0.0562961
17.68	0.384638	0.0563274
17.69	0.38484	0.0563587
17.7	0.385041	0.0563899
17.71	0.385243	0.0564212
17.72	0.385444	0.0564525
17.73	0.385646	0.0564838
17.74	0.385847	0.0565151
17.75	0.386049	0.0565464
17.76	0.38625	0.0565777
17.77	0.386451	0.056609
17.78	0.386653	0.0566402
17.79	0.386854	0.0566715
17.8	0.387055	0.0567028
17.81	0.387256	0.0567341
17.82	0.387458	0.0567653
17.83	0.387659	0.0567966
17.84	0.38786	0.0568279
17.85	0.388061	0.0568591
17.86	0.388262	0.0568904
17.87	0.388463	0.0569217
17.88	0.388664	0.0569529
17.89	0.388865	0.0569842
17.9	0.389066	0.0570154
17.91	0.389267	0.0570467
17.92	0.389468	0.0570779
17.93	0.389669	0.0571092
17.94	0.38987	0.0571404
17.95	0.390071	0.0571717
17.96	0.390272	0.0572029
17.97	0.390473	0.0572342
17.98	0.390673	0.0572654
17.99	0.390874	0.0572966
18	0.391075	0.0573279
18.01	0.391276	0.0573591
18.02	0.391476	0.0573903
18.03	0.391677	0.0574216
18.04	0.391878	0.0574528
18.05	0.392078	0.057484
18.06	0.392279	0.0575152
18.07	0.392479	0.0575465
18.08	0.39268	0.0575777
18.09	0.39288	0.0576089
18.1	0.393081	0.0576401
18.11	0.393281	0.0576713
18.12	0.393482	0.0577025
18.13	0.393682	0.0577337
18.14	0.393883	0.057765
18.15	0.394083	0.0577962
18.16	0.394283	0.0578274
18.17	0.394483	0.0578586
18.18	0.394684	0.0578898
18.19	0.394884	0.057921
18.2	0.395084	0.0579521
18.21	0.395284	0.0579833
18.22	0.395485	0.0580145
18.23	0.395685	0.0580457
18.24	0.395885	0.0580769
18.25	0.396085	0.0581081
18.26	0.396285	0.0581393
18.27	0.396485	0.0581704
18.28	0.396685	0.0582016
18.29	0.396885	0.0582328
18.3	0.397085	0.058264
18.31	0.397285	0.0582951
18.32	0.397485	0.0583263
18.33	0.397684	0.0583575
18.34	0.397884	0.0583886
18.35	0.398084	0.0584198
18.36	0.398284	0.0584509
18.37	0.398484	0.0584821
18.38	0.398683	0.0585133
18.39	0.398883	0.0585444
18.4	0.399083	0.0585756
18.41	0.399282	0.0586067
18.42	0.399482	0.0586379
18.43	0.399682	0.058669
18.44	0.399881	0.0587001
18.45	0.400081	0.0587313
18.46	0.40028	0.0587624
18.47	0.40048	0.0587936
18.48	0.400679	0.0588247
18.49	0.400879	0.0588558
18.5	0.401078	0.058887
18.51	0.401277	0.0589181
18.52	0.401477	0.0589492
18.53	0.401676	0.0589803
18.54	0.401875	0.0590114
18.55	0.402075	0.0590426
18.56	0.402274	0.0590737
18.57	0.402473	0.0591048
18.58	0.402672	0.0591359
18.59	0.402871	0.059167
18.6	0.40307	0.0591981
18.61	0.40327	0.0592292
18.62	0.403469	0.0592603
18.63	0.403668	0.0592914
18.64	0.403867	0.0593225
18.65	0.404066	0.0593536
18.66	0.404265	0.0593847
18.67	0.404464	0.0594158
18.68	0.404663	0.0594469
18.69	0.404861	0.059478
18.7	0.40506	0.0595091
18.71	0.405259	0.0595402
18.72	0.405458	0.0595712
18.73	0.405657	0.0596023
18.74	0.405855	0.0596334
18.75	0.406054	0.0596645
18.76	0.406253	0.0596955
18.77	0.406452	0.0597266
18.78	0.40665	0.0597577
18.79	0.406849	0.0597887
18.8	0.407047	0.0598198
18.81	0.407246	0.0598509
18.82	0.407444	0.0598819
18.83	0.407643	0.059913
18.84	0.407841	0.059944
18.85	0.40804	0.0599751
18.86	0.408238	0.0600061
18.87	0.408437	0.0600372
18.88	0.408635	0.0600682
18.89	0.408833	0.0600993
18.9	0.409032	0.0601303
18.91	0.40923	0.0601614
18.92	0.409428	0.0601924
18.93	0.409627	0.0602234
18.94	0.409825	0.0602545
18.95	0.410023	0.0602855
18.96	0.410221	0.0603165
18.97	0.410419	0.0603475
18.98	0.410617	0.0603786
18.99	0.410815	0.0604096
19	0.411013	0.0604406
19.01	0.411211	0.0604716
19.02	0.411409	0.0605026
19.03	0.411607	0.0605336
19.04	0.411805	0.0605646
19.05	0.412003	0.0605957
19.06	0.412201	0.0606267
19.07	0.412399	0.0606577
19.08	0.412597	0.0606887
19.09	0.412794	0.0607197
19.1	0.412992	0.0607507
19.11	0.41319	0.0607816
19.12	0.413388	0.0608126
19.13	0.413585	0.0608436
19.14	0.413783	0.0608746
19.15	0.413981	0.0609056
19.16	0.414178	0.0609366
19.17	0.414376	0.0609676
19.18	0.414573	0.0609985
19.19	0.414771	0.0610295
19.2	0.414968	0.0610605
19.21	0.415166	0.0610915
19.22	0.415363	0.0611224
19.23	0.415561	0.0611534
19.24	0.415758	0.0611844
19.25	0.415955	0.0612153
19.26	0.416153	0.0612463
19.27	0.41635	0.0612772
19.28	0.416547	0.0613082
19.29	0.416744	0.0613391
19.3	0.416942	0.0613701
19.31	0.417139	0.061401
19.32	0.417336	0.061432
19.33	0.417533	0.0614629
19.34	0.41773	0.0614939
19.35	0.417927	0.0615248
19.36	0.418124	0.0615557
19.37	0.418321	0.0615867
19.38	0.418518	0.0616176
19.39	0.418715	0.0616485
19.4	0.418912	0.0616794
19.41	0.419109	0.0617104
19.42	0.419306	0.0617413
19.43	0.419503	0.0617722
19.44	0.4197	0.0618031
19.45	0.419896	0.061834
19.46	0.420093	0.061865
19.47	0.42029	0.0618959
19.48	0.420486	0.0619268
19.49	0.420683	0.0619577
19.5	0.42088	0.0619886
19.51	0.421076	0.0620195
19.52	0.421273	0.0620504
19.53	0.42147	0.0620813
19.54	0.421666	0.0621122
19.55	0.421863	0.0621431
19.56	0.422059	0.0621739
19.57	0.422256	0.0622048
19.58	0.422452	0.0622357
19.59	0.422648	0.0622666
19.6	0.422845	0.0622975
19.61	0.423041	0.0623284
19.62	0.423237	0.0623592
19.63	0.423434	0.0623901
19.64	0.42363	0.062421
19.65	0.423826	0.0624518
19.66	0.424022	0.0624827
19.67	0.424218	0.0625136
19.68	0.424415	0.0625444
19.69	0.424611	0.0625753
19.7	0.424807	0.0626061
19.71	0.425003	0.062637
19.72	0.425199	0.0626678
19.73	0.425395	0.0626987
19.74	0.425591	0.0627295
19.75	0.425787	0.0627604
19.76	0.425983	0.0627912
19.77	0.426179	0.0628221
19.78	0.426374	0.0628529
19.79	0.42657	0.0628837
19.8	0.426766	0.0629146
19.81	0.426962	0.0629454
19.82	0.427158	0.0629762
19.83	0.427353	0.063007
19.84	0.427549	0.0630379
19.85	0.427745	0.0630687
19.86	0.42794	0.0630995
19.87	0.428136	0.0631303
19.88	0.428331	0.0631611
19.89	0.428527	0.0631919
19.9	0.428722	0.0632227
19.91	0.428918	0.0632535
19.92	0.429113	0.0632844
19.93	0.429309	0.0633152
19.94	0.429504	0.0633459
19.95	0.4297	0.0633767
19.96	0.429895	0.0634075
19.97	0.43009	0.0634383
19.98	0.430285	0.0634691
[truncated: 7,001 more rows]

## Sheet: Sheet1
degree	Bulk: Total photon collection	OFA: Total photon collection
0	0	0
1	0.00015331	0.000254097
2	0.000459885	0.000762391
3	0.000919633	0.00152508
4	0.00153242	0.00254243
5	0.00229805	0.0038148
6	0.00321631	0.00534257
7	0.00428693	0.00712617
8	0.00550957	0.009166
9	0.00688387	0.0114624
10	0.00840943	0.0140158
11	0.0100858	0.0168263
12	0.0119124	0.0198941
13	0.0138889	0.023219
14	0.0160144	0.0268008
15	0.0182885	0.0306392
16	0.0207104	0.0347334
17	0.0232795	0.0390827
18	0.0259949	0.0436861
19	0.0288559	0.0485423
20	0.0318615	0.0536503
21	0.0350109	0.0590085
22	0.0383031	0.0646158
23	0.0417372	0.0704709
24	0.0453121	0.076573
25	0.0490268	0.0829215
26	0.0528801	0.0895166
27	0.0568709	0.0963591
28	0.0609979	0.103451
29	0.06526	0.110795
30	0.0696559	0.118397
31	0.0741842	0.126263
32	0.0788436	0.134401
33	0.0836326	0.142824
34	0.0885499	0.151547
35	0.0935939	0.160589
36	0.0987632	0.169976
37	0.104056	0.179746
38	0.109471	0.18996
39	0.115007	0.200741
40	0.120661	0.212414
41	0.126432	0.22667
42	0.132319	0.239446
43	0.138319	0.249006
44	0.144431	0.25677
45	0.150653	0.263778
46	0.156983	0.270908
47	0.163418	0.278982
48	0.169958	0.288865
49	0.176601	0.301594
50	0.183343	0.318556
51	0.190183	0.341756
52	0.19712	0.374206
53	0.20415	0.420266
54	0.211272	0.484729
55	0.218484	0.566302
56	0.225783	0.647798
57	0.233167	0.711448
58	0.240635	0.755777
59	0.248183	0.786041
60	0.255809	0.807011
61	0.263512	0.821892
62	0.271288	0.832709
63	0.279135	0.840746
64	0.287052	0.846828
65	0.295035	0.851503
66	0.303082	0.855146
67	0.311191	0.858014
68	0.319359	0.860293
69	0.327583	0.862116
70	0.335862	0.863584
71	0.344192	0.864771
72	0.352572	0.865732
73	0.360998	0.866513
74	0.369468	0.867148
75	0.377979	0.867663
76	0.386529	0.86808
77	0.395115	0.868416
78	0.403734	0.868686
79	0.412385	0.8689
80	0.421064	0.869069
81	0.429768	0.869199
82	0.438495	0.869298
83	0.447242	0.869371
84	0.456007	0.869423
85	0.464787	0.869459
86	0.473579	0.869481
87	0.48238	0.869493
88	0.491188	0.869499
89	0.5	0.8695
