# Supplementary material for: An optofluidic antenna for enhancing the sensitivity of single-emitter measurements
Source: Nat Commun. 2024 Mar 21;15:2545. doi: 10.1038/s41467-024-46730-w (PMC10957926; doi:10.1038/s41467-024-46730-w)
Supplement: Supplementary file 3 — Source Data [file 41467_2024_46730_MOESM3_ESM.zip › figure3.xlsx]

## Sheet: b
without OFA
0	0.1	0.13283	0.17644	0.23437	0.31131	0.41352	0.54928	0.72961	0.96915	1.28733	1.70998	2.27138	3.01709	4.00763	5.32336	7.07107	9.39256	12.4762	16.5723	22.0131	29.2402	38.84	51.5915	68.5294	91.0282	120.914	160.611	213.34	283.382	376.419	500
0.1	0	0	0	0	0	0	0	0	0	0	0	0	0	0	0.0032	0.01923	0.04167	0.06731	0.0641	0.03846	0.0032	0.00641	0	0	0	0	0	0	0	0	0
0.13283	0	0	0	0	0	0	0	0	0	0	0	0	0	0	0	0.01923	0.09936	0.13462	0.14744	0.0641	0.03526	0.00641	0	0	0	0	0	0	0	0	0
0.17644	0	0	0	0	0	0	0	0	0	0	0	0	0	0	0.00641	0.00962	0.07372	0.20833	0.23077	0.125	0.07051	0.01282	0.00641	0.0032	0	0	0	0	0	0	0
0.23437	0	0	0	0	0	0	0	0	0	0	0	0	0	0	0	0.05449	0.09615	0.17628	0.28846	0.22436	0.10897	0.03526	0.01603	0	0	0	0	0	0	0	0
0.31131	0	0	0	0	0	0	0	0	0	0	0	0	0	0	0.00641	0.02564	0.13782	0.13462	0.18269	0.24038	0.14744	0.07051	0.01603	0	0	0	0	0	0	0	0
0.41352	0	0	0	0	0	0	0	0	0	0	0	0	0	0	0.00641	0.02564	0.10256	0.16026	0.17628	0.15385	0.19872	0.12821	0.01603	0.00641	0	0	0	0	0	0	0
0.54928	0	0	0	0	0	0	0	0	0	0	0	0	0	0	0.0032	0.04167	0.0609	0.10897	0.15064	0.11539	0.10897	0.1218	0.02564	0	0	0	0	0	0	0	0
0.72961	0	0	0	0	0	0	0	0	0	0	0	0	0	0.0032	0.0032	0.01282	0.05769	0.04808	0.05449	0.08974	0.06731	0.05128	0.05769	0.01282	0	0	0	0	0	0	0
0.96915	0	0	0	0	0	0	0	0	0	0	0	0	0	0	0.01282	0.02244	0.02564	0.0609	0.04808	0.04167	0.05128	0.02564	0.01282	0.02885	0.00641	0	0	0	0	0	0
1.28733	0	0	0	0	0	0	0	0	0	0	0.0032	0	0.0032	0.00962	0.02885	0.01923	0.03526	0.05449	0.05769	0.03205	0.01603	0.00962	0.01603	0.0032	0	0	0	0	0	0	0
1.70998	0	0	0	0	0	0	0	0	0	0	0	0.00641	0.00641	0.02244	0.04487	0.04808	0.03205	0.04487	0.05128	0.02885	0.01282	0.00962	0.00641	0	0	0	0	0	0	0	0
2.27138	0	0	0	0	0	0	0	0	0	0.01282	0.02564	0.01923	0.04487	0.05769	0.04487	0.04808	0.04167	0.04808	0.03526	0.01282	0.00962	0.01282	0.00641	0	0	0	0	0	0	0	0
3.01709	0	0	0	0	0	0	0	0.00641	0.04487	0.08013	0.09936	0.11218	0.09615	0.05128	0.10577	0.06731	0.08654	0.04487	0.02244	0.01603	0.0032	0	0.0032	0.0032	0	0	0	0	0	0	0
4.00763	0	0	0	0	0	0	0.0032	0.02244	0.07372	0.13782	0.25321	0.27244	0.27244	0.23077	0.15064	0.10897	0.07372	0.04487	0.04167	0.0032	0.0032	0.00641	0	0	0	0	0	0	0	0	0
5.32336	0	0	0	0	0.00962	0.0032	0.01923	0.04487	0.07372	0.15705	0.38461	0.51923	0.59615	0.48718	0.27244	0.16026	0.08974	0.04487	0.04808	0.01282	0.00641	0.00641	0	0	0	0	0	0	0	0	0
7.07107	0.00641	0.00641	0	0.00641	0.04167	0.07692	0.0641	0.11859	0.11859	0.15385	0.34936	0.65705	0.83974	0.80449	0.49679	0.29808	0.14103	0.08333	0.03526	0.00962	0.00641	0.0032	0	0	0	0	0	0	0	0	0
9.39256	0.00641	0.02244	0.04167	0.01923	0.07692	0.125	0.19551	0.15385	0.11539	0.11859	0.19872	0.41987	0.86538	0.88141	0.86538	0.49679	0.21154	0.08333	0.04167	0.02564	0.00962	0	0	0	0	0	0	0	0	0	0
12.4762	0.0032	0.01923	0.07692	0.05449	0.08974	0.16026	0.20513	0.20192	0.16987	0.0641	0.11539	0.17949	0.36539	0.67949	1	0.80769	0.41987	0.16346	0.07372	0.01282	0.00962	0.0032	0	0	0	0	0	0	0	0	0
16.5723	0	0.01603	0.03205	0.10897	0.0641	0.11218	0.19551	0.18269	0.14423	0.08654	0.05449	0.0641	0.10577	0.28846	0.58333	0.67628	0.67308	0.26603	0.11539	0.0609	0.03205	0.00641	0	0	0	0	0	0	0	0	0
22.0131	0.0032	0.0032	0.02244	0.02244	0.06731	0.05128	0.09936	0.11218	0.0609	0.03205	0.03205	0.01923	0.03846	0.05449	0.15064	0.34936	0.46474	0.38461	0.20192	0.05128	0.02244	0	0.0032	0	0	0	0	0	0	0	0
29.2402	0	0	0.0032	0.01282	0.02244	0.07051	0.03205	0.05128	0.04808	0.01603	0.01603	0.00641	0.00641	0.00962	0.02244	0.10577	0.15705	0.22436	0.17628	0.05128	0.02564	0.00962	0	0	0	0	0	0	0	0	0
38.84	0	0	0	0	0.00641	0.00962	0.02564	0.01282	0.00962	0.01282	0.0032	0.0032	0	0.0032	0.00962	0.00962	0.02885	0.06731	0.07692	0.05769	0.0032	0.0032	0	0	0	0	0	0	0	0	0
51.5915	0	0	0	0	0	0	0	0.0032	0.0032	0.0032	0.0032	0	0	0	0	0	0	0.0032	0.00962	0.01603	0.00641	0.00641	0	0	0	0	0	0	0	0	0
68.5294	0	0	0	0	0	0	0	0	0	0	0	0	0	0	0	0	0	0	0	0.0032	0	0	0	0	0	0	0	0	0	0	0
91.0282	0	0	0	0	0	0	0	0	0	0	0	0	0	0	0	0	0	0	0	0	0	0	0	0	0	0	0	0	0	0	0
120.914	0	0	0	0	0	0	0	0	0	0	0	0	0	0	0	0	0	0	0	0	0	0	0	0	0	0	0	0	0	0	0
160.611	0	0	0	0	0	0	0	0	0	0	0	0	0	0	0	0	0	0	0	0	0	0	0	0	0	0	0	0	0	0	0
213.34	0	0	0	0	0	0	0	0	0	0	0	0	0	0	0	0	0	0	0	0	0	0	0	0	0	0	0	0	0	0	0
283.382	0	0	0	0	0	0	0	0	0	0	0	0	0	0	0	0	0	0	0	0	0	0	0	0	0	0	0	0	0	0	0
376.419	0	0	0	0	0	0	0	0	0	0	0	0	0	0	0	0	0	0	0	0	0	0	0	0	0	0	0	0	0	0	0
500	0	0	0	0	0	0	0	0	0	0	0	0	0	0	0	0	0	0	0	0	0	0	0	0	0	0	0	0	0	0	0
with OFA
0	0.1	0.13283	0.17644	0.23437	0.31131	0.41352	0.54928	0.72961	0.96915	1.28733	1.70998	2.27138	3.01709	4.00763	5.32336	7.07107	9.39256	12.4762	16.5723	22.0131	29.2402	38.84	51.5915	68.5294	91.0282	120.914	160.611	213.34	283.382	376.419	500
0.1	0	0	0	0	0	0	0	0	0	0	0	0	0	0	0	0	0	0	0	0	0	0	0	0	0	0	0	0	0	0	0
0.13283	0	0	0	0	0	0	0	0	0	0	0	0	0	0	0	0	0	0	0	0	0	0	0	0	0	0	0	0	0	0	0
0.17644	0	0	0	0	0	0	0	0	0	0	0	0	0	0	0	0	0	0	0	0	0	0	0	0	0	0	0	0	0	0	0
0.23437	0	0	0	0	0	0	0	0	0	0	0	0	0	0	0	0	0	0	0	0	0	0	0.00142	0	0	0	0	0	0	0	0
0.31131	0	0	0	0	0	0	0	0	0	0	0	0	0	0	0	0	0	0	0	0	0	0	0.00425	0.00142	0.00425	0	0	0	0	0	0
0.41352	0	0	0	0	0	0	0	0	0	0	0	0	0	0	0	0	0	0	0	0	0	0.00992	0.02833	0.02691	0.00142	0	0	0	0	0	0
0.54928	0	0	0	0	0	0	0	0	0	0	0	0	0	0	0	0	0	0	0	0	0	0.01983	0.06374	0.05382	0.01558	0	0	0	0	0	0
0.72961	0	0	0	0	0	0	0	0	0	0	0	0	0	0	0	0	0	0	0	0	0	0.03399	0.1204	0.11473	0.03116	0.00283	0	0	0	0	0
0.96915	0	0	0	0	0	0	0	0	0	0	0	0	0	0	0	0	0	0	0	0	0.00425	0.03541	0.12748	0.1813	0.07082	0.01558	0	0	0	0	0
1.28733	0	0	0	0	0	0	0	0	0	0	0	0	0	0	0	0	0	0	0	0	0.00142	0.05099	0.17847	0.19405	0.11898	0.017	0	0	0	0	0
1.70998	0	0	0	0	0	0	0	0	0	0	0	0	0	0	0	0	0	0	0	0	0.00283	0.05524	0.28329	0.27054	0.09632	0.02125	0	0	0	0	0
2.27138	0	0	0	0	0	0	0	0	0	0	0	0	0	0	0	0	0	0	0	0	0.00283	0.07649	0.23654	0.24646	0.09207	0.00425	0.00283	0	0	0	0
3.01709	0	0	0	0	0	0	0	0	0	0	0	0	0	0	0	0	0	0	0	0	0.00425	0.04958	0.14448	0.16997	0.08215	0.01983	0.00142	0	0	0	0
4.00763	0	0	0	0	0	0	0	0	0	0	0	0	0	0	0	0	0	0	0	0	0.00142	0.02266	0.08357	0.08923	0.04533	0.0085	0	0	0	0	0
5.32336	0	0	0	0	0	0	0	0	0	0	0	0	0	0	0	0	0	0	0	0	0	0.00708	0.03966	0.0255	0.01983	0	0.00142	0	0	0	0
7.07107	0	0	0	0	0	0	0	0	0	0	0	0	0	0	0	0	0	0	0	0	0.0085	0.00425	0.01558	0.01416	0.00283	0.00142	0	0	0	0	0
9.39256	0	0	0	0	0	0	0	0	0	0	0	0	0	0	0	0	0	0	0	0	0.00283	0.00425	0.00992	0.00567	0	0	0	0	0	0	0
12.4762	0	0	0	0	0	0	0	0	0	0	0	0	0	0	0.00142	0.00425	0.00567	0.00567	0.00992	0.00425	0.00567	0.0085	0.0085	0.00567	0.00142	0	0	0	0	0	0
16.5723	0	0	0	0	0	0	0	0	0	0	0	0	0	0.00142	0.00708	0.01275	0.02975	0.05382	0.02691	0.02125	0.00992	0.02691	0.0085	0.00283	0.00283	0.00142	0	0	0	0	0
22.0131	0	0	0	0	0	0	0	0	0	0	0	0	0.00283	0.00708	0.02975	0.10907	0.1983	0.25921	0.17847	0.08923	0.04533	0.01558	0.01133	0.00283	0	0	0	0	0	0	0
29.2402	0	0	0	0	0	0	0.00283	0.00142	0.00283	0.00142	0.00992	0.01133	0.02691	0.03399	0.05241	0.15156	0.37394	0.57507	0.54391	0.28612	0.14589	0.06091	0.02125	0.00708	0.00283	0	0	0	0	0	0
38.84	0	0	0	0	0.00142	0.00283	0.04108	0.05382	0.06657	0.1813	0.20963	0.2847	0.29603	0.18414	0.09773	0.10198	0.27054	0.72521	1	0.6898	0.27196	0.11331	0.0255	0.01275	0.00142	0	0	0	0	0	0
51.5915	0	0	0	0.00142	0.00142	0.0255	0.06516	0.17989	0.2068	0.33428	0.65439	0.71388	0.69547	0.36544	0.13598	0.07507	0.11048	0.28753	0.66431	0.69688	0.30312	0.09207	0.02975	0	0.00283	0	0	0	0	0	0
68.5294	0	0	0	0	0.00142	0.0085	0.03683	0.08923	0.18414	0.24221	0.34844	0.44759	0.34844	0.22946	0.10057	0.04108	0.02691	0.03824	0.07932	0.16147	0.0949	0.04958	0.00992	0.00142	0	0	0	0	0	0	0
91.0282	0	0	0	0	0	0	0.00567	0.00708	0.03116	0.03116	0.04816	0.05382	0.05524	0.03966	0.00992	0.0085	0.00567	0.00425	0.00425	0.0085	0.01275	0.00142	0.00142	0	0	0	0	0	0	0	0
120.914	0	0	0	0	0.00142	0	0	0	0	0.00142	0.00425	0	0.00425	0.00283	0.00283	0	0	0	0	0.00283	0	0.00142	0	0	0	0	0	0	0	0	0
160.611	0	0	0	0	0	0	0	0	0	0	0	0	0	0	0	0	0	0	0	0	0	0	0	0	0	0	0	0	0	0	0
213.34	0	0	0	0	0	0	0	0	0	0	0	0	0	0	0	0	0	0	0	0	0	0	0	0	0	0	0	0	0	0	0
283.382	0	0	0	0	0	0	0	0	0	0	0	0	0	0	0	0	0	0	0	0	0	0	0	0	0	0	0	0	0	0	0
376.419	0	0	0	0	0	0	0	0	0	0	0	0	0	0	0	0	0	0	0	0	0	0	0	0	0	0	0	0	0	0	0
500	0	0	0	0	0	0	0	0	0	0	0	0	0	0	0	0	0	0	0	0	0	0	0	0	0	0	0	0	0	0	0

## Sheet: c
0	0	0.2	0.4	0.6	0.8	1	1.2	1.4	1.6	1.8	2	2.2	2.4	2.6	2.8	3	3.2	3.4	3.6	3.8	4	4.2	4.4	4.6	4.8	5	5.2	5.4	5.6	5.8	6
-0.1	0	0	0	0	0	0	0	0	0	0	0	0	0	0	0	0	0	0	0	0	0	0	0	0	0	0	0	0	0	0	0
-0.06	0	0	0	0	0	0	0	0	0	0	0	0	0	0	0	0	0	0	0	0	0	0	0	0	0	0	0	0	0	0	0
-0.02	0	0	0	0	0	0	0	0	0	0	0	0	0	0	0	0	0	0	0	0	0	0	0	0.0303	0	0	0	0	0	0	0
0.02	0	0	0	0	0	0	0	0	0	0	0	0	0	0	0	0	0	0	0	0	0	0	0	0	0	0	0	0	0	0	0
0.06	0	0	0	0	0	0	0	0	0	0	0	0	0	0	0	0	0	0	0	0	0	0	0	0	0	0	0	0	0	0	0
0.1	0	0	0	0	0	0	0	0	0	0	0	0	0	0	0.0303	0	0.0303	0	0	0	0	0.0303	0	0	0	0	0	0	0	0	0
0.14	0	0	0	0	0	0	0	0	0	0	0.0303	0	0	0	0	0.0303	0.0303	0.0303	0	0	0	0	0	0	0	0	0	0	0	0	0
0.18	0	0	0	0	0	0	0	0	0	0.0303	0	0.0303	0.0303	0.0303	0.09091	0.09091	0.15152	0	0	0	0.0303	0.0303	0	0	0	0	0	0	0	0	0
0.22	0	0	0	0	0	0	0.0303	0	0	0	0.0303	0.06061	0.09091	0.12121	0.18182	0.15152	0.09091	0.12121	0.09091	0.06061	0.09091	0	0.0303	0	0	0	0	0	0	0	0
0.26	0	0	0	0	0	0	0	0	0	0.0303	0.06061	0.0303	0.18182	0.24242	0.27273	0.30303	0.09091	0.06061	0.06061	0.0303	0.09091	0	0	0	0	0.0303	0	0	0	0	0
0.3	0	0	0	0	0	0	0	0.0303	0.0303	0.06061	0.09091	0.12121	0.30303	0.18182	0.09091	0.27273	0.21212	0.12121	0.06061	0.15152	0.09091	0.0303	0	0	0	0	0	0.0303	0	0	0
0.34	0	0	0	0	0	0.0303	0	0.06061	0.06061	0.06061	0.18182	0.27273	0.36364	0.48485	0.63636	0.45454	0.33333	0.09091	0.06061	0.06061	0.0303	0.0303	0	0.0303	0	0	0	0	0	0	0
0.38	0	0	0	0	0	0	0	0.0303	0.12121	0.18182	0.33333	0.51515	0.60606	0.63636	0.51515	0.24242	0.21212	0.09091	0.21212	0	0.0303	0.06061	0	0	0	0	0	0	0	0	0
0.42	0	0	0	0	0	0	0.0303	0	0.09091	0.27273	0.42424	0.66667	0.93939	0.84849	1	0.45454	0.30303	0.21212	0.15152	0	0.0303	0	0	0.0303	0	0	0	0	0	0	0
0.46	0	0	0	0	0	0	0.0303	0.06061	0.12121	0.30303	0.30303	0.66667	0.9697	0.84849	0.57576	0.57576	0.27273	0.12121	0.15152	0.06061	0.12121	0	0	0	0.0303	0	0	0	0	0	0
0.5	0	0	0	0	0	0	0	0.0303	0.18182	0.36364	0.69697	0.69697	0.54546	0.81818	0.48485	0.48485	0.24242	0.06061	0.0303	0.09091	0.09091	0.0303	0	0.0303	0	0	0	0	0	0	0
0.54	0	0	0	0	0	0	0.0303	0.06061	0.24242	0.15152	0.48485	0.81818	0.81818	0.39394	0.57576	0.27273	0.12121	0.09091	0.0303	0.0303	0.0303	0.06061	0.0303	0.0303	0	0	0	0	0	0	0
0.58	0	0	0	0	0	0	0	0.06061	0.36364	0.39394	0.24242	0.57576	0.42424	0.39394	0.09091	0.18182	0.15152	0	0.06061	0.0303	0.0303	0	0	0	0	0	0	0	0	0	0
0.62	0	0	0	0	0.0303	0.06061	0.12121	0.24242	0.24242	0.42424	0.27273	0.27273	0.24242	0.39394	0.06061	0.12121	0.06061	0.06061	0.0303	0	0	0.0303	0	0	0	0	0	0	0	0	0
0.66	0	0	0	0.0303	0.06061	0.0303	0.15152	0.24242	0.48485	0.33333	0.18182	0.18182	0.21212	0.12121	0.18182	0.06061	0	0	0	0	0	0	0	0	0	0	0	0	0	0	0
0.7	0	0	0	0.0303	0.0303	0.15152	0.27273	0.27273	0.30303	0.39394	0.33333	0.27273	0.18182	0	0.09091	0.0303	0	0	0.09091	0.0303	0	0.0303	0.0303	0	0.0303	0	0	0	0	0	0
0.74	0	0	0	0	0.24242	0.39394	0.36364	0.72727	0.42424	0.30303	0.39394	0.24242	0.09091	0.21212	0.0303	0.09091	0	0	0	0	0	0	0	0	0	0	0	0	0	0	0
0.78	0	0	0	0.09091	0.27273	0.66667	1	0.9697	0.60606	0.48485	0.18182	0.24242	0.15152	0.06061	0.12121	0	0.0303	0	0.0303	0	0	0	0	0	0	0	0	0	0	0	0
0.82	0	0	0.06061	0.24242	0.45454	0.87879	0.93939	0.54546	0.48485	0.33333	0.39394	0.09091	0.09091	0.12121	0.0303	0	0	0	0	0	0	0	0	0	0	0	0	0	0	0	0
0.86	0	0	0.06061	0.27273	0.42424	0.63636	0.60606	0.45454	0.48485	0.15152	0.21212	0.09091	0.06061	0.0303	0.0303	0	0	0.0303	0	0	0	0	0	0	0	0	0	0	0	0	0
0.9	0	0	0.0303	0.15152	0.27273	0.15152	0.15152	0.21212	0.06061	0.09091	0.0303	0.0303	0	0	0	0	0	0	0	0	0	0	0	0	0	0	0	0	0	0	0
0.94	0	0	0	0.0303	0	0	0	0	0	0	0	0.0303	0	0	0	0	0	0	0	0	0	0	0	0	0	0	0	0	0	0	0
0.98	0	0	0	0	0	0	0	0	0	0	0	0	0	0	0	0	0	0	0	0	0	0	0	0	0	0	0	0	0	0	0
1.02	0	0	0	0	0	0	0	0	0	0	0	0	0	0	0	0	0	0	0	0	0	0	0	0	0	0	0	0	0	0	0
1.06	0	0	0	0	0	0	0	0	0	0	0	0	0	0	0	0	0	0	0	0	0	0	0	0	0	0	0	0	0	0	0
1.1	0	0	0	0	0	0	0	0	0	0	0	0	0	0	0	0	0	0	0	0	0	0	0	0	0	0	0	0	0	0	0

## Sheet: d
0	0	0.2	0.4	0.6	0.8	1	1.2	1.4	1.6	1.8	2	2.2	2.4	2.6	2.8	3	3.2	3.4	3.6	3.8	4	4.2	4.4	4.6	4.8	5	5.2	5.4	5.6	5.8	6
-0.1	0	0	0	0	0	0	0	0	0	0	0	0	0	0	0	0	0	0	0	0	0	0	0	0	0	0	0	0	0	0	0
-0.06	0	0	0	0	0	0	0	0	0	0	0	0	0	0	0	0	0	0	0	0	0	0	0	0	0	0	0	0	0	0	0
-0.02	0	0	0	0	0	0	0	0	0	0	0	0	0	0	0	0	0	0	0	0	0	0	0	0	0	0	0	0	0	0	0
0.02	0	0	0	0	0	0	0	0	0	0	0	0	0	0	0	0	0	0	0	0	0	0	0	0	0	0	0	0	0	0	0
0.06	0	0	0	0	0	0	0	0	0	0	0	0	0	0	0	0	0	0	0	0.03125	0.03125	0	0	0	0	0	0	0	0	0	0
0.1	0	0	0	0	0	0	0	0	0	0	0	0	0	0	0	0	0	0	0	0	0.03125	0	0	0	0	0	0	0	0	0	0
0.14	0	0	0	0	0	0	0	0	0	0	0	0	0	0	0.03125	0.03125	0	0	0.03125	0	0	0	0.03125	0	0	0	0	0	0	0	0
0.18	0	0	0	0	0	0	0	0	0	0	0.03125	0	0	0	0.0625	0.0625	0	0.03125	0	0	0	0	0	0	0	0	0	0	0	0	0
0.22	0	0	0	0	0	0.03125	0	0	0	0	0	0	0.09375	0	0	0.125	0.03125	0.03125	0	0	0.03125	0	0	0	0	0	0	0	0	0	0
0.26	0	0	0	0	0	0	0	0	0	0	0.03125	0.03125	0.125	0.15625	0.03125	0.09375	0.125	0.0625	0.03125	0.03125	0	0	0	0.03125	0	0	0	0	0	0	0
0.3	0	0	0	0	0	0	0	0.03125	0	0.03125	0.03125	0.0625	0.125	0.15625	0.09375	0.0625	0.03125	0.03125	0.125	0.03125	0.03125	0.03125	0.0625	0	0	0	0	0	0	0	0
0.34	0	0	0	0	0	0	0	0.03125	0.03125	0.03125	0.1875	0.125	0.28125	0.40625	0.125	0.21875	0.15625	0.03125	0.0625	0.0625	0	0.09375	0.03125	0.03125	0	0	0	0	0	0	0
0.38	0	0	0	0	0	0	0.03125	0	0.03125	0.25	0.09375	0.375	0.09375	0.46875	0.375	0.1875	0.25	0.09375	0.03125	0.03125	0	0.03125	0	0	0	0	0	0	0	0	0
0.42	0	0	0	0	0	0.03125	0.03125	0.0625	0.09375	0.15625	0.21875	0.375	0.75	0.5	0.21875	0.21875	0.125	0.0625	0.125	0	0.03125	0	0	0	0	0	0	0	0	0	0
0.46	0	0	0	0	0	0	0.03125	0.09375	0.1875	0.21875	0.5	0.59375	0.6875	0.65625	0.40625	0.40625	0.3125	0.1875	0.03125	0.03125	0.03125	0.03125	0	0	0	0	0	0	0	0	0
0.5	0	0	0	0	0.03125	0.03125	0.0625	0.125	0.25	0.28125	0.625	0.6875	0.59375	0.625	0.375	0.34375	0.15625	0.15625	0.03125	0.0625	0.03125	0	0	0	0	0	0.0625	0	0	0	0
0.54	0	0	0	0	0.03125	0.09375	0	0.0625	0.28125	0.34375	0.65625	0.6875	0.8125	0.78125	0.375	0.46875	0.3125	0.03125	0.125	0.0625	0	0	0.0625	0	0	0	0	0	0.03125	0	0
0.58	0	0	0	0.03125	0	0	0.03125	0.0625	0.40625	0.53125	0.8125	1	0.46875	0.625	0.59375	0.25	0.09375	0.125	0.21875	0.03125	0	0.03125	0.03125	0.0625	0.03125	0	0	0	0	0	0
0.62	0	0	0	0	0	0.09375	0.0625	0.28125	0.59375	0.375	0.65625	0.625	0.34375	0.25	0.40625	0.28125	0.15625	0.0625	0.0625	0.03125	0	0.0625	0	0	0	0	0	0	0	0	0
0.66	0	0	0.03125	0	0.0625	0.0625	0.15625	0.21875	0.375	0.4375	0.625	0.5625	0.34375	0.34375	0.15625	0.09375	0.125	0.03125	0	0.03125	0.0625	0	0.0625	0	0	0	0.03125	0	0	0	0
0.7	0	0	0.0625	0.03125	0.125	0.34375	0.3125	0.28125	0.5	0.625	0.46875	0.34375	0.3125	0.125	0.1875	0.0625	0.09375	0.03125	0.03125	0.0625	0.03125	0.03125	0.03125	0	0	0	0	0	0	0	0.03125
0.74	0	0	0	0.125	0.1875	0.21875	0.3125	0.53125	0.3125	0.3125	0.5625	0.3125	0.21875	0.1875	0.15625	0.0625	0.03125	0.0625	0.03125	0	0	0	0.03125	0	0	0	0	0	0	0	0
0.78	0	0.03125	0.15625	0.25	0.3125	0.4375	0.5625	0.90625	0.4375	0.625	0.34375	0.15625	0.28125	0.09375	0	0.1875	0.0625	0	0	0.03125	0	0	0	0	0	0	0	0	0	0	0
0.82	0	0.125	0.28125	0.28125	0.6875	0.8125	0.75	0.78125	0.5	0.40625	0.34375	0.28125	0.25	0.15625	0.09375	0.03125	0	0.03125	0.0625	0.0625	0.0625	0.03125	0.03125	0.03125	0	0	0	0	0	0	0
0.86	0	0.0625	0.40625	0.59375	0.875	0.5625	0.71875	0.5	0.34375	0.15625	0.25	0.09375	0.0625	0.0625	0.09375	0.0625	0.0625	0.0625	0.03125	0	0	0	0.03125	0	0	0.03125	0	0	0.03125	0	0
0.9	0.0625	0.125	0.21875	0.53125	0.34375	0.4375	0.15625	0.28125	0.28125	0.15625	0.09375	0.03125	0.03125	0.03125	0.0625	0.0625	0	0.03125	0	0	0	0	0	0	0	0	0	0	0	0	0
0.94	0	0	0.0625	0	0.09375	0.03125	0.03125	0.03125	0	0.03125	0	0	0	0	0	0.03125	0	0	0	0	0	0	0	0	0	0	0	0	0	0	0
0.98	0	0	0	0	0	0	0	0	0	0	0	0	0	0	0	0	0	0	0	0	0	0	0	0	0	0	0	0	0	0	0
1.02	0	0	0	0	0	0	0	0	0	0	0	0	0	0	0	0	0	0	0	0	0	0	0	0	0	0	0	0	0	0	0
1.06	0	0	0	0	0	0	0	0	0	0	0	0	0	0	0	0	0	0	0	0	0	0	0	0	0	0	0	0	0	0	0
1.1	0	0	0	0	0	0	0	0	0	0	0	0	0	0	0	0	0	0	0	0	0	0	0	0	0	0	0	0	0	0	0

## Sheet: e
Efficiency (X)	Experiment Histogram	Simulation Histogram	Efficiency (X)	Model Distribution	Efficiency (X)	Gaussian 1	Gaussian 2	dyn(HF-MF)	Efficiency (WR) (X)	Model fit WR
0	0	6.01671e-07	0.96127	8.5507e-06	0	7.28942e-17	6.12813e-07	1.24745e-09	0	0.00108
0.005	0	1.54875e-06	0.95869	1.601e-05	0.005	2.36421e-15	1.63231e-06	7.02295e-09	0.005	0.00278
0.01	0	1.17464e-09	0.95597	2.93126e-05	0.01	1.47927e-26	1.16345e-09	1.14891e-14	0.01	2.10848e-06
0.015	0	6.8561e-09	0.95311	5.19981e-05	0.015	5.72702e-24	6.66323e-09	3.15864e-13	0.015	1.23067e-05
0.02	0	3.39758e-08	0.95012	9.0232e-05	0.02	9.25393e-22	3.32691e-08	5.46981e-12	0.02	6.09866e-05
0.025	0	1.17523e-07	0.94697	0.000152426	0.025	6.10735e-20	1.19671e-07	5.28284e-11	0.025	0.000210953
0.03	0	3.05869e-07	0.94368	0.000250814	0.03	1.74914e-18	3.18174e-07	3.0167e-10	0.03	0.000549034
0.035	0.000557103	9.63788e-07	0.94023	0.000402985	0.035	5.32432e-17	9.86072e-07	1.86745e-09	0.035	-0.99827
0.04	0	1.14763e-06	0.93663	0.000630604	0.04	2.53142e-16	1.1532e-06	3.34547e-09	0.04	0.00206
0.045	0	3.63231e-06	0.93286	0.000962219	0.045	3.77237e-15	3.68245e-06	1.62141e-08	0.045	0.00652
0.05	0.000557103	4.91365e-06	0.92893	0.00143	0.05	1.84239e-14	5.11978e-06	3.09228e-08	0.05	-0.99118
0.055	0	3.89415e-06	0.92483	0.00207	0.055	3.00296e-14	4.14485e-06	2.85172e-08	0.055	0.00699
0.06	0	6.51811e-07	0.92056	0.00293	0.06	5.20931e-18	6.68524e-07	7.74524e-10	0.06	0.00117
0.065	0	1.82173e-06	0.91611	0.00404	0.065	7.04513e-17	1.88301e-06	3.51986e-09	0.065	0.00327
0.07	0	2.50696e-06	0.91148	0.00542	0.07	3.29056e-16	2.55153e-06	6.69025e-09	0.07	0.0045
0.075	0	4.49025e-06	0.90667	0.00709	0.075	1.75871e-15	4.52368e-06	1.60369e-08	0.075	0.00806
0.08	0.000557103	3.75487e-06	0.90168	0.00904	0.08	2.84706e-15	3.76602e-06	1.5309e-08	0.08	-0.99326
0.085	0	1.11253e-05	0.89651	0.01124	0.085	2.18399e-14	1.12201e-05	5.96128e-08	0.085	0.01997
0.09	0	8.32869e-06	0.89114	0.01361	0.09	3.51061e-14	8.45125e-06	5.41209e-08	0.09	0.01495
0.095	0.00111	2.3298e-05	0.88559	0.01608	0.095	2.64169e-13	2.41504e-05	2.008e-07	0.095	-1.38464
0.1	0	2.01504e-05	0.87985	0.01851	0.1	4.17954e-13	2.11755e-05	1.86437e-07	0.1	0.03617
0.105	0	1.08189e-05	0.87391	0.02077	0.105	4.18435e-15	1.09582e-05	4.05592e-08	0.105	0.01942
0.11	0	1.02061e-05	0.86778	0.02272	0.11	6.57616e-15	1.02451e-05	4.0054e-08	0.11	0.01832
0.115	0	1.4351e-05	0.86147	0.02422	0.115	1.49783e-14	1.44178e-05	6.41666e-08	0.115	0.02576
0.12	0	2.9844e-05	0.85496	0.02517	0.12	1.09732e-13	2.98719e-05	2.04366e-07	0.12	0.05357
0.125	0	3.15042e-05	0.84826	0.02549	0.125	1.73326e-13	3.17382e-05	2.12888e-07	0.125	0.05655
0.13	0.000557103	3.33816e-05	0.84136	0.02517	0.13	3.88785e-13	3.37159e-05	2.87979e-07	0.13	-0.94008
0.135	0	4.71588e-05	0.83428	0.02422	0.135	8.71081e-13	4.78384e-05	4.30368e-07	0.135	0.08465
0.14	0	6.75766e-05	0.82702	0.02272	0.14	1.97039e-12	6.92479e-05	7.07521e-07	0.14	0.1213
0.145	0.00111	8.24903e-05	0.81957	0.02077	0.145	4.34536e-12	8.49359e-05	9.52646e-07	0.145	-1.30952
0.15	0	4.16992e-05	0.81193	0.01851	0.15	1.42919e-13	4.15265e-05	2.73291e-07	0.15	0.07485
0.155	0.000557103	5.82674e-05	0.80412	0.01608	0.155	3.16608e-13	5.78552e-05	4.14432e-07	0.155	-0.89541
0.16	0.000557103	8.79164e-05	0.79614	0.01361	0.16	7.23554e-13	8.80501e-05	7.13092e-07	0.16	-0.84219
0.165	0.00111	0.000108669	0.78798	0.01124	0.165	1.57452e-12	0.000108329	9.69359e-07	0.165	-1.27628
0.17	0	0.000117058	0.77966	0.00904	0.17	3.45994e-12	0.000116852	1.30362e-06	0.17	0.21012
0.175	0.00111	8.02897e-05	0.77117	0.00709	0.175	2.42829e-13	7.96713e-05	5.37457e-07	0.175	-1.31231
0.18	0	0.000183259	0.76253	0.00542	0.18	7.85749e-12	0.000183164	2.14485e-06	0.18	0.32895
0.185	0	0.000220942	0.75374	0.00404	0.185	1.71118e-11	0.000221788	2.97493e-06	0.185	0.39659
0.19	0.000557103	0.000203331	0.7448	0.00293	0.19	3.47382e-11	0.000206663	3.06407e-06	0.19	-0.63502
0.195	0	0.000177086	0.73573	0.00207	0.195	2.55676e-12	0.000174552	1.77159e-06	0.195	0.31787
0.2	0.00111	0.000244072	0.72653	0.00143	0.2	5.52326e-12	0.00024024	2.56825e-06	0.2	-1.10442
0.205	0.00111	0.000303298	0.7172	0.000962219	0.205	1.19181e-11	0.000298462	3.69359e-06	0.205	-1.02925
0.21	0.000557103	0.00034937	0.70775	0.000630604	0.21	2.55999e-11	0.000345053	4.93593e-06	0.21	-0.37288
0.215	0.000557103	0.000285348	0.6982	0.000402985	0.215	3.70008e-12	0.000279604	2.92479e-06	0.215	-0.4878
0.22	0.00111	0.000501075	0.68855	0.000250814	0.22	5.88986e-11	0.000494557	7.93315e-06	0.22	-0.77822
0.225	0.00111	0.000515008	0.6788	0.000152426	0.225	1.10154e-10	0.000509504	8.23955e-06	0.225	-0.76054
0.23	0.00111	0.000473131	0.66897	9.0232e-05	0.23	1.79118e-11	0.000461705	6.47354e-06	0.23	-0.81369
0.235	0.00111	0.000868986	0.65907	5.19981e-05	0.235	2.6859e-10	0.000863326	1.65627e-05	0.235	-0.31125
0.24	0	0.000539526	0.6491	2.93126e-05	0.24	1.12833e-11	0.000522451	6.81337e-06	0.24	0.96845
0.245	0	0.000533047	0.63907	1.601e-05	0.245	6.88708e-11	0.000510407	8.37883e-06	0.245	0.95682
0.25	0.00111	0.000837398	0.62899	8.5507e-06	0.25	1.66634e-10	0.000813677	1.58162e-05	0.25	-0.35134
0.255	0.00167	0.000826941	0.80348	6.2361e-06	0.255	4.82197e-11	0.000799805	1.31198e-05	0.255	-0.87506
0.26	0.00167	0.00102	0.79264	1.16762e-05	0.26	3.16098e-10	0.00099	2.00334e-05	0.26	-0.67462
0.265	0.00279	0.00121	0.78148	2.13096e-05	0.265	1.14613e-10	0.00117	2.1766e-05	0.265	-1.26432
0.27	0.00111	0.00128	0.77003	3.7979e-05	0.27	8.12017e-10	0.00124	3.08245e-05	0.27	0.21133
0.275	0.0039	0.00157	0.7583	6.57623e-05	0.275	1.37057e-09	0.00153	3.76323e-05	0.275	-1.58249
0.28	0.00111	0.0015	0.74629	0.000111133	0.28	4.70957e-10	0.00143	3.35989e-05	0.28	0.49047
0.285	0.00501	0.00122	0.73404	0.000183013	0.285	4.28933e-11	0.00116	2.21504e-05	0.285	-2.27177
0.29	0.00334	0.00203	0.72155	0.000293891	0.29	1.03567e-09	0.00195	5.31755e-05	0.29	-0.96463
0.295	0.00111	0.00083951	0.70883	0.000460081	0.295	2.82699e-12	0.000763939	1.17493e-05	0.295	-0.34866
0.3	0.00501	0.0026	0.69592	0.000701719	0.3	2.11817e-09	0.0025	7.47577e-05	0.3	-1.44326
0.305	0.000557103	0.0026	0.68283	0.00104	0.305	1.16739e-09	0.00246	7.07744e-05	0.305	3.66199
0.31	0.00167	0.00223	0.66958	0.00151	0.31	3.197e-09	0.00211	6.26462e-05	0.31	0.58289
0.315	0.0039	0.00285	0.65619	0.00214	0.315	2.32345e-09	0.00269	8.69582e-05	0.315	-0.71369
0.32	0.00279	0.0028	0.64269	0.00294	0.32	6.71643e-09	0.00267	9.12089e-05	0.32	0.01358
0.325	0.00167	0.00321	0.62909	0.00395	0.325	4.54598e-09	0.00301	0.000107504	0.325	1.59359
0.33	0.00446	0.0033	0.61541	0.00517	0.33	2.42568e-09	0.00308	0.00010795	0.33	-0.73571
0.335	0.00223	0.0035	0.60169	0.00659	0.335	8.19955e-09	0.00329	0.000129081	0.335	1.14265
0.34	0.00446	0.00392	0.58794	0.00819	0.34	4.40991e-09	0.00365	0.000141983	0.34	-0.34333
0.345	0.00334	0.00383	0.57418	0.00993	0.345	1.60228e-08	0.00357	0.000155042	0.345	0.35857
0.35	0.00613	0.0043	0.56043	0.01173	0.35	8.43844e-09	0.00396	0.000169955	0.35	-0.99197
0.355	0.00223	0.00379	0.54672	0.0135	0.355	4.57618e-09	0.00348	0.000151432	0.355	1.40232
0.36	0.00836	0.00603	0.53306	0.01515	0.36	4.47641e-08	0.00564	0.000288039	0.36	-1.07982
0.365	0.00669	0.00519	0.51948	0.01657	0.365	1.18067e-08	0.00476	0.000235131	0.365	-0.77684
0.37	0.00446	0.00375	0.50599	0.01766	0.37	3.16142e-09	0.00339	0.000163097	0.37	-0.45086
0.375	0.0039	0.00655	0.49262	0.01835	0.375	4.95964e-08	0.006	0.000341989	0.375	1.79839
0.38	0.00724	0.00552	0.47937	0.01859	0.38	7.60457e-09	0.00502	0.000272847	0.38	-0.85906
0.385	0.0039	0.00633	0.46627	0.01835	0.385	9.45348e-08	0.00575	0.000361014	0.385	1.65165
0.39	0.0078	0.00698	0.45332	0.01766	0.39	1.44925e-08	0.00632	0.000378318	0.39	-0.39536
0.395	0.00557	0.0075	0.44056	0.01657	0.395	2.65861e-08	0.0068	0.000437554	0.395	1.09262
0.4	0.00724	0.00567	0.42797	0.01515	0.4	1.82555e-07	0.00512	0.000373131	0.4	-0.78167
0.405	0.00724	0.00779	0.41559	0.0135	0.405	4.87162e-08	0.00703	0.000494462	0.405	0.27207
0.41	0.00669	0.0077	0.40341	0.01173	0.41	1.55545e-07	0.00686	0.000514557	0.41	0.52479
0.415	0.00279	0.00624	0.39145	0.00993	0.415	4.08135e-08	0.00557	0.000416802	0.415	2.77602
0.42	0.0078	0.00905	0.37972	0.00819	0.42	1.58813e-07	0.00805	0.00064556	0.42	0.59768
0.425	0.01114	0.00854	0.36821	0.00659	0.425	2.63352e-07	0.00762	0.000640875	0.425	-1.0457
0.43	0.0078	0.00746	0.35695	0.00517	0.43	1.17131e-07	0.00653	0.000560117	0.43	-0.16471
0.435	0.01281	0.0106	0.34594	0.00395	0.435	6.68524e-07	0.00945	0.000874446	0.435	-0.82769
0.44	0.00724	0.00819	0.33517	0.00294	0.44	2.23335e-07	0.00716	0.000669866	0.44	0.47308
0.445	0.00669	0.00992	0.32466	0.00214	0.445	4.59566e-07	0.00867	0.000846568	0.445	1.67422
0.45	0.00891	0.00775	0.31439	0.00151	0.45	2.24546e-07	0.00668	0.00067361	0.45	-0.52171
0.455	0.0117	0.00964	0.30439	0.00104	0.455	5.17582e-07	0.00841	0.000884791	0.455	-0.80576
0.46	0.0078	0.01083	0.29464	0.000701719	0.46	1.06964e-06	0.00942	0.00104	0.46	1.45368
0.465	0.00613	0.0122	0.28515	0.000460081	0.465	9.69359e-07	0.01054	0.0012	0.465	3.28771
0.47	0.0078	0.00695	0.27592	0.000293891	0.47	3.40371e-07	0.00591	0.000698674	0.47	-0.40911
0.475	0.01337	0.01093	0.26694	0.000183013	0.475	1.91643e-06	0.00939	0.00116	0.475	-0.89441
0.48	0.0117	0.00979	0.25821	0.000111133	0.48	1.6546e-06	0.00834	0.00107	0.48	-0.74846
0.485	0.0078	0.00984	0.24974	6.57623e-05	0.485	1.43175e-06	0.00831	0.0011	0.485	0.97873
0.49	0.00836	0.0104	0.24151	3.7979e-05	0.49	1.48747e-06	0.00879	0.00121	0.49	0.94622
0.495	0.00669	0.01069	0.23353	2.13096e-05	0.495	2.90808e-06	0.00897	0.00129	0.495	2.07337
0.5	0.00836	0.00982	0.22579	1.16762e-05	0.5	2.57382e-06	0.00822	0.00122	0.5	0.67774
0.505	0.00891	0.00908	0.21829	6.2361e-06	0.505	2.32869e-06	0.00753	0.00117	0.505	0.07471
0.51	0.00891	0.01151	0.08071	--	0.51	6.08357e-06	0.00962	0.00155	0.51	1.16518
0.515	0.00613	0.01063	0.07585	--	0.515	4.81337e-06	0.00877	0.00147	0.515	2.43759
0.52	0.01727	0.01004	0.07131	--	0.52	5.51532e-06	0.0082	0.00144	0.52	-2.33206
0.525	0.00836	0.00908	0.06708	--	0.525	3.87744e-06	0.00737	0.00134	0.525	0.3376
0.53	0.0117	0.01063	0.06311	--	0.53	8.56825e-06	0.00862	0.00164	0.53	-0.41809
0.535	0.01393	0.01054	0.05941	--	0.535	1.18329e-05	0.00849	0.00168	0.535	-1.21776
0.54	0.01114	0.00851	0.05595	--	0.54	6.56267e-06	0.00677	0.00141	0.54	-1.05501
0.545	0.01448	0.0091	0.05271	--	0.545	1.32089e-05	0.00719	0.00155	0.545	-1.8959
0.55	0.01226	0.01078	0.04968	--	0.55	2.32368e-05	0.00858	0.00192	0.55	-0.56337
0.555	0.01003	0.00945	0.04684	--	0.555	1.26797e-05	0.00735	0.00173	0.555	-0.24584
0.56	0.00613	0.00634	0.04419	--	0.56	4.30084e-06	0.00473	0.00121	0.56	0.11245
0.565	0.01894	0.0137	0.0417	--	0.565	5.76156e-05	0.01089	0.00274	0.565	-1.6127
0.57	0.00111	0.0049	0.03937	--	0.57	3.86072e-06	0.00352	0.001	0.57	4.8082
0.575	0.00891	0.0081	0.03719	--	0.575	1.50195e-05	0.00591	0.00176	0.575	-0.36395
0.58	0.00836	0.01178	0.03514	--	0.58	8.93092e-05	0.00897	0.00261	0.58	1.58623
0.585	0.00279	0.00556	0.03322	--	0.585	1.4273e-05	0.00399	0.0013	0.585	2.23012
0.59	0.0078	0.00804	0.03142	--	0.59	4.40111e-05	0.00584	0.00194	0.59	0.11459
0.595	0.00836	0.00839	0.02973	--	0.595	7.29081e-05	0.00598	0.0021	0.595	0.01444
0.6	0.00613	0.00655	0.02814	--	0.6	5.97103e-05	0.0046	0.0017	0.6	0.22783
0.605	0.00557	0.00697	0.02665	--	0.605	6.54039e-05	0.00481	0.0019	0.605	0.7954
0.61	0.00724	0.00718	0.02524	--	0.61	9.49916e-05	0.00488	0.00202	0.61	-0.0324
0.615	0.00724	0.00787	0.02393	--	0.615	0.000150167	0.0053	0.00228	0.615	0.31288
0.62	0.0039	0.00587	0.02269	--	0.62	9.95599e-05	0.00381	0.00181	0.62	1.33589
0.625	0.00334	0.00673	0.02152	--	0.625	0.000161783	0.0043	0.00212	0.625	2.47943
0.63	0.00501	0.00684	0.02042	--	0.63	0.000195716	0.00427	0.00225	0.63	1.09205
0.635	0.00334	0.00511	0.01939	--	0.635	0.000149326	0.00306	0.00178	0.635	1.29788
0.64	0.00446	0.0051	0.01841	--	0.64	0.000175772	0.00296	0.00184	0.64	0.40995
0.645	0.0078	0.0062	0.01749	--	0.645	0.000299788	0.00357	0.00225	0.645	-0.76627
0.65	0.00724	0.00611	0.01663	--	0.65	0.000347231	0.00337	0.0023	0.65	-0.5645
0.655	0.00446	0.00496	0.01581	--	0.655	0.00030463	0.00259	0.00197	0.655	0.31886
0.66	0.0039	0.00531	0.01504	--	0.66	0.000401359	0.00269	0.00215	0.66	0.95646
0.665	0.0039	0.00376	0.01431	--	0.665	0.000304045	0.00181	0.00159	0.665	-0.09774
0.67	0.00334	0.0056	0.01362	--	0.67	0.000537554	0.00257	0.00243	0.67	1.65706
0.675	0.00724	0.00494	0.01297	--	0.675	0.000586017	0.00215	0.00215	0.675	-1.14758
0.68	0.00557	0.00531	0.01236	--	0.68	0.000763521	0.0022	0.00232	0.68	-0.1454
0.685	0.00446	0.00476	0.01178	--	0.685	0.000749861	0.00181	0.00218	0.685	0.19295
0.69	0.00279	0.00385	0.01123	--	0.69	0.000657772	0.00133	0.00185	0.69	0.85664
0.695	0.00557	0.00533	0.01071	--	0.695	0.00112	0.00179	0.00241	0.695	-0.13458
0.7	0.00557	0.0041	0.01022	--	0.7	0.00092815	0.00122	0.00196	0.7	-0.83307
0.705	0.0039	0.0049	0.00975	--	0.705	0.00129	0.00135	0.00227	0.705	0.68043
0.71	0.00501	0.00378	0.00931	--	0.71	0.00108	0.000910825	0.00182	0.71	-0.73983
0.715	0.00446	0.00593	0.00889	--	0.715	0.00194	0.00139	0.00262	0.715	0.93352
0.72	0.0039	0.00376	0.00849	--	0.72	0.00131	0.000700134	0.0018	0.72	-0.0923
0.725	0.01003	0.00692	0.00812	--	0.725	0.00273	0.00125	0.003	0.725	-1.31494
0.73	0.00111	0.00234	0.00776	--	0.73	0.00102	0.000295153	0.00111	0.73	1.55577
0.735	0.00446	0.00563	0.00742	--	0.735	0.00254	0.000829733	0.00231	0.735	0.74715
0.74	0.00446	0.0054	0.0071	--	0.74	0.00266	0.000619454	0.00222	0.74	0.59771
0.745	0.00501	0.00597	0.00679	--	0.745	0.0031	0.000642028	0.0023	0.745	0.56924
0.75	0.00501	0.00562	0.0065	--	0.75	0.00315	0.00048883	0.00213	0.75	0.36211
0.755	0.00613	0.00516	0.00622	--	0.755	0.00304	0.000388435	0.00189	0.755	-0.5217
0.76	0.00669	0.00654	0.00596	--	0.76	0.00403	0.000406223	0.00228	0.76	-0.07402
0.765	0.00836	0.00578	-0.02	0	0.765	0.00375	0.000310095	0.00193	0.765	-1.19281
0.77	0.00501	0.00722	0.52117	0.000289048	0.77	0.00483	0.000339309	0.00227	0.77	1.31743
0.775	0.0078	0.00685	0.52459	0.00105	0.775	0.00474	0.000271521	0.00205	0.775	-0.45699
0.78	0.00613	0.0076	0.52801	0.00108	0.78	0.00546	0.000238657	0.00218	0.78	0.79634
0.785	0.00836	0.0078	0.53143	0.0011	0.785	0.00574	0.000221549	0.00212	0.785	-0.2598
0.79	0.00279	0.00803	0.53485	0.00112	0.79	0.00613	0.000174401	0.00209	0.79	4.21375
0.795	0.00446	0.00804	0.53827	0.00115	0.795	0.0063	0.000131253	0.00199	0.795	2.2728
0.8	0.01058	0.00816	0.54169	0.00117	0.8	0.00645	0.000131922	0.00192	0.8	-1.00005
0.805	0.00947	0.01125	0.54511	0.00119	0.805	0.00901	0.000156167	0.00251	0.805	0.77627
0.81	0.01058	0.00938	0.54853	0.00122	0.81	0.00783	8.68747e-05	0.002	0.81	-0.49653
0.815	0.01281	0.00992	0.55195	0.00124	0.815	0.00825	9.42396e-05	0.00202	0.815	-1.08472
0.82	0.00501	0.00997	0.55537	0.00126	0.82	0.00852	6.54596e-05	0.00193	0.82	2.96491
0.825	0.0078	0.01134	0.55879	0.00128	0.825	0.00978	6.35655e-05	0.0021	0.825	1.69915
0.83	0.01226	0.00993	0.56221	0.00131	0.83	0.00877	4.30696e-05	0.00176	0.83	-0.8897
0.835	0.01448	0.01192	0.56564	0.00133	0.835	0.0104	5.4468e-05	0.00203	0.835	-0.90243
0.84	0.01504	0.01401	0.56906	0.00135	0.84	0.01219	4.88468e-05	0.00227	0.84	-0.35778
0.845	0.01616	0.01045	0.57248	0.00137	0.845	0.00958	2.72368e-05	0.00163	0.845	-1.90242
0.85	0.01114	0.01123	0.57591	0.00139	0.85	0.01025	2.18774e-05	0.00167	0.85	0.03605
0.855	0.0156	0.01211	0.57933	0.00141	0.855	0.01108	1.84513e-05	0.00172	0.855	-1.18366
0.86	0.00891	0.00995	0.58276	0.00143	0.86	0.00939	1.14262e-05	0.00135	0.86	0.4641
0.865	0.0117	0.01316	0.58618	0.00145	0.865	0.01204	1.88858e-05	0.00173	0.865	0.5715
0.87	0.0117	0.01106	0.58961	0.00147	0.87	0.01037	1.17326e-05	0.00139	0.87	-0.24884
0.875	0.01058	0.01201	0.59303	0.00149	0.875	0.01117	1.07855e-05	0.00145	0.875	0.58856
0.88	0.0078	0.01145	0.59646	0.00151	0.88	0.01081	8.49582e-06	0.00132	0.88	1.75121
0.885	0.0117	0.01001	0.59989	0.00153	0.885	0.00956	4.37326e-06	0.00109	0.885	-0.66063
0.89	0.0078	0.01	0.60331	0.00155	0.89	0.0096	3.71588e-06	0.00104	0.89	1.05482
0.895	0.01114	0.01079	0.60674	0.00157	0.895	0.01016	6.57382e-06	0.0011	0.895	-0.14324
0.9	0.0117	0.0093	0.61017	0.00158	0.9	0.00895	2.97493e-06	0.000878451	0.9	-0.93906
0.905	0.00836	0.00881	0.6136	0.0016	0.905	0.00847	2.68524e-06	0.000800646	0.905	0.21157
0.91	0.0078	0.00781	0.61703	0.00162	0.91	0.0076	1.48747e-06	0.000660056	0.91	0.00279
0.915	0.00557	0.007	0.62046	0.00163	0.915	0.00685	8.57939e-07	0.000548964	0.915	0.809
0.92	0.00724	0.00676	0.62389	0.00165	0.92	0.00653	1.32033e-06	0.000516301	0.92	-0.24232
0.925	0.00836	0.00685	0.62732	0.00166	0.925	0.00656	1.35376e-06	0.00051185	0.925	-0.69699
0.93	0.0078	0.00613	0.63075	0.00168	0.93	0.00591	8.35655e-07	0.000429967	0.93	-0.8014
0.935	0.00223	0.00391	0.63418	0.00169	0.935	0.00389	2.57869e-07	0.000240078	0.935	1.51223
0.94	0.00334	0.00371	0.63761	0.00171	0.94	0.00369	1.7117e-07	0.000211203	0.94	0.27054
0.945	0.00446	0.00362	0.64105	0.00172	0.945	0.00347	2.98058e-07	0.000206624	0.945	-0.53009
0.95	0.00334	0.00365	0.64448	0.00173	0.95	0.00349	3.63914e-07	0.000214357	0.95	0.22851
0.955	0.00223	0.0026	0.64791	0.00175	0.955	0.00258	1.30423e-07	0.000134033	0.955	0.33584
0.96	0.00279	0.00211	0.65135	0.00176	0.96	0.00201	6.13844e-08	9.82284e-05	0.96	-0.54082
0.965	0.00111	0.00128	0.65478	0.00177	0.965	0.00126	1.37236e-08	4.87465e-05	0.965	0.20497
0.97	0	0.000652345	0.65821	0.00178	0.97	0.000683549	2.2672e-09	1.94485e-05	0.97	1.17096
0.975	0.00167	0.00174	0.66165	0.00179	0.975	0.00162	1.16207e-07	8.99276e-05	0.975	0.06821
0.98	0.00111	0.0012	0.66508	0.0018	0.98	0.00113	2.38092e-08	4.98162e-05	0.98	0.10899
0.985	0	0.000487136	0.66852	0.00181	0.985	0.000483738	1.34363e-09	1.239e-05	0.985	0.87441
0.99	0	5.87855e-05	0.67196	0.00182	0.99	6.63844e-05	6.26992e-12	5.37997e-07	0.99	0.10552
0.995	0	1.6644e-07	0.67539	0.00183	0.995	2.73448e-07	1.02065e-17	8.19309e-11	0.995	0.000298759
1	0.000557103	0.000947493	0.67883	0.00183	1	0.000892262	1.78656e-08	3.40056e-05	1	0.70075
			0.68227	0.07224				--
			0.68571	0.07249				--
			0.68915	0.07271				--
			0.69258	0.07291				--
			0.69602	0.07308				--
			0.69946	0.07323				--
			0.7029	0.07336				--
			0.70634	0.07346				--
			0.70979	0.07353				--
			0.71323	0.07358				--
			0.71667	0.07361				--
			0.72011	0.07361				--
			0.72355	0.07359				--
			0.727	0.07354				--
			0.73044	0.07347				--
			0.73389	0.07337				--
			0.73733	0.07324				--
			0.74078	0.0731				--
			0.74422	0.07292				--
			0.74767	0.07273				--
			0.75111	0.0725				--
			0.75456	0.07226				--
			0.75801	0.07198				--
			0.76146	0.07169				--
			0.76491	0.07137				--
			0.76835	0.07102				--
			0.7718	0.07065				--
			0.77525	0.07026				--
			0.7787	0.06985				--
			0.78215	0.06941				--
			0.7856	0.06894				--
			0.78906	0.06846				--
			0.79251	0.06795				--
			0.79596	0.06742				--
			0.79941	0.06687				--
			0.80287	0.06629				--
			0.80632	0.0657				--
			0.80977	0.06508				--
			0.81323	0.06445				--
			0.81668	0.06379				--
			0.82014	0.06311				--
			0.82359	0.06242				--
			0.82705	0.0617				--
			0.83051	0.06097				--
			0.83396	0.06021				--
			0.83742	0.05944				--
			0.84088	0.05865				--
			0.84434	0.05785				--
			0.8478	0.05703				--
			0.85126	0.05619				--
			0.85472	0.05534				--
			0.85818	0.05447				--
			0.86164	0.05359				--
			0.8651	0.05269				--
			0.86856	0.01551				--
			0.43897	0.01134				--
			0.44278	0.03711				--
			0.44659	0.03794				--
			0.45039	0.03877				--
			0.4542	0.03959				--
			0.45801	0.04041				--
			0.46182	0.04122				--
			0.46563	0.04203				--
			0.46944	0.04283				--
			0.47325	0.04363				--
			0.47706	0.04442				--
			0.48087	0.0452				--
			0.48469	0.04597				--
			0.4885	0.04674				--
			0.49231	0.0475				--
			0.49613	0.04825				--
			0.49994	0.04899				--
			0.50376	0.04971				--
			0.50757	0.05043				--
			0.51139	0.05114				--
			0.5152	0.05184				--
			0.51902	0.05252				--
			0.52284	0.05319				--
			0.52666	0.05385				--
			0.53048	0.0545				--
			0.53429	0.05513				--
			0.53811	0.05575				--
			0.54193	0.05635				--
			0.54576	0.05694				--
			0.54958	0.05752				--
			0.5534	0.05807				--
			0.55722	0.05862				--
			0.56104	0.05914				--
			0.56487	0.05965				--
			0.56869	0.06014				--
			0.57252	0.06062				--
			0.57634	0.06107				--
			0.58017	0.06151				--
			0.58399	0.06193				--
			0.58782	0.06233				--
			0.59165	0.06271				--
			0.59547	0.06308				--
			0.5993	0.06342				--
			0.60313	0.06374				--
			0.60696	0.06404				--
			0.61079	0.06433				--
			0.61462	0.06459				--
			0.61845	0.06483				--
			0.62228	0.06505				--
			0.62611	0.06525				--
			0.62994	0.06542				--
			0.63378	0.06558				--
			0.63761	0.06571				--
			0.64145	0.06582				--
			0.64528	0.06592				--
			0.64911	0.06598				--
			0.65295	0.06603				--
			0.65679	0.06605				--
			0.66062	0.06605				--
			0.66446	0.06603				--
			0.6683	0.06599				--
			0.67214	0.06592				--
			0.67597	0.06584				--
			0.67981	0.06572				--
			0.68365	0.06559				--
			0.68749	0.06544				--
			0.69133	0.06526				--
			0.69518	0.06506				--
			0.69902	0.06484				--
			0.70286	0.06459				--
			0.7067	0.06433				--
			0.71055	0.06404				--
			0.71439	0.06373				--
			0.71823	0.0634				--
			0.72208	0.06305				--
			0.72593	0.06267				--
			0.72977	0.06228				--
			0.73362	0.06187				--
			0.73747	0.06143				--
			0.74131	0.06097				--
			0.74516	0.0605				--
			0.74901	0.06				--
			0.75286	0.05949				--
			0.75671	0.05895				--
			0.76056	0.0584				--
			0.76441	0.05783				--
			0.76826	0.05724				--
			0.77211	0.05663				--
			0.77597	0.05601				--
			0.77982	0.05537				--
			0.78367	0.05471				--
			0.78753	0.05403				--
			0.79138	0.05334				--
			0.79524	0.05263				--
			0.79909	0.05191				--
			0.80295	0.05117				--
			0.8068	0.05042				--
			0.81066	0.04966				--
			0.81452	0.04888				--
			0.81838	0.04809				--
			0.82224	0.04728				--
			0.8261	0.01551				--
			0.02284	0				--
			0.02774	NaN				--
			0.03264	NaN				--
			0.03754	NaN				--
			0.04244	NaN				--
			0.04734	NaN				--
			0.05224	NaN				--
			0.05715	NaN				--
			0.06205	NaN				--
			0.06695	NaN				--
			0.07186	NaN				--
			0.07676	NaN				--
			0.08167	NaN				--
			0.08658	NaN				--
			0.09149	NaN				--
			0.0964	NaN				--
			0.10131	NaN				--
			0.10622	NaN				--
			0.11113	NaN				--
			0.11604	NaN				--
			0.12095	NaN				--
			0.12586	NaN				--
			0.13078	NaN				--
			0.13569	NaN				--
			0.14061	NaN				--
			0.14552	NaN				--
			0.15044	NaN				--
			0.15536	NaN				--
			0.16027	NaN				--
			0.16519	NaN				--
			0.17011	NaN				--
			0.17503	NaN				--
			0.17995	NaN				--
			0.18487	NaN				--
			0.18979	NaN				--
			0.19472	NaN				--
			0.19964	NaN				--
			0.20457	NaN				--
			0.20949	NaN				--
			0.21442	NaN				--
			0.21934	NaN				--
			0.22427	NaN				--
			0.2292	NaN				--
			0.23412	NaN				--
			0.23905	NaN				--
			0.24398	NaN				--
			0.24891	NaN				--
			0.25385	NaN				--
			0.25878	NaN				--
			0.26371	NaN				--
			0.26864	NaN				--
			0.27358	NaN				--
			0.27851	NaN				--
			0.28345	NaN				--
			0.28838	NaN				--
			0.29332	NaN				--
			0.29826	NaN				--
			0.3032	NaN				--
			0.30813	NaN				--
			0.31307	NaN				--
			0.31801	NaN				--
			0.32295	NaN				--
			0.3279	NaN				--
			0.33284	NaN				--
			0.33778	NaN				--
			0.34273	NaN				--
			0.34767	NaN				--
			0.35262	NaN				--
			0.35756	NaN				--
			0.36251	NaN				--
			0.36746	NaN				--
			0.3724	NaN				--
			0.37735	NaN				--
			0.3823	NaN				--
			0.38725	NaN				--
			0.3922	NaN				--
			0.39715	NaN				--
			0.40211	NaN				--
			0.40706	NaN				--
			0.41201	NaN				--
			0.41697	NaN				--
			0.42192	NaN				--
			0.42688	NaN				--
			0.43184	NaN				--
			0.43679	NaN				--
			0.44175	NaN				--
			0.44671	NaN				--
			0.45167	NaN				--
			0.45663	NaN				--
			0.46159	NaN				--
			0.46655	NaN				--
			0.47151	NaN				--
			0.47648	NaN				--
			0.48144	NaN				--
			0.4864	NaN				--
			0.49137	NaN				--
			0.49633	NaN				--
			0.5013	NaN				--
			0.50627	NaN				--
			0.51124	NaN				--
			0.5162	NaN				--
			0.52117	0				--
			0.01652	0				--
			0.02068	NaN				--
			0.02484	NaN				--
			0.029	NaN				--
			0.03316	NaN				--
			0.03732	NaN				--
			0.04148	NaN				--
			0.04564	NaN				--
			0.0498	NaN				--
			0.05396	NaN				--
			0.05813	NaN				--
			0.06229	NaN				--
			0.06645	NaN				--
			0.07062	NaN				--
			0.07478	NaN				--
			0.07895	NaN				--
			0.08311	NaN				--
			0.08728	NaN				--
			0.09144	NaN				--
			0.09561	NaN				--
			0.09978	NaN				--
			0.10395	NaN				--
			0.10812	NaN				--
			0.11228	NaN				--
			0.11645	NaN				--
			0.12062	NaN				--
			0.12479	NaN				--
			0.12896	NaN				--
			0.13314	NaN				--
			0.13731	NaN				--
			0.14148	NaN				--
			0.14565	NaN				--
			0.14983	NaN				--
			0.154	NaN				--
			0.15817	NaN				--
			0.16235	NaN				--
			0.16652	NaN				--
			0.1707	NaN				--
			0.17488	NaN				--
			0.17905	NaN				--
			0.18323	NaN				--
			0.18741	NaN				--
			0.19159	NaN				--
			0.19576	NaN				--
			0.19994	NaN				--
			0.20412	NaN				--
			0.2083	NaN				--
			0.21248	NaN				--
			0.21667	NaN				--
			0.22085	NaN				--
			0.22503	NaN				--
			0.22921	NaN				--
			0.2334	NaN				--
			0.23758	NaN				--
			0.24176	NaN				--
			0.24595	NaN				--
			0.25013	NaN				--
			0.25432	NaN				--
			0.2585	NaN				--
			0.26269	NaN				--
			0.26688	NaN				--
			0.27107	NaN				--
			0.27525	NaN				--
			0.27944	NaN				--
			0.28363	NaN				--
			0.28782	NaN				--
			0.29201	NaN				--
			0.2962	NaN				--
			0.30039	NaN				--
			0.30458	NaN				--
			0.30878	NaN				--
			0.31297	NaN				--
			0.31716	NaN				--
			0.32135	NaN				--
			0.32555	NaN				--
			0.32974	NaN				--
			0.33394	NaN				--
			0.33813	NaN				--
			0.34233	NaN				--
			0.34653	NaN				--
			0.35072	NaN				--
			0.35492	NaN				--
			0.35912	NaN				--
			0.36332	NaN				--
			0.36751	NaN				--
			0.37171	NaN				--
			0.37591	NaN				--
			0.38011	NaN				--
			0.38432	NaN				--
			0.38852	NaN				--
			0.39272	NaN				--
			0.39692	NaN				--
			0.40112	NaN				--
			0.40533	NaN				--
			0.40953	NaN				--
			0.41374	NaN				--
			0.41794	NaN				--
			0.42215	NaN				--
			0.42635	NaN				--
			0.43056	NaN				--
			0.43476	NaN				--
			0.43897	0				--
			0.02284	0				--
			0.0311	NaN				--
			0.03936	NaN				--
			0.04763	NaN				--
			0.05589	NaN				--
			0.06416	NaN				--
			0.07244	NaN				--
			0.08071	NaN				--
			0.08899	NaN				--
			0.09726	NaN				--
			0.10555	NaN				--
			0.11383	NaN				--
			0.12211	NaN				--
			0.1304	NaN				--
			0.13869	NaN				--
			0.14698	NaN				--
			0.15528	NaN				--
			0.16357	NaN				--
			0.17187	NaN				--
			0.18017	NaN				--
			0.18848	NaN				--
			0.19678	NaN				--
			0.20509	NaN				--
			0.2134	NaN				--
			0.22171	NaN				--
			0.23003	NaN				--
			0.23834	NaN				--
			0.24666	NaN				--
			0.25498	NaN				--
			0.26331	NaN				--
			0.27163	NaN				--
			0.27996	NaN				--
			0.28829	NaN				--
			0.29662	NaN				--
			0.30496	NaN				--
			0.31329	NaN				--
			0.32163	NaN				--
			0.32997	NaN				--
			0.33832	NaN				--
			0.34666	NaN				--
			0.35501	NaN				--
			0.36336	NaN				--
			0.37172	NaN				--
			0.38007	NaN				--
			0.38843	NaN				--
			0.39679	NaN				--
			0.40515	NaN				--
			0.41351	NaN				--
			0.42188	NaN				--
			0.43025	NaN				--
			0.43862	NaN				--
			0.44699	NaN				--
			0.45537	NaN				--
			0.46375	NaN				--
			0.47213	NaN				--
			0.48051	NaN				--
			0.48889	NaN				--
			0.49728	NaN				--
			0.50567	NaN				--
			0.51406	NaN				--
			0.52245	NaN				--
			0.53085	NaN				--
			0.53925	NaN				--
			0.54765	NaN				--
			0.55605	NaN				--
			0.56445	NaN				--
			0.57286	NaN				--
			0.58127	NaN				--
			0.58968	NaN				--
			0.5981	NaN				--
			0.60651	NaN				--
			0.61493	NaN				--
			0.62335	NaN				--
			0.63178	NaN				--
			0.6402	NaN				--
			0.64863	NaN				--
			0.65706	NaN				--
			0.66549	NaN				--
			0.67393	NaN				--
			0.68236	NaN				--
			0.6908	NaN				--
			0.69925	NaN				--
			0.70769	NaN				--
			0.71614	NaN				--
			0.72458	NaN				--
			0.73303	NaN				--
			0.74149	NaN				--
			0.74994	NaN				--
			0.7584	NaN				--
			0.76686	NaN				--
			0.77532	NaN				--
			0.78379	NaN				--
			0.79225	NaN				--
			0.80072	NaN				--
			0.8092	NaN				--
			0.81767	NaN				--
			0.82615	NaN				--
			0.83462	NaN				--
			0.8431	NaN				--
			0.85159	NaN				--
			0.86007	NaN				--
			0.86856	0				--
			0.01652	0				--
			0.02444	NaN				--
			0.03235	NaN				--
			0.04027	NaN				--
			0.04819	NaN				--
			0.05611	NaN				--
			0.06404	NaN				--
			0.07196	NaN				--
			0.07989	NaN				--
			0.08782	NaN				--
			0.09575	NaN				--
			0.10369	NaN				--
			0.11162	NaN				--
			0.11956	NaN				--
			0.1275	NaN				--
			0.13544	NaN				--
			0.14339	NaN				--
			0.15133	NaN				--
			0.15928	NaN				--
			0.16723	NaN				--
			0.17518	NaN				--
			0.18314	NaN				--
			0.19109	NaN				--
			0.19905	NaN				--
			0.20701	NaN				--
			0.21498	NaN				--
			0.22294	NaN				--
			0.23091	NaN				--
			0.23887	NaN				--
			0.24684	NaN				--
			0.25482	NaN				--
			0.26279	NaN				--
			0.27077	NaN				--
			0.27875	NaN				--
			0.28673	NaN				--
			0.29471	NaN				--
			0.30269	NaN				--
			0.31068	NaN				--
			0.31867	NaN				--
			0.32666	NaN				--
			0.33465	NaN				--
			0.34265	NaN				--
			0.35065	NaN				--
			0.35864	NaN				--
			0.36665	NaN				--
			0.37465	NaN				--
			0.38265	NaN				--
			0.39066	NaN				--
			0.39867	NaN				--
			0.40668	NaN				--
			0.41469	NaN				--
			0.42271	NaN				--
			0.43073	NaN				--
			0.43875	NaN				--
			0.44677	NaN				--
			0.45479	NaN				--
			0.46282	NaN				--
			0.47084	NaN				--
			0.47887	NaN				--
			0.4869	NaN				--
			0.49494	NaN				--
			0.50297	NaN				--
			0.51101	NaN				--
			0.51905	NaN				--
			0.52709	NaN				--
			0.53514	NaN				--
			0.54318	NaN				--
			0.55123	NaN				--
			0.55928	NaN				--
			0.56733	NaN				--
			0.57539	NaN				--
			0.58344	NaN				--
			0.5915	NaN				--
			0.59956	NaN				--
			0.60763	NaN				--
			0.61569	NaN				--
			0.62376	NaN				--
			0.63183	NaN				--
			0.6399	NaN				--
			0.64797	NaN				--
			0.65604	NaN				--
			0.66412	NaN				--
			0.6722	NaN				--
			0.68028	NaN				--
			0.68836	NaN				--
			0.69645	NaN				--
			0.70454	NaN				--
			0.71263	NaN				--
			0.72072	NaN				--
			0.72881	NaN				--
			0.73691	NaN				--
			0.74501	NaN				--
			0.7531	NaN				--
			0.76121	NaN				--
			0.76931	NaN				--
			0.77742	NaN				--
			0.78552	NaN				--
			0.79363	NaN				--
			0.80175	NaN				--
			0.80986	NaN				--
			0.81798	NaN				--
			0.8261	0				--

## Sheet: f
Efficiency (X)	Experiment Histogram	Simulation Histogram	Efficiency (X)	Model Distribution	Efficiency (X)	Gaussian 1	Gaussian 2	dyn(HF-MF)	Efficiency (WR) (X)	Model fit WR
0	0	7.54254e-10	0.96469	0.000335463	0	3.20108e-25	7.61967e-10	3.53877e-14	0	2.22354e-06
0.005	0.000678426	1.18547e-08	0.96233	0.000628107	0.005	2.99007e-21	1.16891e-08	6.30332e-12	0.005	-1.41419
0.01	0.000339213	9.06214e-08	0.95984	0.00115	0.01	1.85652e-18	8.91309e-08	2.34896e-10	0.01	-0.99973
0.015	0.000339213	5.56309e-07	0.95722	0.00204	0.015	4.45488e-16	5.52917e-07	4.76204e-09	0.015	-0.99836
0.02	0	1.56716e-06	0.95447	0.00354	0.02	1.73772e-14	1.58412e-06	2.94016e-08	0.02	0.00462
0.025	0	3.30733e-06	0.95159	0.00598	0.025	2.91068e-13	3.33107e-06	1.06411e-07	0.025	0.00975
0.03	0.000678426	4.83718e-06	0.94857	0.00984	0.03	1.86395e-12	4.76255e-06	2.19988e-07	0.03	-1.40413
0.035	0.000678426	1.74898e-05	0.9454	0.01581	0.035	4.08982e-11	1.66621e-05	1.13636e-06	0.035	-1.37775
0.04	0	1.78335e-07	0.94209	0.02474	0.04	8.11455e-18	1.7525e-07	7.00085e-10	0.04	0.000525733
0.045	0	4.37585e-07	0.93863	0.03775	0.045	1.19772e-16	4.30801e-07	3.05223e-09	0.045	0.00129
0.05	0	1.0787e-06	0.93501	0.05613	0.05	1.7411e-15	1.06852e-06	1.28531e-08	0.05	0.00318
0.055	0	1.51289e-06	0.93123	0.08137	0.055	9.26038e-15	1.5095e-06	2.62479e-08	0.055	0.00446
0.06	0	2.70014e-06	0.9273	0.11496	0.06	5.60573e-14	2.70692e-06	6.47598e-08	0.06	0.00796
0.065	0	4.72524e-06	0.92319	0.15831	0.065	3.50699e-13	4.73881e-06	1.56638e-07	0.065	0.01393
0.07	0	4.08073e-06	0.91892	0.2125	0.07	6.39715e-13	4.06038e-06	1.50816e-07	0.07	0.01203
0.075	0	1.1886e-05	0.91448	0.27804	0.075	5.91855e-12	1.16689e-05	5.93623e-07	0.075	0.03504
0.08	0.000339213	1.03223e-05	0.90987	0.35459	0.08	1.11765e-11	9.97286e-06	5.76662e-07	0.08	-0.96957
0.085	0	1.48134e-05	0.90508	0.44078	0.085	2.94268e-11	1.41554e-05	9.19267e-07	0.085	0.04367
0.09	0.000339213	1.91079e-05	0.90011	0.53409	0.09	7.79047e-11	1.8002e-05	1.40773e-06	0.09	-0.94367
0.095	0.000339213	2.9749e-05	0.89496	0.63078	0.095	2.07659e-10	2.7924e-05	2.29986e-06	0.095	-0.9123
0.1	0	5.89213e-06	0.88962	0.72615	0.1	3.18422e-13	5.83107e-06	1.72086e-07	0.1	0.01737
0.105	0	7.07598e-06	0.88411	0.81481	0.105	7.77147e-13	7.00475e-06	2.54072e-07	0.105	0.02086
0.11	0	1.07497e-05	0.87841	0.89119	0.11	1.92211e-12	1.05902e-05	4.1384e-07	0.11	0.03169
0.115	0	1.30665e-05	0.87253	0.95009	0.115	4.78229e-12	1.28121e-05	6.00407e-07	0.115	0.03852
0.12	0.000339213	2.15604e-05	0.86645	0.98728	0.12	1.20986e-11	2.09973e-05	1.02442e-06	0.12	-0.93644
0.125	0.000678426	2.42707e-05	0.8602	1	0.125	3.05929e-11	2.34125e-05	1.43826e-06	0.125	-1.36362
0.13	0.000339213	3.4464e-05	0.85376	0.98728	0.13	7.80736e-11	3.29138e-05	2.21167e-06	0.13	-0.8984
0.135	0.000339213	4.3711e-05	0.84713	0.95009	0.135	2.0027e-10	4.11974e-05	3.3209e-06	0.135	-0.87114
0.14	0	6.02001e-05	0.84032	0.89119	0.14	5.15906e-10	5.61398e-05	5.04071e-06	0.14	0.17747
0.145	0.000339213	2.69267e-05	0.83332	0.81481	0.145	5.3462e-12	2.62313e-05	1.09905e-06	0.145	-0.92062
0.15	0	8.99593e-05	0.82615	0.72615	0.15	1.34163e-09	8.32768e-05	8.15807e-06	0.15	0.2652
0.155	0	4.03901e-05	0.8188	0.63078	0.155	3.11596e-11	3.90332e-05	2.1981e-06	0.155	0.11907
0.16	0.000339213	2.0095e-05	0.81127	0.53409	0.16	1.08935e-12	1.9464e-05	6.54681e-07	0.16	-0.94076
0.165	0	5.73813e-05	0.80357	0.44078	0.165	7.79434e-11	5.50407e-05	3.54478e-06	0.165	0.16916
0.17	0	7.79817e-05	0.7957	0.35459	0.17	1.9264e-10	7.41791e-05	5.27137e-06	0.17	0.22989
0.175	0.000678426	7.46879e-05	0.78766	0.27804	0.175	4.65672e-10	6.96777e-05	6.07191e-06	0.175	-1.25852
0.18	0	5.18589e-05	0.77946	0.2125	0.18	1.37107e-11	5.00034e-05	2.33379e-06	0.18	0.15288
0.185	0	0.000134576	0.77111	0.15831	0.185	1.19554e-09	0.00012519	1.16113e-05	0.185	0.39673
0.19	0.000339213	8.55563e-05	0.76261	0.11496	0.19	7.54844e-11	8.18928e-05	4.89824e-06	0.19	-0.74778
0.195	0	0.000149579	0.75396	0.08137	0.195	2.9214e-09	0.000136662	1.43012e-05	0.195	0.44096
0.2	0.000678426	0.000258016	0.74517	0.05613	0.2	7.49963e-09	0.000235583	2.60142e-05	0.2	-0.87636
0.205	0	0.000113748	0.73625	0.03775	0.205	4.17296e-10	0.000106798	8.42944e-06	0.205	0.33533
0.21	0	8.904e-05	0.7272	0.02474	0.21	3.3866e-11	8.47693e-05	4.71167e-06	0.21	0.26249
0.215	0.000678426	0.000212771	0.71803	0.01581	0.215	1.08253e-09	0.000198664	1.7154e-05	0.215	-0.97068
0.22	0.000339213	5.35821e-05	0.70874	0.00984	0.22	7.01353e-13	5.1021e-05	1.41113e-06	0.22	-0.84204
0.225	0.000339213	0.000285387	0.69935	0.00598	0.225	2.61803e-09	0.00026382	2.50475e-05	0.225	-0.15868
0.23	0.0017	0.000224627	0.68986	0.00354	0.23	4.06764e-10	0.000211194	1.54308e-05	0.23	-1.93992
0.235	0.000339213	0.000253701	0.68029	0.00204	0.235	5.94607e-09	0.000229766	2.45929e-05	0.235	-0.25209
0.24	0.000339213	0.000300648	0.67063	0.00115	0.24	9.51581e-10	0.000279718	2.31174e-05	0.24	-0.11369
0.245	0	0.000383005	0.66089	0.000628107	0.245	1.46021e-08	0.000344864	4.04206e-05	0.245	1.1291
0.25	0	0.000323005	0.65109	0.000335463	0.25	2.07254e-09	0.000297561	2.63636e-05	0.25	0.95222
0.255	0.00102	0.000527687	0.82505	0.000149584	0.255	3.54922e-08	0.00046962	6.14349e-05	0.255	-0.83392
0.26	0.0017	0.000458945	0.81512	0.000280075	0.26	5.57293e-09	0.000418677	4.45726e-05	0.26	-1.631
0.265	0.000678426	0.000335146	0.80488	0.000511148	0.265	1.80544e-10	0.000310336	2.08955e-05	0.265	-0.71558
0.27	0.00102	0.000614111	0.79433	0.000909285	0.27	1.33695e-08	0.00055327	6.7578e-05	0.27	-0.68682
0.275	0.000678426	0.000340132	0.78349	0.00158	0.275	8.04559e-11	0.000314047	1.87347e-05	0.275	-0.70519
0.28	0.0017	0.000963294	0.77236	0.00266	0.28	3.1564e-08	0.000859016	0.000110957	0.28	-0.96608
0.285	0	0.000274566	0.76096	0.00439	0.285	1.63326e-11	0.000253429	1.27476e-05	0.285	0.80942
0.29	0.000339213	0.000799997	0.7493	0.00705	0.29	1.07401e-08	0.000718796	8.45794e-05	0.29	1.35839
0.295	0.00102	0.000918572	0.73739	0.01103	0.295	6.40146e-08	0.000806825	0.000107062	0.295	-0.16861
0.3	0.00102	0.000585248	0.72526	0.01683	0.3	3.298e-09	0.000528277	5.12483e-05	0.3	-0.73594
0.305	0.00136	0.0014	0.71291	0.02503	0.305	1.70531e-07	0.00121	0.000191099	0.305	0.06235
0.31	0.000678426	0.000904111	0.70036	0.03628	0.31	7.79895e-09	0.000807578	8.86567e-05	0.31	0.47045
0.315	0.00204	0.0012	0.68764	0.05126	0.315	5.01872e-08	0.00105	0.000141706	0.315	-1.00914
0.32	0.00102	0.001	0.67476	0.07059	0.32	1.70821e-08	0.000887049	0.000109959	0.32	-0.02419
0.325	0.000678426	0.000944342	0.66174	0.09476	0.325	6.37453e-09	0.000837341	9.31038e-05	0.325	0.55432
0.33	0.0017	0.00144	0.6486	0.12398	0.33	1.10831e-07	0.00124	0.000180234	0.33	-0.33879
0.335	0.0017	0.00168	0.63535	0.15811	0.335	4.93467e-08	0.00146	0.000212568	0.335	-0.02279
0.34	0.00271	0.00161	0.62203	0.19655	0.34	2.51975e-07	0.00137	0.000223145	0.34	-1.15131
0.345	0.00102	0.0017	0.60865	0.23815	0.345	8.23083e-08	0.00146	0.000219925	0.345	1.1594
0.35	0.00237	0.00158	0.59523	0.28127	0.35	3.74959e-08	0.00136	0.000199878	0.35	-0.89043
0.355	0.00237	0.00229	0.5818	0.32379	0.355	5.66486e-07	0.00191	0.000341659	0.355	-0.09578
0.36	0.0017	0.00233	0.56837	0.36333	0.36	2.56593e-07	0.00196	0.000365248	0.36	0.82969
0.365	0.0017	0.00218	0.55495	0.39738	0.365	1.44079e-08	0.00185	0.000282938	0.365	0.63966
0.37	0.00102	0.000540383	0.54158	0.42365	0.37	7.43148e-12	0.000458986	3.9654e-05	0.37	-0.81231
0.375	0.00441	0.00435	0.52827	0.44023	0.375	5.93623e-07	0.00359	0.000733626	0.375	-0.05281
0.38	0.0017	0.00203	0.51504	0.4459	0.38	4.1942e-09	0.00171	0.000252697	0.38	0.43754
0.385	0.00305	0.00354	0.5019	0.44023	0.385	4.24016e-07	0.0029	0.000624834	0.385	0.48019
0.39	0.00271	0.00285	0.48888	0.42365	0.39	8.71777e-07	0.0023	0.000482412	0.39	0.13964
0.395	0.00305	0.00314	0.47598	0.39738	0.395	1.13657e-07	0.00256	0.000519969	0.395	0.08582
0.4	0.00441	0.0036	0.46322	0.36333	0.4	8.10719e-07	0.00288	0.000668982	0.4	-0.66409
0.405	0.00271	0.00384	0.45062	0.32379	0.405	1.96404e-06	0.00303	0.000744627	0.405	1.17629
0.41	0.00407	0.00352	0.43818	0.28127	0.41	1.76193e-07	0.00281	0.000625773	0.41	-0.4725
0.415	0.00339	0.0033	0.42593	0.23815	0.415	4.71506e-07	0.0026	0.000621747	0.415	-0.08761
0.42	0.00441	0.0048	0.41386	0.19655	0.42	1.45522e-06	0.00373	0.0009798	0.42	0.31796
0.425	0.00339	0.00408	0.402	0.15811	0.425	4.03664e-07	0.00319	0.000810282	0.425	0.64064
0.43	0.00305	0.00452	0.39034	0.12398	0.43	1.14654e-06	0.00348	0.000965027	0.43	1.4457
0.435	0.00373	0.0054	0.3789	0.09476	0.435	3.4464e-06	0.00408	0.00124	0.435	1.48602
0.44	0.00271	0.00434	0.36769	0.07059	0.44	2.48224e-07	0.0033	0.000909383	0.44	1.69293
0.445	0.00339	0.00538	0.3567	0.05126	0.445	2.48304e-06	0.00401	0.00128	0.445	1.85478
0.45	0.00645	0.00596	0.34594	0.03628	0.45	1.74695e-06	0.00444	0.00141	0.45	-0.33109
0.455	0.00441	0.00566	0.33543	0.02503	0.455	6.07191e-06	0.00412	0.00142	0.455	1.02041
0.46	0.00611	0.00666	0.32515	0.01683	0.46	5.00339e-06	0.00483	0.00171	0.46	0.385
0.465	0.00475	0.00476	0.31512	0.01103	0.465	8.54817e-07	0.00346	0.00118	0.465	0.01245
0.47	0.00712	0.00637	0.30533	0.00705	0.47	3.25305e-06	0.00457	0.00167	0.47	-0.48559
0.475	0.00678	0.00537	0.29578	0.00439	0.475	2.24898e-06	0.00381	0.00143	0.475	-0.92975
0.48	0.00882	0.00757	0.28648	0.00266	0.48	9.67436e-06	0.00527	0.00215	0.48	-0.72322
0.485	0.01018	0.00649	0.27743	0.00158	0.485	6.36703e-06	0.00451	0.00185	0.485	-1.98179
0.49	0.00984	0.00695	0.26861	0.000909285	0.49	4.94912e-06	0.00478	0.00203	0.49	-1.5783
0.495	0.00746	0.00641	0.26004	0.000511148	0.495	3.25305e-06	0.00438	0.00189	0.495	-0.66129
0.5	0.01119	0.00809	0.25171	0.000280075	0.5	1.90672e-05	0.0054	0.00254	0.5	-1.59093
0.505	0.00848	0.00768	0.24362	0.000149584	0.505	1.23372e-05	0.00509	0.00242	0.505	-0.47239
0.51	0.01052	0.00786	0.01153	NaN	0.51	1.29104e-05	0.00515	0.00256	0.51	-1.40435
0.515	0.0095	0.00685	0.01078	NaN	0.515	6.23134e-06	0.00447	0.00224	0.515	-1.47541
0.52	0.00678	0.00749	0.0101	NaN	0.52	4.94573e-06	0.00482	0.0025	0.52	0.46402
0.525	0.00475	0.00675	0.00946	NaN	0.525	2.16927e-05	0.00422	0.00234	0.525	1.57839
0.53	0.01425	0.01056	0.00887	NaN	0.53	3.66791e-05	0.00662	0.00384	0.53	-1.67863
0.535	0.00543	0.00807	0.00832	NaN	0.535	7.92402e-06	0.00495	0.0029	0.535	1.94537
0.54	0.00543	0.00555	0.00781	NaN	0.54	1.00068e-06	0.00339	0.00198	0.54	0.08934
0.545	0.000339213	0.000574308	0.00734	NaN	0.545	8.51082e-09	0.000315041	0.000200064	0.545	0.69306
0.55	0.01662	0.01945	0.00689	NaN	0.55	0.000121567	0.01152	0.00769	0.55	1.19009
0.555	0.00339	0.00531	0.00648	NaN	0.555	1.63501e-06	0.00307	0.00206	0.555	1.7909
0.56	0.0078	0.00875	0.0061	NaN	0.56	1.85176e-05	0.00497	0.00356	0.56	0.5816
0.565	0.00645	0.009	0.00575	NaN	0.565	5.54613e-05	0.00509	0.0038	0.565	1.72903
0.57	0.00814	0.00908	0.00541	NaN	0.57	8.76187e-05	0.00494	0.0039	0.57	0.56355
0.575	0.00916	0.00795	0.0051	NaN	0.575	2.77341e-05	0.00431	0.00348	0.575	-0.68672
0.58	0.00475	0.00732	0.00481	NaN	0.58	3.82056e-05	0.00388	0.00328	0.58	2.02477
0.585	0.00678	0.00888	0.00454	NaN	0.585	8.19369e-05	0.00461	0.00409	0.585	1.38368
0.59	0.00611	0.00819	0.00429	NaN	0.59	8.66757e-05	0.00414	0.00384	0.59	1.44514
0.595	0.01221	0.0091	0.00405	NaN	0.595	0.00013999	0.00451	0.00435	0.595	-1.52909
0.6	0.00848	0.00737	0.00383	NaN	0.6	6.01391e-05	0.00358	0.00361	0.6	-0.6569
0.605	0.01187	0.01032	0.00362	NaN	0.605	0.00017055	0.0049	0.00516	0.605	-0.77535
0.61	0.00475	0.00881	0.00343	NaN	0.61	0.000167785	0.00403	0.00451	0.61	3.20045
0.615	0.00848	0.00643	0.00325	NaN	0.615	7.63365e-05	0.00288	0.00338	0.615	-1.20912
0.62	0.00611	0.00795	0.00307	NaN	0.62	0.000126591	0.00348	0.00425	0.62	1.27991
0.625	0.01153	0.00902	0.00291	NaN	0.625	0.000210807	0.00384	0.0049	0.625	-1.27009
0.63	0.00712	0.00755	0.00276	NaN	0.63	0.000202161	0.00307	0.00419	0.63	0.27409
0.635	0.0078	0.00948	0.00262	NaN	0.635	0.000352988	0.00375	0.00531	0.635	1.03447
0.64	0.00916	0.00793	0.00249	NaN	0.64	0.000247242	0.00304	0.00458	0.64	-0.69742
0.645	0.00984	0.00849	0.00236	NaN	0.645	0.000343195	0.00313	0.00496	0.645	-0.73782
0.65	0.00543	0.00589	0.00224	NaN	0.65	0.000173297	0.00205	0.00359	0.65	0.3443
0.655	0.0078	0.00857	0.00213	NaN	0.655	0.000467066	0.00293	0.00513	0.655	0.47509
0.66	0.00916	0.00737	0.00202	NaN	0.66	0.000384216	0.0024	0.00454	0.66	-1.01356
0.665	0.00916	0.00786	0.00192	NaN	0.665	0.000414549	0.00244	0.00495	0.665	-0.7352
0.67	0.0078	0.00729	0.00183	NaN	0.67	0.000498972	0.00215	0.0046	0.67	-0.31678
0.675	0.00814	0.00725	0.00174	NaN	0.675	0.000504661	0.00204	0.00467	0.675	-0.53494
0.68	0.00814	0.00841	0.00166	NaN	0.68	0.000798372	0.00226	0.00531	0.68	0.16144
0.685	0.00882	0.00855	0.00158	NaN	0.685	0.000853514	0.00217	0.0055	0.685	-0.15683
0.69	0.00916	0.006	0.00151	NaN	0.69	0.000537497	0.00139	0.00403	0.69	-1.79446
0.695	0.00882	0.00903	0.00144	NaN	0.695	0.00115	0.00203	0.00583	0.695	0.12221
0.7	0.00543	0.00782	0.00137	NaN	0.7	0.000995879	0.00163	0.00516	0.7	1.76049
0.705	0.00373	0.00371	0.00131	NaN	0.705	0.000348643	0.000649091	0.0027	0.705	-0.01557
0.71	0.00984	0.01117	0.00125	NaN	0.71	0.00191	0.00212	0.00712	0.71	0.72953
0.715	0.00441	0.00531	0.00119	NaN	0.715	0.000753026	0.000794817	0.00375	0.715	0.73531
0.72	0.0078	0.00923	0.00114	NaN	0.72	0.00184	0.00148	0.0059	0.72	0.87907
0.725	0.00678	0.00808	0.00109	NaN	0.725	0.0017	0.00117	0.0052	0.725	0.8515
0.73	0.00645	0.00717	0.00104	NaN	0.73	0.00155	0.000895655	0.00472	0.73	0.49336
0.735	0.01119	0.00871	0.000991692	NaN	0.735	0.00221	0.00109	0.00542	0.735	-1.27252
0.74	0.00712	0.00753	0.000948352	NaN	0.74	0.00193	0.000771523	0.00483	0.74	0.25895
0.745	0.00611	0.00803	0.000907204	NaN	0.745	0.00227	0.000760879	0.00502	0.745	1.3394
0.75	0.00984	0.00794	0.000868122	NaN	0.75	0.00243	0.000716028	0.00482	0.75	-1.03811
0.755	0.00848	0.0079	0.00083099	NaN	0.755	0.00256	0.000594993	0.00477	0.755	-0.34365
0.76	0.00577	0.00852	0.000795696	NaN	0.76	0.00297	0.000611292	0.00497	0.76	1.9667
0.765	0.0078	0.01015	-0.02	0	0.765	0.00377	0.00070344	0.0057	0.765	1.4432
0.77	0.00712	0.00926	0.55663	0.0523	0.77	0.00364	0.000521886	0.00515	0.77	1.37366
0.775	0.01119	0.00913	0.5598	0.10114	0.775	0.00381	0.000468806	0.00493	0.775	-1.05676
0.78	0.00984	0.01061	0.56298	0.1034	0.78	0.00462	0.000460007	0.00557	0.78	0.42075
0.785	0.0095	0.0117	0.56616	0.10565	0.785	0.00538	0.000493416	0.00589	0.785	1.22774
0.79	0.00645	0.00694	0.56933	0.10789	0.79	0.00342	0.000157137	0.0035	0.79	0.33602
0.795	0.01221	0.01076	0.57251	0.11012	0.795	0.00535	0.000342269	0.00515	0.795	-0.71539
0.8	0.00916	0.00982	0.57569	0.11233	0.8	0.00515	0.000218114	0.00457	0.8	0.37757
0.805	0.01289	0.01196	0.57886	0.11453	0.805	0.00639	0.000338521	0.00536	0.805	-0.44241
0.81	0.01289	0.01106	0.58204	0.11672	0.81	0.00617	0.000213748	0.00481	0.81	-0.87423
0.815	0.0156	0.0118	0.58522	0.11889	0.815	0.00677	0.000221364	0.00496	0.815	-1.65551
0.82	0.01119	0.01174	0.5884	0.12104	0.82	0.00698	0.000157083	0.00477	0.82	0.27944
0.825	0.00916	0.01295	0.59158	0.12317	0.825	0.00783	0.000193287	0.00511	0.825	2.14913
0.83	0.01018	0.01203	0.59476	0.12528	0.83	0.00748	0.000146225	0.00458	0.83	0.99639
0.835	0.01153	0.01298	0.59794	0.12737	0.835	0.00832	0.000119003	0.00476	0.835	0.73221
0.84	0.00475	0.01018	0.60112	0.12944	0.84	0.00681	5.68487e-05	0.00357	0.84	4.27698
0.845	0.01391	0.01438	0.6043	0.13148	0.845	0.00943	0.00014729	0.00502	0.845	0.2183
0.85	0.01391	0.01172	0.60748	0.13349	0.85	0.00803	6.13263e-05	0.00388	0.85	-1.00902
0.855	0.01526	0.0145	0.61066	0.13548	0.855	0.00992	0.00010211	0.00473	0.855	-0.33569
0.86	0.01493	0.0126	0.61384	0.13744	0.86	0.00885	7.16045e-05	0.00395	0.86	-1.03363
0.865	0.01187	0.01393	0.61702	0.13937	0.865	0.00992	6.19776e-05	0.00423	0.865	1.02335
0.87	0.0173	0.01167	0.62021	0.14126	0.87	0.00849	4.1825e-05	0.00341	0.87	-2.32526
0.875	0.01289	0.01275	0.62339	0.14313	0.875	0.00938	3.87008e-05	0.00362	0.875	-0.06682
0.88	0.00984	0.01034	0.62657	0.14496	0.88	0.00781	2.2327e-05	0.00279	0.88	0.2745
0.885	0.0095	0.01308	0.62975	0.14676	0.885	0.00972	5.02307e-05	0.00357	0.885	1.99637
0.89	0.01662	0.01283	0.63294	0.14852	0.89	0.00964	4.03121e-05	0.00338	0.89	-1.59879
0.895	0.01289	0.01072	0.63612	0.15024	0.895	0.00828	2.52341e-05	0.00269	0.895	-1.03768
0.9	0.00746	0.01109	0.63931	0.15192	0.9	0.00859	2.11465e-05	0.0027	0.9	2.27692
0.905	0.00746	0.00815	0.64249	0.15357	0.905	0.00646	1.27442e-05	0.00189	0.905	0.4324
0.91	0.01187	0.01065	0.64568	0.15518	0.91	0.00839	1.61194e-05	0.00245	0.91	-0.61004
0.915	0.01052	0.00982	0.64886	0.15674	0.915	0.00785	9.827e-06	0.00214	0.915	-0.36991
0.92	0.00678	0.0072	0.65205	0.15826	0.92	0.00588	5.13908e-06	0.00148	0.92	0.27471
0.925	0.00645	0.00813	0.65523	0.15974	0.925	0.00653	1.49559e-05	0.00173	0.925	1.13651
0.93	0.00848	0.00789	0.65842	0.16117	0.93	0.0063	1.65604e-05	0.0017	0.93	-0.34819
0.935	0.00543	0.00731	0.66161	0.16256	0.935	0.00592	9.30122e-06	0.00148	0.935	1.39093
0.94	0.00577	0.0062	0.66479	0.1639	0.94	0.00506	5.15604e-06	0.00118	0.94	0.30913
0.945	0.00577	0.00546	0.66798	0.16519	0.945	0.00448	3.62619e-06	0.00101	0.945	-0.22186
0.95	0.00305	0.00403	0.67117	0.16643	0.95	0.0034	1.54003e-06	0.000694966	0.95	0.9584
0.955	0.00373	0.00349	0.67436	0.16762	0.955	0.00298	7.73406e-07	0.000566211	0.955	-0.21403
0.96	0.00237	0.00257	0.67754	0.16877	0.96	0.00226	2.83137e-07	0.000376781	0.96	0.22277
0.965	0.00441	0.00549	0.68073	0.16986	0.965	0.00434	1.06988e-05	0.00114	0.965	0.88455
0.97	0.00407	0.00373	0.68392	0.1709	0.97	0.00298	3.07327e-06	0.000689881	0.97	-0.2867
0.975	0.00373	0.00344	0.68711	0.17189	0.975	0.00285	1.19742e-06	0.000587785	0.975	-0.26034
0.98	0.00102	0.00189	0.6903	0.17282	0.98	0.00165	1.73343e-07	0.00026847	0.98	1.47689
0.985	0.000678426	0.000894647	0.69349	0.1737	0.985	0.000809026	1.38696e-08	9.04003e-05	0.985	0.45072
0.99	0	0.000140366	0.69668	0.17453	0.99	0.000144871	1.3948e-10	6.95387e-06	0.99	0.4138
0.995	0	1.07531e-06	0.69987	0.1753	0.995	1.32972e-06	2.77297e-15	5.86316e-09	0.995	0.00317
1	0.00712	0.00652	0.70307	0.17601	1	0.0053	4.22659e-06	0.00114	1	-0.38631
			0.70626	0.17667				--
			0.70945	0.17726				--
			0.71264	0.17781				--
			0.71583	0.17829				--
			0.71903	0.17871				--
			0.72222	0.17908				--
			0.72541	0.17938				--
			0.72861	0.17963				--
			0.7318	0.17981				--
			0.735	0.17994				--
			0.73819	0.18				--
			0.74139	0.18001				--
			0.74458	0.17995				--
			0.74778	0.17983				--
			0.75098	0.17965				--
			0.75417	0.17941				--
			0.75737	0.17911				--
			0.76057	0.17875				--
			0.76377	0.17832				--
			0.76697	0.17784				--
			0.77016	0.1773				--
			0.77336	0.17669				--
			0.77656	0.17603				--
			0.77976	0.1753				--
			0.78296	0.17452				--
			0.78616	0.17368				--
			0.78936	0.17277				--
			0.79257	0.17181				--
			0.79577	0.1708				--
			0.79897	0.16972				--
			0.80217	0.16859				--
			0.80537	0.16741				--
			0.80858	0.16616				--
			0.81178	0.16487				--
			0.81498	0.16352				--
			0.81819	0.16211				--
			0.82139	0.16066				--
			0.8246	0.15915				--
			0.8278	0.15759				--
			0.83101	0.15599				--
			0.83421	0.15433				--
			0.83742	0.15263				--
			0.84063	0.15088				--
			0.84383	0.14908				--
			0.84704	0.14724				--
			0.85025	0.14536				--
			0.85346	0.14343				--
			0.85666	0.14146				--
			0.85987	0.13945				--
			0.86308	0.13741				--
			0.86629	0.13532				--
			0.8695	0.1332				--
			0.87271	0.13104				--
			0.87592	0.12885				--
			0.87913	0.07153				--
			0.47437	0.0523				--
			0.47797	0.08934				--
			0.48156	0.09134				--
			0.48515	0.09333				--
			0.48875	0.0953				--
			0.49234	0.09727				--
			0.49594	0.09923				--
			0.49953	0.10118				--
			0.50313	0.10311				--
			0.50672	0.10502				--
			0.51032	0.10692				--
			0.51392	0.10881				--
			0.51752	0.11067				--
			0.52111	0.11252				--
			0.52471	0.11434				--
			0.52831	0.11614				--
			0.53191	0.11792				--
			0.53551	0.11968				--
			0.53911	0.12141				--
			0.54271	0.12311				--
			0.54631	0.12479				--
			0.54991	0.12643				--
			0.55351	0.12805				--
			0.55712	0.12964				--
			0.56072	0.13119				--
			0.56432	0.13272				--
			0.56793	0.13421				--
			0.57153	0.13566				--
			0.57513	0.13708				--
			0.57874	0.13846				--
			0.58235	0.1398				--
			0.58595	0.14111				--
			0.58956	0.14237				--
			0.59316	0.1436				--
			0.59677	0.14478				--
			0.60038	0.14592				--
			0.60399	0.14702				--
			0.6076	0.14807				--
			0.6112	0.14908				--
			0.61481	0.15005				--
			0.61842	0.15097				--
			0.62203	0.15184				--
			0.62564	0.15267				--
			0.62926	0.15344				--
			0.63287	0.15417				--
			0.63648	0.15485				--
			0.64009	0.15548				--
			0.6437	0.15606				--
			0.64732	0.15659				--
			0.65093	0.15707				--
			0.65455	0.15749				--
			0.65816	0.15787				--
			0.66177	0.15819				--
			0.66539	0.15846				--
			0.66901	0.15868				--
			0.67262	0.15884				--
			0.67624	0.15895				--
			0.67986	0.15901				--
			0.68347	0.15901				--
			0.68709	0.15896				--
			0.69071	0.15886				--
			0.69433	0.1587				--
			0.69795	0.15849				--
			0.70157	0.15822				--
			0.70519	0.1579				--
			0.70881	0.15753				--
			0.71243	0.1571				--
			0.71605	0.15662				--
			0.71968	0.15608				--
			0.7233	0.1555				--
			0.72692	0.15486				--
			0.73054	0.15416				--
			0.73417	0.15342				--
			0.73779	0.15262				--
			0.74142	0.15178				--
			0.74504	0.15088				--
			0.74867	0.14993				--
			0.75229	0.14893				--
			0.75592	0.14788				--
			0.75955	0.14678				--
			0.76317	0.14564				--
			0.7668	0.14445				--
			0.77043	0.14321				--
			0.77406	0.14192				--
			0.77769	0.14059				--
			0.78132	0.13921				--
			0.78495	0.13779				--
			0.78858	0.13633				--
			0.79221	0.13483				--
			0.79584	0.13328				--
			0.79947	0.13169				--
			0.80311	0.13007				--
			0.80674	0.1284				--
			0.81037	0.1267				--
			0.814	0.12496				--
			0.81764	0.12319				--
			0.82127	0.12138				--
			0.82491	0.11954				--
			0.82854	0.11766				--
			0.83218	0.11576				--
			0.83582	0.11382				--
			0.83945	0.07153				--
			0.00309	0				--
			0.00853	NaN				--
			0.01397	NaN				--
			0.01941	NaN				--
			0.02485	NaN				--
			0.03029	NaN				--
			0.03573	NaN				--
			0.04118	NaN				--
			0.04662	NaN				--
			0.05206	NaN				--
			0.05751	NaN				--
			0.06295	NaN				--
			0.0684	NaN				--
			0.07385	NaN				--
			0.0793	NaN				--
			0.08475	NaN				--
			0.0902	NaN				--
			0.09565	NaN				--
			0.1011	NaN				--
			0.10655	NaN				--
			0.11201	NaN				--
			0.11746	NaN				--
			0.12292	NaN				--
			0.12837	NaN				--
			0.13383	NaN				--
			0.13929	NaN				--
			0.14475	NaN				--
			0.15021	NaN				--
			0.15567	NaN				--
			0.16113	NaN				--
			0.16659	NaN				--
			0.17206	NaN				--
			0.17752	NaN				--
			0.18299	NaN				--
			0.18845	NaN				--
			0.19392	NaN				--
			0.19939	NaN				--
			0.20485	NaN				--
			0.21032	NaN				--
			0.21579	NaN				--
			0.22126	NaN				--
			0.22674	NaN				--
			0.23221	NaN				--
			0.23768	NaN				--
			0.24316	NaN				--
			0.24863	NaN				--
			0.25411	NaN				--
			0.25959	NaN				--
			0.26506	NaN				--
			0.27054	NaN				--
			0.27602	NaN				--
			0.2815	NaN				--
			0.28698	NaN				--
			0.29247	NaN				--
			0.29795	NaN				--
			0.30343	NaN				--
			0.30892	NaN				--
			0.3144	NaN				--
			0.31989	NaN				--
			0.32538	NaN				--
			0.33087	NaN				--
			0.33635	NaN				--
			0.34184	NaN				--
			0.34733	NaN				--
			0.35283	NaN				--
			0.35832	NaN				--
			0.36381	NaN				--
			0.36931	NaN				--
			0.3748	NaN				--
			0.3803	NaN				--
			0.38579	NaN				--
			0.39129	NaN				--
			0.39679	NaN				--
			0.40229	NaN				--
			0.40779	NaN				--
			0.41329	NaN				--
			0.41879	NaN				--
			0.4243	NaN				--
			0.4298	NaN				--
			0.43531	NaN				--
			0.44081	NaN				--
			0.44632	NaN				--
			0.45182	NaN				--
			0.45733	NaN				--
			0.46284	NaN				--
			0.46835	NaN				--
			0.47386	NaN				--
			0.47937	NaN				--
			0.48489	NaN				--
			0.4904	NaN				--
			0.49591	NaN				--
			0.50143	NaN				--
			0.50695	NaN				--
			0.51246	NaN				--
			0.51798	NaN				--
			0.5235	NaN				--
			0.52902	NaN				--
			0.53454	NaN				--
			0.54006	NaN				--
			0.54558	NaN				--
			0.5511	NaN				--
			0.55663	0				--
			0.00223	0				--
			0.00687	NaN				--
			0.01151	NaN				--
			0.01616	NaN				--
			0.02081	NaN				--
			0.02545	NaN				--
			0.0301	NaN				--
			0.03475	NaN				--
			0.0394	NaN				--
			0.04404	NaN				--
			0.04869	NaN				--
			0.05334	NaN				--
			0.05799	NaN				--
			0.06265	NaN				--
			0.0673	NaN				--
			0.07195	NaN				--
			0.0766	NaN				--
			0.08126	NaN				--
			0.08591	NaN				--
			0.09057	NaN				--
			0.09522	NaN				--
			0.09988	NaN				--
			0.10454	NaN				--
			0.10919	NaN				--
			0.11385	NaN				--
			0.11851	NaN				--
			0.12317	NaN				--
			0.12783	NaN				--
			0.13249	NaN				--
			0.13715	NaN				--
			0.14181	NaN				--
			0.14648	NaN				--
			0.15114	NaN				--
			0.1558	NaN				--
			0.16047	NaN				--
			0.16513	NaN				--
			0.1698	NaN				--
			0.17446	NaN				--
			0.17913	NaN				--
			0.1838	NaN				--
			0.18846	NaN				--
			0.19313	NaN				--
			0.1978	NaN				--
			0.20247	NaN				--
			0.20714	NaN				--
			0.21181	NaN				--
			0.21648	NaN				--
			0.22116	NaN				--
			0.22583	NaN				--
			0.2305	NaN				--
			0.23518	NaN				--
			0.23985	NaN				--
			0.24453	NaN				--
			0.2492	NaN				--
			0.25388	NaN				--
			0.25856	NaN				--
			0.26323	NaN				--
			0.26791	NaN				--
			0.27259	NaN				--
			0.27727	NaN				--
			0.28195	NaN				--
			0.28663	NaN				--
			0.29131	NaN				--
			0.296	NaN				--
			0.30068	NaN				--
			0.30536	NaN				--
			0.31005	NaN				--
			0.31473	NaN				--
			0.31942	NaN				--
			0.3241	NaN				--
			0.32879	NaN				--
			0.33347	NaN				--
			0.33816	NaN				--
			0.34285	NaN				--
			0.34754	NaN				--
			0.35223	NaN				--
			0.35692	NaN				--
			0.36161	NaN				--
			0.3663	NaN				--
			0.37099	NaN				--
			0.37569	NaN				--
			0.38038	NaN				--
			0.38507	NaN				--
			0.38977	NaN				--
			0.39446	NaN				--
			0.39916	NaN				--
			0.40385	NaN				--
			0.40855	NaN				--
			0.41325	NaN				--
			0.41795	NaN				--
			0.42265	NaN				--
			0.42735	NaN				--
			0.43205	NaN				--
			0.43675	NaN				--
			0.44145	NaN				--
			0.44615	NaN				--
			0.45085	NaN				--
			0.45556	NaN				--
			0.46026	NaN				--
			0.46496	NaN				--
			0.46967	NaN				--
			0.47437	0				--
			0.00309	0				--
			0.01165	NaN				--
			0.02021	NaN				--
			0.02878	NaN				--
			0.03734	NaN				--
			0.04591	NaN				--
			0.05448	NaN				--
			0.06305	NaN				--
			0.07162	NaN				--
			0.0802	NaN				--
			0.08878	NaN				--
			0.09736	NaN				--
			0.10594	NaN				--
			0.11453	NaN				--
			0.12312	NaN				--
			0.13171	NaN				--
			0.1403	NaN				--
			0.1489	NaN				--
			0.15749	NaN				--
			0.16609	NaN				--
			0.17469	NaN				--
			0.1833	NaN				--
			0.1919	NaN				--
			0.20051	NaN				--
			0.20912	NaN				--
			0.21774	NaN				--
			0.22635	NaN				--
			0.23497	NaN				--
			0.24359	NaN				--
			0.25221	NaN				--
			0.26084	NaN				--
			0.26946	NaN				--
			0.27809	NaN				--
			0.28673	NaN				--
			0.29536	NaN				--
			0.304	NaN				--
			0.31263	NaN				--
			0.32127	NaN				--
			0.32992	NaN				--
			0.33856	NaN				--
			0.34721	NaN				--
			0.35586	NaN				--
			0.36451	NaN				--
			0.37317	NaN				--
			0.38183	NaN				--
			0.39048	NaN				--
			0.39915	NaN				--
			0.40781	NaN				--
			0.41648	NaN				--
			0.42515	NaN				--
			0.43382	NaN				--
			0.44249	NaN				--
			0.45116	NaN				--
			0.45984	NaN				--
			0.46852	NaN				--
			0.47721	NaN				--
			0.48589	NaN				--
			0.49458	NaN				--
			0.50327	NaN				--
			0.51196	NaN				--
			0.52065	NaN				--
			0.52935	NaN				--
			0.53805	NaN				--
			0.54675	NaN				--
			0.55545	NaN				--
			0.56416	NaN				--
			0.57287	NaN				--
			0.58158	NaN				--
			0.59029	NaN				--
			0.59901	NaN				--
			0.60772	NaN				--
			0.61644	NaN				--
			0.62517	NaN				--
			0.63389	NaN				--
			0.64262	NaN				--
			0.65135	NaN				--
			0.66008	NaN				--
			0.66881	NaN				--
			0.67755	NaN				--
			0.68629	NaN				--
			0.69503	NaN				--
			0.70377	NaN				--
			0.71252	NaN				--
			0.72126	NaN				--
			0.73002	NaN				--
			0.73877	NaN				--
			0.74752	NaN				--
			0.75628	NaN				--
			0.76504	NaN				--
			0.7738	NaN				--
			0.78257	NaN				--
			0.79133	NaN				--
			0.8001	NaN				--
			0.80887	NaN				--
			0.81765	NaN				--
			0.82643	NaN				--
			0.8352	NaN				--
			0.84398	NaN				--
			0.85277	NaN				--
			0.86155	NaN				--
			0.87034	NaN				--
			0.87913	0				--
			0.00223	0				--
			0.01041	NaN				--
			0.0186	NaN				--
			0.02679	NaN				--
			0.03498	NaN				--
			0.04317	NaN				--
			0.05137	NaN				--
			0.05956	NaN				--
			0.06776	NaN				--
			0.07597	NaN				--
			0.08417	NaN				--
			0.09237	NaN				--
			0.10058	NaN				--
			0.10879	NaN				--
			0.117	NaN				--
			0.12522	NaN				--
			0.13343	NaN				--
			0.14165	NaN				--
			0.14987	NaN				--
			0.15809	NaN				--
			0.16632	NaN				--
			0.17454	NaN				--
			0.18277	NaN				--
			0.191	NaN				--
			0.19924	NaN				--
			0.20747	NaN				--
			0.21571	NaN				--
			0.22395	NaN				--
			0.23219	NaN				--
			0.24043	NaN				--
			0.24868	NaN				--
			0.25692	NaN				--
			0.26517	NaN				--
			0.27342	NaN				--
			0.28168	NaN				--
			0.28993	NaN				--
			0.29819	NaN				--
			0.30645	NaN				--
			0.31471	NaN				--
			0.32298	NaN				--
			0.33124	NaN				--
			0.33951	NaN				--
			0.34778	NaN				--
			0.35605	NaN				--
			0.36433	NaN				--
			0.3726	NaN				--
			0.38088	NaN				--
			0.38916	NaN				--
			0.39744	NaN				--
			0.40573	NaN				--
			0.41402	NaN				--
			0.4223	NaN				--
			0.4306	NaN				--
			0.43889	NaN				--
			0.44718	NaN				--
			0.45548	NaN				--
			0.46378	NaN				--
			0.47208	NaN				--
			0.48039	NaN				--
			0.48869	NaN				--
			0.497	NaN				--
			0.50531	NaN				--
			0.51362	NaN				--
			0.52194	NaN				--
			0.53025	NaN				--
			0.53857	NaN				--
			0.54689	NaN				--
			0.55522	NaN				--
			0.56354	NaN				--
			0.57187	NaN				--
			0.5802	NaN				--
			0.58853	NaN				--
			0.59686	NaN				--
			0.6052	NaN				--
			0.61353	NaN				--
			0.62187	NaN				--
			0.63022	NaN				--
			0.63856	NaN				--
			0.64691	NaN				--
			0.65525	NaN				--
			0.6636	NaN				--
			0.67196	NaN				--
			0.68031	NaN				--
			0.68867	NaN				--
			0.69703	NaN				--
			0.70539	NaN				--
			0.71375	NaN				--
			0.72212	NaN				--
			0.73048	NaN				--
			0.73885	NaN				--
			0.74722	NaN				--
			0.7556	NaN				--
			0.76397	NaN				--
			0.77235	NaN				--
			0.78073	NaN				--
			0.78911	NaN				--
			0.7975	NaN				--
			0.80588	NaN				--
			0.81427	NaN				--
			0.82266	NaN				--
			0.83106	NaN				--
			0.83945	0				--
