# Supplementary material for: An optofluidic antenna for enhancing the sensitivity of single-emitter measurements
Source: Nat Commun. 2024 Mar 21;15:2545. doi: 10.1038/s41467-024-46730-w (PMC10957926; doi:10.1038/s41467-024-46730-w)
Supplement: Supplementary file 3 — Source Data [file 41467_2024_46730_MOESM3_ESM.zip › figure4.xlsx]

## Sheet: a
t, [ms]	Efficiency raw	Efficiency levels
0	0.84626	0.82535
0.05	0.75565	0.82535
0.1	0.76335	0.82535
0.15	0.8468	0.82535
0.2	0.79517	0.82535
0.25	0.77494	0.82535
0.3	0.7471	0.82535
0.35	0.82489	0.82535
0.4	0.70773	0.82535
0.45	0.53979	0.82535
0.5	0.90861	0.82535
0.55	0.94879	0.82535
0.6	0.67127	0.82535
0.65	0.34792	0.35693
0.7	0.40873	0.35693
0.75	0.54434	0.35693
0.8	0.42118	0.35693
0.85	0.15664	0.35693
0.9	0.41146	0.35693
0.95	0.37444	0.35693
1	0.28754	0.35693
1.05	0.91562	0.82535
1.1	0.73894	0.82535
1.15	0.67127	0.82535
1.2	0.82648	0.82535
1.25	0.86719	0.82535
1.3	0.81662	0.82535
1.35	0.91431	0.82535
1.4	0.88149	0.82535
1.45	0.89862	0.82535
1.5	0.9177	0.82535
1.55	0.90512	0.82535
1.6	0.7652	0.82535
1.65	0.67346	0.82535
1.7	0.79515	0.82535
1.75	0.7471	0.82535
1.8	0.62321	0.82535
1.85	0.78692	0.82535
1.9	0.78162	0.82535
1.95	0.48072	0.35693
2	0.52837	0.35693
2.05	0.30174	0.35693
2.1	0.43084	0.35693
2.15	0.50052	0.35693
2.2	0.49432	0.35693
2.25	0.24437	0.35693
2.3	0.57101	0.35693
2.35	0.49432	0.35693
2.4	0.41826	0.35693
2.45	0	0.35693
2.5	0.79597	0.82535
2.55	0.57396	0.82535
2.6	0.83895	0.82535
2.65	0.73894	0.82535
2.7	0.84299	0.82535
2.75	0.88752	0.82535
2.8	0.84529	0.82535
2.85	0.71215	0.82535
2.9	0.76613	0.82535
2.95	0.65643	0.82535
3	0.92576	0.82535
3.05	0.79522	0.82535
3.1	0.67342	0.82535
3.15	0.84564	0.82535
3.2	0.71118	0.82535
3.25	0.80814	0.82535
3.3	0.62464	0.82535
3.35	0.79523	0.82535
3.4	0.78265	0.82535
3.45	0.70137	0.82535
3.5	0.70999	0.82535
3.55	0.76689	0.82535
3.6	0.40424	0.35693
3.65	0.43939	0.35693
3.7	0.60827	0.82535
3.75	0.76196	0.82535
3.8	0.66717	0.82535
3.85	0.71118	0.82535
3.9	0.69996	0.82535
3.95	0.79597	0.82535
4	0.84529	0.82535
4.05	0.8198	0.82535
4.1	0.89705	0.82535
4.15	0.64692	0.82535
4.2	0.7953	0.82535
4.25	0.92774	0.82535
4.3	0.91342	0.82535
4.35	0.876	0.82535
4.4	0.71973	0.82535
4.45	0.95493	0.82535
4.5	0.92183	0.82535
4.55	0.82147	0.82535
4.6	0.92962	0.82535
4.65	0.94731	0.82535
4.7	0.82376	0.82535
4.75	0.37424	0.35693
4.8	0	0.35693
4.85	0.23035	0.35693
4.9	0.55622	0.35693
4.95	0.39545	0.35693
5	0.48022	0.35693
5.05	0.65636	0.35693
5.1	0.39545	0.35693
5.15	0.28754	0.35693
5.2	0.22798	0.35693
5.25	0.67632	0.35693
5.3	0.60267	0.82535
5.35	0.92236	0.82535
5.4	0.73374	0.82535
5.45	0.75602	0.82535
5.5	0.92774	0.82535
5.55	0.69747	0.82535
5.6	0.83951	0.82535
5.65	0.85443	0.82535
5.7	0.75996	0.82535
5.75	0.82978	0.82535
5.8	0.7953	0.82535
5.85	0.87789	0.82535
5.9	0.74346	0.82535
5.95	0.79558	0.82535
6	0.82978	0.82535
6.05	0.94072	0.82535
6.1	0.85429	0.82535
6.15	0.9618	0.82535
6.2	0.97877	0.82535
6.25	0.46447	0.35693
6.3	0.26216	0.35693
6.35	0.33496	0.35693
6.4	0.49432	0.35693
6.45	0.4805	0.35693
6.5	0.16416	0.35693
6.55	0.61961	0.35693
6.6	0.32678	0.35693
6.65	0.92279	0.82535
6.7	0.49432	0.35693
6.75	0.54232	0.35693
6.8	0.55609	0.35693
6.85	0.52163	0.35693
6.9	0.37307	0.35693
6.95	0	0.35693
7	0	0.35693
7.05	0.42044	0.35693
7.1	0.79523	0.82535
7.15	0.65647	0.82535
7.2	0.68674	0.82535
7.25	0.74338	0.82535
7.3	0.69742	0.82535
7.35	0.74338	0.82535
7.4	0.77365	0.82535
7.45	0.80563	0.82535
7.5	0.805	0.82535
7.55	0.7471	0.82535
7.6	0.87835	0.82535
7.65	0.94472	0.82535
7.7	0.95018	0.82535
7.75	0.85443	0.82535
7.8	0.9744	0.82535
7.85	0.93229	0.82535
7.9	0.82648	0.82535
7.95	0.94313	0.82535
8	0.8481	0.82535
8.05	0.87263	0.82535
8.1	0.68047	0.82535
8.15	0.94212	0.82535
8.2	0.92774	0.82535
8.25	0.88687	0.82535
8.3	0.82365	0.82535
8.35	0.89372	0.82535
8.4	0.86925	0.82535
8.45	0.82963	0.82535
8.5	0.64308	0.82535
8.55	0.86587	0.82535
8.6	0.89163	0.82535
8.65	0.64219	0.82535
8.7	0.77045	0.82535
8.75	0.4021	0.35693
8.8	0.49619	0.35693
8.85	0.59046	0.35693
8.9	0.17	0.35693
8.95	0.42118	0.35693
9	0.29293	0.35693
9.05	0.6375	0.35693
9.1	0.25154	0.35693
9.15	0.27206	0.35693
9.2	0.92279	0.82535
9.25	0.95235	0.82535
9.3	0.8198	0.82535
9.35	0.89639	0.82535
9.4	0.91688	0.82535
9.45	0.91562	0.82535
9.5	0.89862	0.82535
9.55	0.81415	0.82535
9.6	0.88018	0.82535
9.65	0.84529	0.82535
9.7	0.79597	0.82535
9.75	0.78162	0.82535
9.8	0.7586	0.82535
9.85	0.7084	0.82535
9.9	0.65644	0.82535
9.95	0.33496	0.35693
10	0.55622	0.35693
10.05	0.58603	0.35693
10.1	0.15869	0.35693
10.15	0.26216	0.35693
10.2	0	0.35693
10.25	0.50322	0.35693
10.3	0.27206	0.35693
10.35	0.32358	0.35693
10.4	0.45549	0.35693
10.45	0.14655	0.35693
10.5	0.51502	0.35693
10.55	0.89639	0.82535
10.6	0.8198	0.82535
10.65	0.89639	0.82535
10.7	0.79547	0.82535
10.75	0.91688	0.82535
10.8	0.83951	0.82535
10.85	0.89639	0.82535
10.9	0.81662	0.82535
10.95	0.92279	0.82535
11	0.7953	0.82535
11.05	0.82648	0.82535
11.1	0.90215	0.82535
11.15	0.86011	0.82535
11.2	0.71	0.82535
11.25	0.79515	0.82535
11.3	0.84942	0.82535
11.35	0.867	0.82535
11.4	0.83147	0.82535
11.45	0.81943	0.82535
11.5	0.94731	0.82535
11.55	0.8481	0.82535
11.6	0.91342	0.82535
11.65	0.95235	0.82535
11.7	0.89484	0.82535
11.75	0.95493	0.82535
11.8	0.90747	0.82535
11.85	0.9177	0.82535
11.9	0.90312	0.82535
11.95	0.90766	0.82535
12	0.91431	0.82535
12.05	0.60827	0.82535
12.1	0	0.35693
12.15	0.0445	0.35693
12.2	0.79558	0.82535
12.25	0.27206	0.35693
12.3	0.43507	0.35693
12.35	0	0.35693
12.4	0.41826	0.35693
12.45	0.86719	0.82535
12.5	0.92656	0.82535
12.55	0.71976	0.82535
12.6	0.85443	0.82535
12.65	0.82978	0.82535
12.7	0.95182	0.82535
12.75	0.89862	0.82535
12.8	0.89286	0.82535
12.85	0.89459	0.82535
12.9	0.86082	0.82535
12.95	0.83222	0.82535
13	0.91688	0.82535
13.05	0.95955	0.82535
13.1	0.90512	0.82535
13.15	0.87263	0.82535
13.2	0.67632	0.82535
13.25	0.43507	0.35693
13.3	0.08528	0.35693
13.35	0.55609	0.35693
13.4	0.45896	0.35693
13.45	0.33496	0.35693
13.5	0.68046	0.35693
13.55	0.45549	0.35693
13.6	0.42118	0.35693
13.65	0	0.35693
13.7	0.44931	0.35693
13.75	0.62464	0.35693
13.8	0.12885	0.35693
13.85	0.13722	0.35693
13.9	0.52837	0.35693
13.95	0	0.35693
14	0.65633	0.82535
14.05	0.73387	0.82535
14.1	0.82738	0.82535
14.15	0.80348	0.82535
14.2	0.90558	0.82535
14.25	0.77611	0.82535
14.3	0.81952	0.82535
14.35	0.71971	0.82535
14.4	0.71973	0.82535
14.45	0.65633	0.82535
14.5	0.84564	0.82535
14.55	0.55622	0.82535
14.6	0.74332	0.82535
14.65	0.77494	0.82535
14.7	0.70773	0.82535
14.75	0.79535	0.82535
14.8	0.90766	0.82535
14.85	0.8198	0.82535
14.9	0.82738	0.82535
14.95	0.90934	0.82535
15	0.89484	0.82535
15.05	0.32867	0.35693
15.1	0.55609	0.35693
15.15	0	0.35693
15.2	0.50386	0.35693
15.25	0.44371	0.35693
15.3	0.19659	0.35693
15.35	0.14845	0.35693
15.4	0.60258	0.35693
15.45	0	0.35693
15.5	0.51585	0.35693
15.55	1.01134	0.82535
15.6	0.79575	0.82535
15.65	0.9079	0.82535
15.7	0.91297	0.82535
15.75	0.85082	0.82535
15.8	0.87567	0.82535
15.85	0.88693	0.82535
15.9	0.85876	0.82535
15.95	0.88672	0.82535
16	0.94107	0.82535
16.05	0.90017	0.82535
16.1	0.89862	0.82535
16.15	0.91562	0.82535
16.2	0.78351	0.82535
16.25	0.86925	0.82535
16.3	0.84375	0.82535
16.35	0.94558	0.82535
16.4	0.83021	0.82535
16.45	0.85472	0.82535
16.5	0.73894	0.82535
16.55	0.90259	0.82535
16.6	0.9015	0.82535
16.65	0.92236	0.82535
16.7	0.86011	0.82535
16.75	0.79523	0.82535
16.8	0.79517	0.82535
16.85	0.67632	0.82535
16.9	0.64017	0.82535
16.95	0.89825	0.82535
17	0.88727	0.82535
17.05	0.92774	0.82535
17.1	0.95235	0.82535
17.15	0.92962	0.82535
17.2	0.88727	0.82535
17.25	0.92774	0.82535
17.3	0.79547	0.82535
17.35	0.37381	0.35693
17.4	0.44833	0.35693
17.45	0.61968	0.82535
17.5	0.79535	0.82535
17.55	0.76355	0.82535
17.6	0.54883	0.82535
17.65	0.77509	0.82535
17.7	0.93229	0.82535
17.75	0.805	0.82535
17.8	0.90558	0.82535
17.85	0.86519	0.82535
17.9	0.8468	0.82535
17.95	0.84375	0.82535
18	0.91101	0.82535
18.05	0.86478	0.82535
18.1	0.86082	0.82535
18.15	0.93258	0.82535
18.2	0.94227	0.82535
18.25	0.93565	0.82535
18.3	0.86248	0.82535
18.35	0.68675	0.82535
18.4	0.76335	0.82535
18.45	0.59269	0.82535
18.5	0.79535	0.82535
18.55	0.89484	0.82535
18.6	0.97828	0.82535
18.65	0.67632	0.82535
18.7	0.95963	0.82535
18.75	0.84942	0.82535
18.8	0.87263	0.82535
18.85	0.8241	0.82535
18.9	0.12102	0.35693
18.95	0.16798	0.35693
19	0	0.35693
19.05	0.06488	0.35693
19.1	0.3173	0.35693
19.15	0.42118	0.35693
19.2	0.44833	0.35693
19.25	0.61263	0.35693
19.3	0	0.35693
19.35	0.49761	0.35693
19.4	0	0.35693
19.45	0.88687	0.82535
19.5	0.94879	0.82535
19.55	0.92923	0.82535
19.6	0.83895	0.82535
19.65	0.77899	0.82535
19.7	0.91688	0.82535
19.75	0.84564	0.82535
19.8	0.91342	0.82535
19.85	0.7953	0.82535
19.9	0.7953	0.82535
19.95	0.77713	0.82535
20	0.47776	0.82535
20.05	0.79523	0.82535
20.1	0.75232	0.82535
20.15	0.73733	0.82535
20.2	0.75232	0.82535
20.25	0.89372	0.82535
20.3	0.76111	0.82535
20.35	0.85429	0.82535
20.4	0.87434	0.82535
20.45	0.78043	0.82535
20.5	0.25077	0.35693
20.55	0.30261	0.35693
20.6	0.43507	0.35693
20.65	0.1534	0.35693
20.7	0.28754	0.35693
20.75	0.53526	0.35693
20.8	0.11383	0.35693
20.85	0	0.35693
20.9	0.08075	0.35693
20.95	0.21248	0.35693
21	0.18058	0.35693
21.05	0.34714	0.35693
21.1	0.44833	0.35693
21.15	0.26216	0.35693
21.2	0.50322	0.35693
21.25	0.57838	0.35693
21.3	0.31276	0.35693
21.35	0.34714	0.35693
21.4	0.26216	0.35693
21.45	0.43939	0.35693
21.5	0.24016	0.35693
21.55	0.26216	0.35693
21.6	0.21028	0.35693
21.65	0	0.35693
21.7	0.42176	0.35693
21.75	0.47956	0.35693
21.8	0.62464	0.35693
21.85	0.3173	0.35693
21.9	0.43939	0.35693
21.95	0.42044	0.35693
22	0.32358	0.35693
22.05	0.35268	0.35693
22.1	0.42118	0.35693
22.15	0.39545	0.35693
22.2	0.24016	0.35693
22.25	0.55535	0.35693
22.3	0.65576	0.82535
22.35	0.91342	0.82535
22.4	0.8241	0.82535
22.45	0.83384	0.82535
22.5	0.79597	0.82535
22.55	1.00061	0.82535
22.6	0.9495	0.82535
22.65	0.95235	0.82535
22.7	0.90167	0.82535
22.75	0.93565	0.82535
22.8	0.9495	0.82535
22.85	0.8481	0.82535
22.9	0.9541	0.82535
22.95	0.90312	0.82535
23	0.9079	0.82535
23.05	0.86248	0.82535
23.1	0.92202	0.82535
23.15	0.84529	0.82535
23.2	0.88727	0.82535
23.25	0.64377	0.82535
23.3	0.73135	0.82535
23.35	0.55609	0.82535
23.4	0.73374	0.82535
23.45	0.79558	0.82535
23.5	0.68047	0.82535
23.55	0.55645	0.82535
23.6	0.78043	0.82535
23.65	0.82648	0.82535
23.7	0.94055	0.82535
23.75	0.92215	0.82535
23.8	0.91562	0.82535
23.85	0.90426	0.82535
23.9	0.88727	0.82535
23.95	0.96532	0.82535
24	0.90215	0.82535
24.05	0.92774	0.82535
24.1	0.94107	0.82535
24.15	0.87263	0.82535
24.2	0.89372	0.82535
24.25	0.94055	0.82535
24.3	0.92236	0.82535
24.35	0.93258	0.82535
24.4	0.94055	0.82535
24.45	0.89484	0.82535
24.5	0.92774	0.82535
24.55	0.87305	0.82535
24.6	0.95652	0.82535
24.65	0.92962	0.82535
24.7	0.876	0.82535
24.75	0.92215	0.82535
24.8	0.89862	0.82535
24.85	0.98157	0.82535
24.9	0.8241	0.82535
24.95	0.94505	0.82535
25	0.95235	0.82535
25.05	0.65633	0.82535
25.1	0.90766	0.82535
25.15	0.86719	0.82535
25.2	0.89639	0.82535
25.25	0.89639	0.82535
25.3	0.33496	0.35693
25.35	0.73374	0.82535
25.4	0.64501	0.82535
25.45	0.65643	0.82535
25.5	0.15664	0.35693
25.55	0.84564	0.82535
25.6	0.92236	0.82535
25.65	0.867	0.82535
25.7	0.71976	0.82535
25.75	0.91159	0.82535
25.8	0.79519	0.82535
25.85	0.85556	0.82535
25.9	0.93258	0.82535
25.95	0.9495	0.82535
26	0.88693	0.82535
26.05	0.94037	0.82535
26.1	0.75578	0.82535
26.15	0.87567	0.82535
26.2	0.85876	0.82535
26.25	0.90558	0.82535
26.3	0.887	0.82535
26.35	0.61961	0.82535
26.4	0.81218	0.82535
26.45	0.89975	0.82535
26.5	0.82978	0.82535
26.55	0.71976	0.82535
26.6	0.69747	0.82535
26.65	0.77611	0.82535
26.7	0.81952	0.82535
26.75	0.32358	0.35693
26.8	0.86774	0.82535
26.85	0.22108	0.35693
26.9	0.33496	0.35693
26.95	0.65636	0.35693
27	0.52837	0.35693
27.05	0.27206	0.35693
27.1	0.35268	0.35693
27.15	0.55535	0.35693
27.2	0.44931	0.35693
27.25	0.79651	0.82535
27.3	0.82376	0.82535
27.35	0.91688	0.82535
27.4	0.88196	0.82535
27.45	0.88679	0.82535
27.5	0.81725	0.82535
27.55	0.76323	0.82535
27.6	0.62477	0.82535
27.65	0.80103	0.82535
27.7	0.60267	0.82535
27.75	0.68324	0.82535
27.8	0.71215	0.82535
27.85	0.80814	0.82535
27.9	0.65645	0.82535
27.95	0.79526	0.82535
28	0.66773	0.82535
28.05	0.7108	0.82535
28.1	0.75232	0.82535
28.15	0.69311	0.82535
28.2	0.90167	0.82535
28.25	0.70999	0.82535
28.3	0.7515	0.82535
28.35	0.51217	0.82535
28.4	0.7047	0.82535
28.45	0.82978	0.82535
28.5	0.68675	0.82535
28.55	0.82147	0.82535
28.6	0.79519	0.82535
28.65	0.7084	0.82535
28.7	0.16798	0.35693
28.75	0.29938	0.35693
28.8	0.07638	0.35693
28.85	0.37381	0.35693
28.9	0.2043	0.35693
28.95	0	0.35693
29	0.22108	0.35693
29.05	0	0.35693
29.1	0.71973	0.82535
29.15	0.72971	0.82535
29.2	0.76355	0.82535
29.25	0.27431	0.35693
29.3	0.47956	0.35693
29.35	0.71976	0.82535
29.4	0.97034	0.82535
29.45	0.74346	0.82535
29.5	0.52363	0.35693
29.55	0.50386	0.35693
29.6	0.30174	0.35693
29.65	0.63378	0.35693
29.7	0.3173	0.35693
29.75	0.76335	0.82535
29.8	0.73894	0.82535
29.85	0.6564	0.82535
29.9	0.79535	0.82535
29.95	0.85876	0.82535
30	0.8198	0.82535
30.05	0.86408	0.82535
30.1	0.96685	0.82535
30.15	0.8241	0.82535
30.2	0.8908	0.82535
30.25	0.90995	0.82535
30.3	1.00369	0.82535
30.35	0.89484	0.82535
30.4	0.77233	0.82535
30.45	0.98157	0.82535
30.5	0.87921	0.82535
30.55	0.89639	0.82535
30.6	0.91562	0.82535
30.65	1.00084	0.82535
30.7	0.79523	0.82535
30.75	0.75046	0.82535
30.8	0.73987	0.82535
30.85	0.91101	0.82535
30.9	0.8481	0.82535
30.95	0.77726	0.82535
31	0.93258	0.82535
31.05	0.90167	0.82535
31.1	0.83895	0.82535
31.15	0.81952	0.82535
31.2	0.59269	0.82535
31.25	0.62612	0.82535
31.3	0.76977	0.82535
31.35	0.84529	0.82535
31.4	0.94879	0.82535
31.45	0.88727	0.82535
31.5	0.96974	0.82535
31.55	0.95493	0.82535
31.6	0.82147	0.82535
31.65	0.9336	0.82535
31.7	0.8542	0.82535
31.75	0.90995	0.82535
31.8	0.89218	0.82535
31.85	0.94558	0.82535
31.9	0.876	0.82535
31.95	0.89639	0.82535
32	0.95652	0.82535
32.05	0	0.35693
32.1	0.81784	0.82535
32.15	0.75046	0.82535
32.2	0.70287	0.82535
32.25	0.69742	0.82535
32.3	0.72965	0.82535
32.35	0.79519	0.82535
32.4	0.89975	0.82535
32.45	0.95748	0.82535
32.5	0.91281	0.82535
32.55	0.79522	0.82535
32.6	0.80393	0.82535
32.65	0.70287	0.82535
32.7	0.71215	0.82535
32.75	0.71215	0.82535
32.8	0.79541	0.82535
32.85	0.92656	0.82535
32.9	0.76841	0.82535
32.95	0.85876	0.82535
33	0.82376	0.82535
33.05	0.80636	0.82535
33.1	0.61535	0.82535
33.15	0.76613	0.82535
33.2	0.89484	0.82535
33.25	0.86011	0.82535
33.3	0.84942	0.82535
33.35	0.86082	0.82535
33.4	0.82738	0.82535
33.45	0.78043	0.82535
33.5	0.81218	0.82535
33.55	0.83523	0.82535
33.6	0.90426	0.82535
33.65	0.88752	0.82535
33.7	0.89825	0.82535
33.75	0.86774	0.82535
33.8	0.87674	0.82535
33.85	0.92202	0.82535
33.9	0.91101	0.82535
33.95	0.92744	0.82535
34	0.61535	0.82535
34.05	0.42118	0.35693
34.1	0.79575	0.82535
34.15	0.18058	0.35693
34.2	0.57101	0.35693
34.25	0.50322	0.35693
34.3	0.12885	0.35693
34.35	0.14655	0.35693
34.4	0.28754	0.35693
34.45	0.33426	0.35693
34.5	0.85812	0.82535
34.55	0.7953	0.82535
34.6	0.78043	0.82535
34.65	0.65648	0.82535
34.7	0.81638	0.82535
34.75	0.76335	0.82535
34.8	0.79597	0.82535
34.85	0.88091	0.82535
34.9	0.90215	0.82535
34.95	0.8481	0.82535
35	0.89459	0.82535
35.05	0.73387	0.82535
35.1	0.71982	0.82535
35.15	0.68047	0.82535
35.2	0.69128	0.82535
35.25	0.7953	0.82535
35.3	0.42154	0.35693
35.35	0.68675	0.82535
35.4	0.65644	0.82535
35.45	0.79535	0.82535
35.5	0.75232	0.82535
35.55	0.55622	0.82535
35.6	0.83895	0.82535
35.65	0.87263	0.82535
35.7	0.90215	0.82535
35.75	0.76355	0.82535
35.8	0.88727	0.82535
35.85	0.88727	0.82535
35.9	0.85443	0.82535
35.95	0.89825	0.82535
36	0.90426	0.82535
36.05	0.8542	0.82535
36.1	0.81662	0.82535
36.15	0.78043	0.82535
36.2	0.83222	0.82535
36.25	0.79519	0.82535
36.3	0.55645	0.35693
36.35	0.50322	0.35693
36.4	0.49432	0.35693
36.45	0.59949	0.35693
36.5	0.63395	0.35693
36.55	0.43196	0.35693
36.6	0.53175	0.35693
36.65	0.38513	0.35693
36.7	0.45964	0.35693
36.75	0.82978	0.82535
36.8	0.34714	0.35693
36.85	0.53275	0.35693
36.9	0.62321	0.35693
36.95	0.49807	0.35693
37	0.40503	0.35693
37.05	0.6696	0.35693
37.1	0.54434	0.35693
37.15	0.57838	0.35693
37.2	0.21028	0.35693
37.25	0.3173	0.35693
37.3	0.33189	0.35693
37.35	0.87789	0.82535
37.4	0.90995	0.82535
37.45	0.92923	0.82535
37.5	0.94313	0.82535
37.55	0.84564	0.82535
37.6	0.95652	0.82535
37.65	0.94505	0.82535
37.7	0.83021	0.82535
37.75	0.9177	0.82535
37.8	0.76111	0.82535
37.85	0.68047	0.82535
37.9	0.63151	0.82535
37.95	0.76689	0.82535
38	0.4805	0.82535
38.05	0.85415	0.82535
38.1	0.60258	0.82535
38.15	0.73987	0.82535
38.2	0.83862	0.82535
38.25	0.74826	0.82535
38.3	0.7953	0.82535
38.35	0.77233	0.82535
38.4	0.89218	0.82535
38.45	0.8481	0.82535
38.5	0.76866	0.82535
38.55	0.97615	0.82535
38.6	0.89862	0.82535
38.65	0.80636	0.82535
38.7	0.50405	0.35693
38.75	0.43748	0.35693
38.8	0.67127	0.35693
38.85	0.2043	0.35693
38.9	0.4805	0.35693
38.95	0.05237	0.35693
39	0.37424	0.35693
39.05	0.57101	0.35693
39.1	0.60194	0.35693
39.15	0	0.35693
39.2	0.62833	0.35693
39.25	0.60267	0.82535
39.3	0.72744	0.82535
39.35	0.79651	0.82535
39.4	0.55631	0.82535
39.45	0.71982	0.82535
39.5	0.54232	0.82535
39.55	0.6375	0.82535
39.6	0.8198	0.82535
39.65	0.77509	0.82535
39.7	0.79541	0.82535
39.75	0.8198	0.82535
39.8	0.89862	0.82535
39.85	0.72744	0.82535
39.9	0.83222	0.82535
39.95	0.76355	0.82535
40	0.74332	0.82535
40.05	0.75232	0.82535
40.1	0.91342	0.82535
40.15	0.75034	0.82535
40.2	0.73374	0.82535
40.25	0.66488	0.82535
40.3	0.73733	0.82535
40.35	0.55003	0.82535
40.4	0.72662	0.82535
40.45	0.80718	0.82535
40.5	0.59559	0.82535
40.55	0.71215	0.82535
40.6	0.53945	0.82535
40.65	0.70622	0.82535
40.7	0.59269	0.82535
40.75	0.19659	0.35693
40.8	0.31276	0.35693
40.85	0.08528	0.35693
40.9	0.24016	0.35693
40.95	0.48022	0.35693
41	0.22798	0.35693
41.05	0.33426	0.35693
41.1	0.24845	0.35693
41.15	0.87036	0.82535
41.2	0.93239	0.82535
41.25	0.81508	0.82535
41.3	0.92215	0.82535
41.35	0.80718	0.82535
41.4	0.53945	0.82535
41.45	0.65643	0.82535
41.5	0.71982	0.82535
41.55	0.42118	0.35693
41.6	0.22108	0.35693
41.65	0.37381	0.35693
41.7	0.31276	0.35693
41.75	0.40873	0.35693
41.8	0.10733	0.35693
41.85	0.39666	0.35693
41.9	0.31054	0.35693
41.95	0.10733	0.35693
42	0.26327	0.35693
42.05	0.22108	0.35693
42.1	0.44931	0.35693
42.15	0.72001	0.82535
42.2	0.96622	0.82535
42.25	0.90995	0.82535
42.3	0.75789	0.82535
42.35	0.89705	0.82535
42.4	0.93423	0.82535
42.45	0.83523	0.82535
42.5	0.85788	0.82535
42.55	0.93239	0.82535
42.6	0.96298	0.82535
42.65	0.887	0.82535
42.7	0.97615	0.82535
42.75	0.98006	0.82535
42.8	0.88693	0.82535
42.85	0.8241	0.82535
42.9	0.92962	0.82535
42.95	0.89862	0.82535
43	0.55622	0.35693
43.05	0.10117	0.35693
43.1	0.42176	0.35693
43.15	0	0.35693
43.2	0.37381	0.35693
43.25	0.42044	0.35693
43.3	0.52837	0.35693
43.35	0.50322	0.35693
43.4	0.60241	0.35693
43.45	0.27206	0.35693
43.5	0.68675	0.35693
43.55	0.62833	0.35693
43.6	0.33426	0.35693
43.65	0.58603	0.35693
43.7	0.8207	0.82535
43.75	0.82978	0.82535
43.8	0.84299	0.82535
43.85	0.88682	0.82535
43.9	0.74346	0.82535
43.95	0.78731	0.82535
44	0.64692	0.82535
44.05	0.83876	0.82535
44.1	0.80814	0.82535
44.15	0.90167	0.82535
44.2	0.95235	0.82535
44.25	0.91562	0.82535
44.3	0.89639	0.82535
44.35	0.7359	0.82535
44.4	0.6941	0.82535
44.45	0.91562	0.82535
44.5	0.77233	0.82535
44.55	0.92923	0.82535
44.6	0.88018	0.82535
44.65	0.79515	0.82535
44.7	0.81415	0.82535
44.75	0.31054	0.35693
44.8	0.59269	0.35693
44.85	0.73387	0.35693
44.9	0.31276	0.35693
44.95	0.42964	0.35693
45	0.37307	0.35693
45.05	0.65576	0.82535
45.1	0.88727	0.82535
45.15	0.91101	0.82535
45.2	0.87305	0.82535
45.25	0.91562	0.82535
45.3	0.90312	0.82535
45.35	0.97034	0.82535
45.4	0.867	0.82535
45.45	0.79535	0.82535
45.5	0.6564	0.82535
45.55	0.25077	0.35693
45.6	0.33496	0.35693
45.65	0.52837	0.35693
45.7	0.10117	0.35693
45.75	0.12102	0.35693
45.8	0.36009	0.35693
45.85	0.18256	0.35693
45.9	0.18058	0.35693
45.95	0.38855	0.35693
46	0.16798	0.35693
46.05	0.42118	0.35693
46.1	0.33426	0.35693
46.15	0.32358	0.35693
46.2	0.52363	0.35693
46.25	0.46447	0.35693
46.3	0.44006	0.35693
46.35	0.92202	0.82535
46.4	0.93749	0.82535
46.45	0.81218	0.82535
46.5	0.80814	0.82535
46.55	0.95748	0.82535
46.6	0.83876	0.82535
46.65	0.86248	0.82535
46.7	0.94879	0.82535
46.75	0.95235	0.82535
46.8	0.90215	0.82535
46.85	0.72001	0.82535
46.9	0.9495	0.82535
46.95	0.9618	0.82535
47	0.88727	0.82535
47.05	0.9495	0.82535
47.1	0.94879	0.82535
47.15	0.87921	0.82535
47.2	0.89975	0.82535
47.25	0.90426	0.82535
47.3	0.95652	0.82535
47.35	0.91688	0.82535
47.4	0.96555	0.82535
47.45	0.85876	0.82535
47.5	0.88693	0.82535
47.55	0.93258	0.82535
47.6	0.9079	0.82535
47.65	0.88805	0.82535
47.7	0.77509	0.82535
47.75	0.51585	0.35693
47.8	0.51585	0.35693
47.85	0.35386	0.35693
47.9	0.30174	0.35693
47.95	0.52363	0.35693
48	0.10733	0.35693
48.05	0.42154	0.35693
48.1	0.38513	0.35693
48.15	0.42176	0.35693
48.2	0.50322	0.35693
48.25	0.91342	0.82535
48.3	0.88711	0.82535
48.35	0.79519	0.82535
48.4	0.80814	0.82535
48.45	0.77899	0.82535
48.5	0.81058	0.82535
48.55	0.88727	0.82535
48.6	0.86011	0.82535
48.65	0.67632	0.82535
48.7	0.81058	0.82535
48.75	0.86011	0.82535
48.8	0.82365	0.82535
48.85	0.74346	0.82535
48.9	0.86248	0.82535
48.95	0.69128	0.82535
49	0.82648	0.82535
49.05	0.77045	0.82535
49.1	0.95748	0.82535
49.15	0.97302	0.82535
49.2	0.9744	0.82535
49.25	0.87305	0.82535
49.3	0.68046	0.82535
49.35	0.49761	0.35693
49.4	0.57396	0.35693
49.45	0.13722	0.35693
49.5	0.30174	0.35693
49.55	0.21028	0.35693
49.6	0.44931	0.35693
49.65	0.19445	0.35693
49.7	0.40424	0.35693
49.75	0.35268	0.35693
49.8	0.47776	0.35693
49.85	0.90167	0.82535
49.9	0.79541	0.82535
49.95	0.84529	0.82535
50	0.79523	0.82535
50.05	0.78043	0.82535
50.1	0.73387	0.82535
50.15	0.9744	0.82535
50.2	0.90426	0.82535
50.25	0.96555	0.82535
50.3	0.92774	0.82535
50.35	0.94386	0.82535
50.4	0.91827	0.82535
50.45	0.89372	0.82535
50.5	0.92474	0.82535
50.55	0.98733	0.82535
50.6	0.86774	0.82535
50.65	0.82963	0.82535
50.7	0.90512	0.82535
50.75	0.91529	0.82535
50.8	0.88687	0.82535
50.85	0.93423	0.82535
50.9	0.83867	0.82535
50.95	0.77899	0.82535
51	0.87921	0.82535
51.05	0.805	0.82535
51.1	0.87263	0.82535
51.15	0.88711	0.82535
51.2	0.79541	0.82535
51.25	0.38855	0.35693
51.3	0.65643	0.35693
51.35	0.52837	0.35693
51.4	0.44371	0.35693
51.45	0.33538	0.35693
51.5	0.8241	0.82535
51.55	0.7243	0.82535
51.6	0.79519	0.82535
51.65	0.98596	0.82535
51.7	0.95963	0.82535
51.75	0.90215	0.82535
51.8	0.90512	0.82535
51.85	0.83384	0.82535
51.9	0.9618	0.82535
51.95	0.92774	0.82535
52	0.77365	0.82535
52.05	0.77726	0.82535
52.1	0.55622	0.82535
52.15	0.89218	0.82535
52.2	0.79522	0.82535
52.25	0.77509	0.82535
52.3	0.72971	0.82535
52.35	0.78692	0.82535
52.4	0.74346	0.82535
52.45	0.83876	0.82535
52.5	0.82376	0.82535
52.55	0.57838	0.35693
52.6	0.37424	0.35693
52.65	0.71973	0.82535
52.7	0.8481	0.82535
52.75	0.92962	0.82535
52.8	0.94227	0.82535
52.85	0.94879	0.82535
52.9	0.90017	0.82535
52.95	0.92962	0.82535
53	0.62833	0.82535
53.05	0.96555	0.82535
53.1	0.94386	0.82535
53.15	0.96555	0.82535
53.2	0.91342	0.82535
53.25	0.89286	0.82535
53.3	0.90426	0.82535
53.35	0.97147	0.82535
53.4	0.86248	0.82535
53.45	0.95524	0.82535
53.5	0.95493	0.82535
53.55	0.82978	0.82535
53.6	0.89825	0.82535
53.65	0.23035	0.35693
53.7	0.44371	0.35693
53.75	0.38855	0.35693
53.8	0.31276	0.35693
53.85	0.46777	0.35693
53.9	0.42044	0.35693
53.95	0.55535	0.35693
54	0.84564	0.82535
54.05	0.89639	0.82535
54.1	0.74346	0.82535
54.15	0.82963	0.82535
54.2	0.7471	0.82535
54.25	0.75046	0.82535
54.3	0.79522	0.82535
54.35	0.73374	0.82535
54.4	0.85728	0.82535
54.45	0.81943	0.82535
54.5	0.76689	0.82535
54.55	0.86686	0.82535
54.6	0.85415	0.82535
54.65	0.76328	0.82535
54.7	0.65643	0.82535
54.75	0.87674	0.82535
54.8	0.92474	0.82535
54.85	0.89825	0.82535
54.9	0.90396	0.82535
54.95	0.89862	0.82535
55	0.82978	0.82535
55.05	0.85025	0.82535
55.1	0.83867	0.82535
55.15	0.49432	0.35693
55.2	0.30174	0.35693
55.25	0.22108	0.35693
55.3	0.3638	0.35693
55.35	0.39666	0.35693
55.4	0.4921	0.35693
55.45	0.22108	0.35693
55.5	0.47776	0.35693
55.55	0.33496	0.35693
55.6	0.65624	0.35693
55.65	0.34444	0.35693
55.7	0.75578	0.82535
55.75	0.26216	0.35693
55.8	0.79541	0.82535
55.85	0.24845	0.35693
55.9	0.73374	0.35693
55.95	0.45896	0.82535
56	0.73733	0.82535
56.05	0.70137	0.82535
56.1	0.68046	0.82535
56.15	0.83021	0.82535
56.2	0.82376	0.82535
56.25	0.79575	0.82535
56.3	0.8468	0.82535
56.35	0.80814	0.82535
56.4	0.84942	0.82535
56.45	0.92279	0.82535
56.5	0.62849	0.82535
56.55	0.59721	0.82535
56.6	0.40165	0.35693
56.65	0.34714	0.35693
56.7	0.44006	0.35693
56.75	0.63395	0.82535
56.8	0.7359	0.82535
56.85	0.81218	0.82535
56.9	0.876	0.82535
56.95	0.93565	0.82535
57	0.90167	0.82535
57.05	0.8542	0.82535
57.1	0.72001	0.82535
57.15	0.7652	0.82535
57.2	0.71982	0.82535
57.25	0.81952	0.82535
57.3	0.88727	0.82535
57.35	0.76613	0.82535
57.4	0.76847	0.82535
57.45	0.60827	0.82535
57.5	0.82978	0.82535
57.55	0.48851	0.35693
57.6	0.36009	0.35693
57.65	0.67823	0.35693
57.7	0.47956	0.35693
57.75	0.65642	0.82535
57.8	0.83384	0.82535
57.85	0.55609	0.82535
57.9	0.86774	0.82535
57.95	0.71971	0.82535
58	0.82978	0.82535
58.05	0.69128	0.82535
58.1	0.77509	0.82535
58.15	0.88018	0.82535
58.2	0.89862	0.82535
58.25	0.91342	0.82535
58.3	0.55535	0.82535
58.35	0.77045	0.82535
58.4	0.91101	0.82535
58.45	0.57101	0.35693
58.5	0.60258	0.82535
58.55	0.65644	0.82535
58.6	0.83895	0.82535
58.65	0.88961	0.82535
58.7	0.81218	0.82535
58.75	0.94313	0.82535
58.8	0.97147	0.82535
58.85	0.93528	0.82535
58.9	0.79547	0.82535
58.95	0.94044	0.82535
59	0.90766	0.82535
59.05	0.93449	0.82535
59.1	0.95678	0.82535
59.15	0.13722	0.35693
59.2	0.36009	0.35693
59.25	0.15664	0.35693
59.3	0.60194	0.82535
59.35	0.79535	0.82535
59.4	0.66828	0.82535
59.45	0.84942	0.82535
59.5	0.53275	0.82535
59.55	0.76335	0.82535
59.6	0.23107	0.35693
59.65	0.37381	0.35693
59.7	0.18058	0.35693
59.75	0.44833	0.35693
59.8	0.11383	0.35693
59.85	0.16798	0.35693
59.9	0.94212	0.82535
59.95	0.46447	0.35693
60	0.40424	0.35693
60.05	0.53945	0.35693
60.1	0.79575	0.82535
60.15	0.89218	0.82535
60.2	0.83523	0.82535
60.25	0.76613	0.82535
60.3	0.94783	0.82535
60.35	0.87263	0.82535
60.4	0.89825	0.82535
60.45	0.92236	0.82535
60.5	0.93565	0.82535
60.55	0.83021	0.82535
60.6	0.79547	0.82535
60.65	0.80636	0.82535
60.7	0.85728	0.82535
60.75	0.98157	0.82535
60.8	0.92183	0.82535
60.85	0.83021	0.82535
60.9	0.81058	0.82535
60.95	0.86719	0.82535
61	0.93749	0.82535
61.05	0.94386	0.82535
61.1	0.88679	0.82535
61.15	0.33189	0.35693
61.2	0.90167	0.82535
61.25	0.92962	0.82535
61.3	0.8241	0.82535
61.35	0.85429	0.82535
61.4	0.71973	0.82535
61.45	0.9177	0.82535
61.5	0.89163	0.82535
61.55	0.84529	0.82535
61.6	0.90934	0.82535
61.65	0.87567	0.82535
61.7	0.86691	0.82535
61.75	0.88693	0.82535
61.8	0.69742	0.82535
61.85	0.77726	0.82535
61.9	0.61263	0.82535
61.95	0.78493	0.82535
62	0.83876	0.82535
62.05	0.79541	0.82535
62.1	0.71982	0.82535
62.15	0.85429	0.82535
62.2	0.87921	0.82535
62.25	0.9177	0.82535
62.3	0.93565	0.82535
62.35	0.82738	0.82535
62.4	0.7586	0.82535
62.45	0.85025	0.82535
62.5	0.95191	0.82535
62.55	0.84299	0.82535
62.6	0.92236	0.82535
62.65	0.76847	0.82535
62.7	0.65618	0.82535
62.75	0.72601	0.82535
62.8	0.76111	0.82535
62.85	0.79526	0.82535
62.9	0.18058	0.35693
62.95	0.35268	0.35693
63	0.22798	0.35693
63.05	0.16798	0.35693
63.1	0.48022	0.35693
63.15	0.44833	0.35693
63.2	0.88805	0.82535
63.25	0.77215	0.82535
63.3	0.83862	0.82535
63.35	0.79558	0.82535
63.4	0.71444	0.82535
63.45	0.40424	0.35693
63.5	0.73894	0.82535
63.55	0.79511	0.82535
63.6	0.65647	0.82535
63.65	0.52363	0.82535
63.7	0.7586	0.82535
63.75	0.68675	0.82535
63.8	0.88693	0.82535
63.85	0.7652	0.82535
63.9	0.15664	0.35693
63.95	0.08528	0.35693
64	0.3173	0.35693
64.05	0.36009	0.35693
64.1	0.31054	0.35693
64.15	0.48102	0.35693
64.2	0.42044	0.35693
64.25	0	0.35693
64.3	0.92279	0.82535
64.35	0.77899	0.82535
64.4	0.3173	0.35693
64.45	0.90167	0.82535
64.5	0.79535	0.82535
64.55	0.77899	0.82535
64.6	0.82978	0.82535
64.65	0.79535	0.82535
64.7	0.89862	0.82535
64.75	0.81415	0.82535
64.8	0.76335	0.82535
64.85	0.51585	0.82535
64.9	0.86321	0.82535
64.95	0.85788	0.82535
65	0.70622	0.82535
65.05	0.44833	0.82535
65.1	0.98585	0.82535
65.15	0.28754	0.35693
65.2	0.26216	0.35693
65.25	0.46447	0.35693
65.3	0.44371	0.35693
65.35	0.48022	0.35693
65.4	0.38855	0.35693
65.45	0.60258	0.35693
65.5	0.55588	0.35693
65.55	0.38855	0.35693
65.6	0.53526	0.35693
65.65	0.42044	0.35693
65.7	0.50322	0.35693
65.75	0.70622	0.35693
65.8	0.3173	0.35693
65.85	0.55588	0.35693
65.9	0.28754	0.35693
65.95	0.68675	0.82535
66	0.86011	0.82535
66.05	0.92202	0.82535
66.1	0.93749	0.82535
66.15	0.93258	0.82535
66.2	0.96778	0.82535
66.25	0.69747	0.82535
66.3	0.79526	0.82535
66.35	0.87921	0.82535
66.4	0.86248	0.82535
66.45	0.88674	0.82535
66.5	0.88682	0.82535
66.55	0.88018	0.82535
66.6	0.92576	0.82535
66.65	0.81662	0.82535
66.7	0.61282	0.82535
66.75	0.85987	0.82535
66.8	0.73387	0.82535
66.85	0.97828	0.82535
66.9	0.89639	0.82535
66.95	0.94731	0.82535
67	0.92923	0.82535
67.05	0.92962	0.82535
67.1	0.9079	0.82535
67.15	0.86408	0.82535
67.2	0.83021	0.82535
67.25	0.67342	0.82535
67.3	0.75232	0.82535
67.35	0.68046	0.82535
67.4	0.39545	0.35693
67.45	0.55535	0.35693
67.5	0.42154	0.35693
67.55	0.44931	0.35693
67.6	0.45549	0.35693
67.65	0.42118	0.35693
67.7	0.55535	0.35693
67.75	0.97034	0.82535
67.8	0.9618	0.82535
67.85	0.90766	0.82535
67.9	0.94879	0.82535
67.95	0.96364	0.82535
68	0.86719	0.82535
68.05	0.95748	0.82535
68.1	0.79547	0.82535
68.15	0.82963	0.82535
68.2	0.90167	0.82535
68.25	0.84564	0.82535
68.3	0.84104	0.82535
68.35	0.86686	0.82535
68.4	0.80177	0.82535
68.45	0.85429	0.82535
68.5	0.90142	0.82535
68.55	0.8198	0.82535
68.6	0.86866	0.82535
68.65	0.94409	0.82535
68.7	0.86719	0.82535
68.75	0.89484	0.82535
68.8	0.92518	0.82535
68.85	0.83951	0.82535
68.9	0.97566	0.82535
68.95	0.79526	0.82535
69	0.83523	0.82535
69.05	0.63378	0.82535
69.1	0.33189	0.35693
69.15	0.70287	0.35693
69.2	0.38855	0.35693
69.25	0.44833	0.35693
69.3	0.35268	0.35693
69.35	0.50322	0.35693
69.4	0.50322	0.35693
69.45	0.83951	0.82535
69.5	0.77509	0.82535
69.55	0.53945	0.82535
69.6	0.71215	0.82535
69.65	0.88018	0.82535
69.7	0.53796	0.82535
69.75	0.75571	0.82535
69.8	0.73733	0.82535
69.85	0.73369	0.82535
69.9	0.79523	0.82535
69.95	0.79515	0.82535
70	0.70287	0.82535
70.05	0.75046	0.82535
70.1	0.71973	0.82535
70.15	0.74826	0.82535
70.2	0.82147	0.82535
70.25	0.77365	0.82535
70.3	0.85415	0.82535
70.35	0.82963	0.82535
70.4	0.74373	0.82535
70.45	0.79541	0.82535
70.5	0.72601	0.82535
70.55	0.77726	0.82535
70.6	0.79558	0.82535
70.65	0.93258	0.82535
70.7	0.8241	0.82535
70.75	0.96555	0.82535
70.8	0.94505	0.82535
70.85	0.91342	0.82535
70.9	0.84564	0.82535
70.95	0.91688	0.82535
71	0.84942	0.82535
71.05	0.96555	0.82535
71.1	0.79558	0.82535
71.15	0.93239	0.82535
71.2	0.91562	0.82535
71.25	0.93258	0.82535
71.3	0.87921	0.82535
71.35	0.82365	0.82535
71.4	0.86248	0.82535
71.45	0.64017	0.82535
71.5	0.83523	0.82535
71.55	0.66717	0.82535
71.6	0.92188	0.82535
71.65	0.85429	0.82535
71.7	0.97356	0.82535
71.75	0.91431	0.82535
71.8	0.91562	0.82535
71.85	0.79558	0.82535
71.9	0.18058	0.35693
71.95	0.44931	0.35693
72	0.41826	0.35693
72.05	0.79797	0.82535
72.1	0.91688	0.82535
72.15	0.77509	0.82535
72.2	0.77494	0.82535
72.25	0.73387	0.82535
72.3	0.91101	0.82535
72.35	0.85788	0.82535
72.4	0.82963	0.82535
72.45	0.95652	0.82535
72.5	0.87036	0.82535
72.55	0.81058	0.82535
72.6	0.79541	0.82535
72.65	0.73894	0.82535
72.7	0.55609	0.35693
72.75	0.24016	0.35693
72.8	0.2043	0.35693
72.85	0.39219	0.35693
72.9	0.35429	0.35693
72.95	0.27206	0.35693
73	0.31276	0.35693
73.05	0.34444	0.35693
73.1	0.21248	0.35693
73.15	0.23035	0.35693
73.2	0.72001	0.35693
73.25	0.39666	0.35693
73.3	0.27513	0.35693
73.35	0.18058	0.35693
73.4	0.2043	0.35693
73.45	0.39545	0.35693
73.5	0	0.35693
73.55	0.25077	0.35693
73.6	0.09025	0.35693
73.65	0.57838	0.35693
73.7	0.96974	0.82535
73.75	0.79575	0.82535
73.8	0.89484	0.82535
73.85	0.70287	0.82535
73.9	0.88752	0.82535
73.95	0.73733	0.82535
74	0.63151	0.82535
74.05	0.60258	0.82535
74.1	0.70617	0.82535
74.15	0.91688	0.82535
74.2	0.61535	0.82535
74.25	0.75578	0.82535
74.3	0.77509	0.82535
74.35	0.88727	0.82535
74.4	0.81218	0.82535
74.45	0.74826	0.82535
74.5	0.66717	0.82535
74.55	0.27431	0.35693
74.6	0.50857	0.35693
74.65	0.19445	0.35693
74.7	0.48087	0.35693
74.75	0.11383	0.35693
74.8	0.61936	0.35693
74.85	0.33496	0.35693
74.9	0.27206	0.35693
74.95	0.42044	0.35693
75	0.37307	0.35693
75.05	0.25077	0.35693
75.1	0	0.35693
75.15	0.81662	0.82535
75.2	0.88711	0.82535
75.25	0.94731	0.82535
75.3	0.86011	0.82535
75.35	0.8241	0.82535
75.4	0.94879	0.82535
75.45	0.90167	0.82535
75.5	0.92474	0.82535
75.55	0.90167	0.82535
75.6	0.70622	0.82535
75.65	0.81662	0.82535
75.7	0.91297	0.82535
75.75	0.8481	0.82535
75.8	0.86213	0.82535
75.85	0.89021	0.82535
75.9	0.88687	0.82535
75.95	0.91431	0.82535
76	0.88676	0.82535
76.05	0.31849	0.35693
76.1	0	0.35693
76.15	0.38513	0.35693
76.2	0.62833	0.35693
76.25	0.42191	0.35693
76.3	0.37381	0.35693
76.35	0.13476	0.35693
76.4	0.12102	0.35693
76.45	0.28754	0.35693
76.5	0.3638	0.35693
76.55	0.22108	0.35693
76.6	0.42191	0.35693
76.65	0.51502	0.35693
76.7	0.11383	0.35693
76.75	0	0.35693
76.8	0.29293	0.35693
76.85	0.44833	0.35693
76.9	0.44833	0.35693
76.95	0.22108	0.35693
77	0.21028	0.35693

## Sheet: b
t, [ms]	# green	# red	# yellow	Efficiency raw	Lifetime Fit green	Efficiency levels
0	16.958	23.337	--	0.84626		0.82535
0.05	24.958	19.296	--	0.75565		0.82535
0.1	11.958	9.643	--	0.76335		0.82535
0.15	11.958	16.524	--	0.8468		0.82535
0.2	14.958	14.517	--	0.79517		0.82535
0.25	17.958	15.459	--	0.77494		0.82535
0.3	16.958	12.524	--	0.7471		0.82535
0.35	18.958	22.327	--	0.82489		0.82535
0.4	26.958	16.32	--	0.70773		0.82535
0.45	31.958	9.371	--	0.53979		0.82535
0.5	1.957	4.864	--	0.90861		0.82535
0.55	2.957	13.697	--	0.94879		0.82535
0.6	14.958	7.636	--	0.67127		0.82535
0.65	39.958	5.33	--	0.34792		0.35693
0.7	20.958	3.622	--	0.40873		0.35693
0.75	21.958	6.558	--	0.54434		0.35693
0.8	14.958	2.721	--	0.42118		0.35693
0.85	15.958	0.741	--	0.15664		0.35693
0.9	25.958	4.537	--	0.41146		0.35693
0.95	29.958	4.483	--	0.37444		0.35693
1	16.958	1.711	--	0.28754		0.35693
1.05	3.957	10.735	--	0.91562		0.82535
1.1	14.958	10.585	--	0.73894		0.82535
1.15	14.958	7.636	--	0.67127		0.82535
1.2	8.958	10.667	--	0.82648		0.82535
1.25	5.957	9.724	--	0.86719		0.82535
1.3	6.957	7.745	--	0.81662		0.82535
1.35	6.957	18.558	--	0.91431		0.82535
1.4	9.958	18.517	--	0.88149		0.82535
1.45	3.957	8.769	--	0.89862		0.82535
1.5	5.957	16.605	--	0.9177		0.82535
1.55	6.957	16.592	--	0.90512		0.82535
1.6	18.958	15.446	--	0.7652		0.82535
1.65	25.958	13.384	--	0.67346		0.82535
1.7	15.958	15.486	--	0.79515		0.82535
1.75	16.958	12.524	--	0.7471		0.82535
1.8	22.958	9.493	--	0.62321		0.82535
1.85	20.958	19.35	--	0.78692		0.82535
1.9	12.958	11.595	--	0.78162		0.82535
1.95	19.958	4.619	--	0.48072		0.35693
2	9.958	2.789	--	0.52837		0.35693
2.05	15.958	1.724	--	0.30174		0.35693
2.1	28.958	5.48	--	0.43084		0.35693
2.15	25.958	6.503	--	0.50052		0.35693
2.2	18.958	4.633	--	0.49432		0.35693
2.25	30.958	2.503	--	0.24437		0.35693
2.3	16.958	5.643	--	0.57101		0.35693
2.35	18.958	4.633	--	0.49432		0.35693
2.4	4.957	0.891	--	0.41826		0.35693
2.45	0.957	0	--	0		0.35693
2.5	2.957	2.884	--	0.79597		0.82535
2.55	13.958	4.701	--	0.57396		0.82535
2.6	5.957	7.758	--	0.83895		0.82535
2.65	14.958	10.585	--	0.73894		0.82535
2.7	7.957	10.68	--	0.84299		0.82535
2.75	2.957	5.833	--	0.88752		0.82535
2.8	9.958	13.602	--	0.84529		0.82535
2.85	13.958	8.633	--	0.71215		0.82535
2.9	12.958	10.612	--	0.76613		0.82535
2.95	13.958	6.667	--	0.65643		0.82535
3	5.957	18.571	--	0.92576		0.82535
3.05	11.958	11.609	--	0.79522		0.82535
3.1	12.958	6.68	--	0.67342		0.82535
3.15	4.957	6.789	--	0.84564		0.82535
3.2	24.958	15.364	--	0.71118		0.82535
3.25	11.958	12.592	--	0.80814		0.82535
3.3	15.958	6.639	--	0.62464		0.82535
3.35	10.958	10.639	--	0.79523		0.82535
3.4	13.958	12.565	--	0.78265		0.82535
3.45	17.958	10.544	--	0.70137		0.82535
3.5	21.958	13.439	--	0.70999		0.82535
3.55	19.958	16.415	--	0.76689		0.82535
3.6	15.958	2.707	--	0.40424		0.35693
3.65	13.958	2.735	--	0.43939		0.35693
3.7	21.958	8.524	--	0.60827		0.82535
3.75	28.958	23.174	--	0.76196		0.82535
3.8	20.958	10.503	--	0.66717		0.82535
3.85	24.958	15.364	--	0.71118		0.82535
3.9	27.958	16.306	--	0.69996		0.82535
3.95	2.957	2.884	--	0.79597		0.82535
4	9.958	13.602	--	0.84529		0.82535
4.05	5.957	6.775	--	0.8198		0.82535
4.1	8.958	19.514	--	0.89705		0.82535
4.15	24.958	11.432	--	0.64692		0.82535
4.2	8.958	8.701	--	0.7953		0.82535
4.25	3.957	12.701	--	0.92774		0.82535
4.3	2.957	7.799	--	0.91342		0.82535
4.35	4.957	8.755	--	0.876		0.82535
4.4	11.958	7.677	--	0.71973		0.82535
4.45	2.957	15.663	--	0.95493		0.82535
4.5	7.957	23.459	--	0.92183		0.82535
4.55	10.958	12.605	--	0.82147		0.82535
4.6	2.957	9.765	--	0.92962		0.82535
4.65	1.957	8.796	--	0.94731		0.82535
4.7	9.958	11.636	--	0.82376		0.82535
4.75	23.958	3.582	--	0.37424		0.35693
4.8	11.958	0	--	0		0.35693
4.85	21.958	1.643	--	0.23035		0.35693
4.9	14.958	4.687	--	0.55622		0.35693
4.95	10.958	1.792	--	0.39545		0.35693
5	11.958	2.762	--	0.48022		0.35693
5.05	9.958	4.755	--	0.65636		0.35693
5.1	10.958	1.792	--	0.39545		0.35693
5.15	16.958	1.711	--	0.28754		0.35693
5.2	10.958	0.809	--	0.22798		0.35693
5.25	10.958	5.724	--	0.67632		0.35693
5.3	19.958	7.568	--	0.60267		0.82535
5.35	2.957	8.782	--	0.92236		0.82535
5.4	13.958	9.616	--	0.73374		0.82535
5.45	4.957	3.84	--	0.75602		0.82535
5.5	3.957	12.701	--	0.92774		0.82535
5.55	4.957	2.857	--	0.69747		0.82535
5.6	2.957	3.867	--	0.83951		0.82535
5.65	5.957	8.741	--	0.85443		0.82535
5.7	10.958	8.673	--	0.75996		0.82535
5.75	7.957	9.697	--	0.82978		0.82535
5.8	8.958	8.701	--	0.7953		0.82535
5.85	5.957	10.707	--	0.87789		0.82535
5.9	7.957	5.765	--	0.74346		0.82535
5.95	4.957	4.823	--	0.79558		0.82535
6	7.957	9.697	--	0.82978		0.82535
6.05	2.957	11.731	--	0.94072		0.82535
6.1	7.957	11.663	--	0.85429		0.82535
6.15	2.957	18.612	--	0.9618		0.82535
6.2	1.957	22.558	--	0.97877		0.82535
6.25	16.958	3.677	--	0.46447		0.35693
6.3	18.958	1.684	--	0.26216		0.35693
6.35	20.958	2.639	--	0.33496		0.35693
6.4	18.958	4.633	--	0.49432		0.35693
6.45	15.958	3.69	--	0.4805		0.35693
6.5	30.958	1.52	--	0.16416		0.35693
6.55	13.958	5.684	--	0.61961		0.35693
6.6	28.958	3.514	--	0.32678		0.35693
6.65	1.957	5.847	--	0.92279		0.82535
6.7	18.958	4.633	--	0.49432		0.35693
6.75	18.958	5.616	--	0.54232		0.35693
6.8	11.958	3.745	--	0.55609		0.35693
6.85	23.958	6.531	--	0.52163		0.35693
6.9	11.958	1.779	--	0.37307		0.35693
6.95	5.957	0	--	0		0.35693
7	1.957	0	--	0		0.35693
7.05	9.958	1.806	--	0.42044		0.35693
7.1	10.958	10.639	--	0.79523		0.82535
7.15	25.958	12.401	--	0.65647		0.82535
7.2	20.958	11.486	--	0.68674		0.82535
7.25	11.958	8.66	--	0.74338		0.82535
7.3	9.958	5.738	--	0.69742		0.82535
7.35	11.958	8.66	--	0.74338		0.82535
7.4	16.958	14.49	--	0.77365		0.82535
7.45	14.958	15.5	--	0.80563		0.82535
7.5	15.958	16.469	--	0.805		0.82535
7.55	16.958	12.524	--	0.7471		0.82535
7.6	12.958	23.391	--	0.87835		0.82535
7.65	5.957	25.452	--	0.94472		0.82535
7.7	5.957	28.401	--	0.95018		0.82535
7.75	5.957	8.741	--	0.85443		0.82535
7.8	1.957	18.626	--	0.9744		0.82535
7.85	7.957	27.391	--	0.93229		0.82535
7.9	8.958	10.667	--	0.82648		0.82535
7.95	4.957	20.551	--	0.94313		0.82535
8	6.957	9.711	--	0.8481		0.82535
8.05	7.957	13.629	--	0.87263		0.82535
8.1	17.958	9.561	--	0.68047		0.82535
8.15	0.957	3.894	--	0.94212		0.82535
8.2	3.957	12.701	--	0.92774		0.82535
8.25	7.957	15.595	--	0.88687		0.82535
8.3	14.958	17.466	--	0.82365		0.82535
8.35	6.957	14.626	--	0.89372		0.82535
8.4	9.958	16.551	--	0.86925		0.82535
8.45	11.958	14.558	--	0.82963		0.82535
8.5	35.958	16.197	--	0.64308		0.82535
8.55	25.958	41.891	--	0.86587		0.82535
8.6	9.958	20.483	--	0.89163		0.82535
8.65	16.958	7.609	--	0.64219		0.82535
8.7	14.958	12.551	--	0.77045		0.82535
8.75	53.958	9.072	--	0.4021		0.35693
8.8	33.958	8.361	--	0.49619		0.35693
8.85	20.958	7.554	--	0.59046		0.35693
8.9	29.958	1.534	--	0.17		0.35693
8.95	14.958	2.721	--	0.42118		0.35693
9	24.958	2.585	--	0.29293		0.35693
9.05	12.958	5.697	--	0.6375		0.35693
9.1	29.958	2.517	--	0.25154		0.35693
9.15	8.958	0.837	--	0.27206		0.35693
9.2	1.957	5.847	--	0.92279		0.82535
9.25	1.957	9.779	--	0.95235		0.82535
9.3	5.957	6.775	--	0.8198		0.82535
9.35	4.957	10.721	--	0.89639		0.82535
9.4	4.957	13.67	--	0.91688		0.82535
9.45	3.957	10.735	--	0.91562		0.82535
9.5	3.957	8.769	--	0.89862		0.82535
9.55	7.957	8.714	--	0.81415		0.82535
9.6	7.957	14.612	--	0.88018		0.82535
9.65	9.958	13.602	--	0.84529		0.82535
9.7	2.957	2.884	--	0.79597		0.82535
9.75	12.958	11.595	--	0.78162		0.82535
9.8	15.958	12.537	--	0.7586		0.82535
9.85	18.958	11.514	--	0.7084		0.82535
9.9	17.958	8.578	--	0.65644		0.82535
9.95	20.958	2.639	--	0.33496		0.35693
10	14.958	4.687	--	0.55622		0.35693
10.05	7.957	2.816	--	0.58603		0.35693
10.1	31.958	1.507	--	0.15869		0.35693
10.15	18.958	1.684	--	0.26216		0.35693
10.2	18.958	0	--	0		0.35693
10.25	10.958	2.775	--	0.50322		0.35693
10.3	8.958	0.837	--	0.27206		0.35693
10.35	21.958	2.626	--	0.32358		0.35693
10.4	21.958	4.592	--	0.45549		0.35693
10.45	16.958	0.728	--	0.14655		0.35693
10.5	6.957	1.847	--	0.51502		0.35693
10.55	4.957	10.721	--	0.89639		0.82535
10.6	5.957	6.775	--	0.8198		0.82535
10.65	4.957	10.721	--	0.89639		0.82535
10.7	5.957	5.792	--	0.79547		0.82535
10.75	4.957	13.67	--	0.91688		0.82535
10.8	2.957	3.867	--	0.83951		0.82535
10.85	4.957	10.721	--	0.89639		0.82535
10.9	6.957	7.745	--	0.81662		0.82535
10.95	1.957	5.847	--	0.92279		0.82535
11	8.958	8.701	--	0.7953		0.82535
11.05	8.958	10.667	--	0.82648		0.82535
11.1	2.957	6.816	--	0.90215		0.82535
11.15	6.957	10.694	--	0.86011		0.82535
11.2	10.958	6.707	--	0.71		0.82535
11.25	15.958	15.486	--	0.79515		0.82535
11.3	8.958	12.633	--	0.84942		0.82535
11.35	8.958	14.599	--	0.867		0.82535
11.4	14.958	18.449	--	0.83147		0.82535
11.45	17.958	20.374	--	0.81943		0.82535
11.5	1.957	8.796	--	0.94731		0.82535
11.55	6.957	9.711	--	0.8481		0.82535
11.6	2.957	7.799	--	0.91342		0.82535
11.65	1.957	9.779	--	0.95235		0.82535
11.7	5.957	12.673	--	0.89484		0.82535
11.75	2.957	15.663	--	0.95493		0.82535
11.8	9.958	24.415	--	0.90747		0.82535
11.85	5.957	16.605	--	0.9177		0.82535
11.9	7.957	18.544	--	0.90312		0.82535
11.95	5.957	14.639	--	0.90766		0.82535
12	6.957	18.558	--	0.91431		0.82535
12.05	21.958	8.524	--	0.60827		0.82535
12.1	1.957	0	--	0		0.35693
12.15	37.958	0.442	--	0.0445		0.35693
12.2	4.957	4.823	--	0.79558		0.82535
12.25	8.958	0.837	--	0.27206		0.35693
12.3	18.958	3.65	--	0.43507		0.35693
12.35	11.958	0	--	0		0.35693
12.4	4.957	0.891	--	0.41826		0.35693
12.45	5.957	9.724	--	0.86719		0.82535
12.5	4.957	15.636	--	0.92656		0.82535
12.55	8.958	5.752	--	0.71976		0.82535
12.6	5.957	8.741	--	0.85443		0.82535
12.65	7.957	9.697	--	0.82978		0.82535
12.7	4.957	24.483	--	0.95182		0.82535
12.75	3.957	8.769	--	0.89862		0.82535
12.8	7.957	16.578	--	0.89286		0.82535
12.85	11.958	25.371	--	0.89459		0.82535
12.9	11.958	18.49	--	0.86082		0.82535
12.95	10.958	13.588	--	0.83222		0.82535
13	4.957	13.67	--	0.91688		0.82535
13.05	4.957	29.398	--	0.95955		0.82535
13.1	6.957	16.592	--	0.90512		0.82535
13.15	7.957	13.629	--	0.87263		0.82535
13.2	10.958	5.724	--	0.67632		0.82535
13.25	18.958	3.65	--	0.43507		0.35693
13.3	25.958	0.605	--	0.08528		0.35693
13.35	11.958	3.745	--	0.55609		0.35693
13.4	12.958	2.748	--	0.45896		0.35693
13.45	20.958	2.639	--	0.33496		0.35693
13.5	8.958	4.769	--	0.68046		0.35693
13.55	21.958	4.592	--	0.45549		0.35693
13.6	14.958	2.721	--	0.42118		0.35693
13.65	22.958	0	--	0		0.35693
13.7	17.958	3.663	--	0.44931		0.35693
13.75	15.958	6.639	--	0.62464		0.35693
13.8	18.958	0.701	--	0.12885		0.35693
13.85	17.958	0.714	--	0.13722		0.35693
13.9	9.958	2.789	--	0.52837		0.35693
13.95	1.957	0	--	0		0.35693
14	7.957	3.799	--	0.65633		0.82535
14.05	6.957	4.796	--	0.73387		0.82535
14.1	12.958	15.527	--	0.82738		0.82535
14.15	18.958	19.378	--	0.80348		0.82535
14.2	8.958	21.48	--	0.90558		0.82535
14.25	18.958	16.429	--	0.77611		0.82535
14.3	11.958	13.575	--	0.81952		0.82535
14.35	14.958	9.602	--	0.71971		0.82535
14.4	11.958	7.677	--	0.71973		0.82535
14.45	7.957	3.799	--	0.65633		0.82535
14.5	4.957	6.789	--	0.84564		0.82535
14.55	14.958	4.687	--	0.55622		0.82535
14.6	19.958	14.449	--	0.74332		0.82535
14.65	17.958	15.459	--	0.77494		0.82535
14.7	26.958	16.32	--	0.70773		0.82535
14.75	7.957	7.731	--	0.79535		0.82535
14.8	5.957	14.639	--	0.90766		0.82535
14.85	5.957	6.775	--	0.8198		0.82535
14.9	12.958	15.527	--	0.82738		0.82535
14.95	8.958	22.463	--	0.90934		0.82535
15	5.957	12.673	--	0.89484		0.82535
15.05	35.958	4.401	--	0.32867		0.35693
15.1	11.958	3.745	--	0.55609		0.35693
15.15	26.958	0	--	0		0.35693
15.2	21.958	5.575	--	0.50386		0.35693
15.25	22.958	4.578	--	0.44371		0.35693
15.3	25.958	1.588	--	0.19659		0.35693
15.35	33.958	1.48	--	0.14845		0.35693
15.4	14.958	5.67	--	0.60258		0.35693
15.45	12.958	0	--	0		0.35693
15.5	13.958	3.718	--	0.51585		0.35693
15.55	-0.043	0.959	--	1.01134		0.82535
15.6	3.957	3.854	--	0.79575		0.82535
15.65	3.957	9.752	--	0.9079		0.82535
15.7	5.957	15.622	--	0.91297		0.82535
15.75	12.958	18.476	--	0.85082		0.82535
15.8	9.958	17.534	--	0.87567		0.82535
15.85	6.957	13.643	--	0.88693		0.82535
15.9	8.958	13.616	--	0.85876		0.82535
15.95	12.958	25.357	--	0.88672		0.82535
16	1.957	7.813	--	0.94107		0.82535
16.05	9.958	22.449	--	0.90017		0.82535
16.1	3.957	8.769	--	0.89862		0.82535
16.15	3.957	10.735	--	0.91562		0.82535
16.2	14.958	13.534	--	0.78351		0.82535
16.25	9.958	16.551	--	0.86925		0.82535
16.3	12.958	17.493	--	0.84375		0.82535
16.35	4.957	21.534	--	0.94558		0.82535
16.4	3.957	4.837	--	0.83021		0.82535
16.45	3.957	5.82	--	0.85472		0.82535
16.5	14.958	10.585	--	0.73894		0.82535
16.55	10.958	25.384	--	0.90259		0.82535
16.6	8.958	20.497	--	0.9015		0.82535
16.65	2.957	8.782	--	0.92236		0.82535
16.7	6.957	10.694	--	0.86011		0.82535
16.75	10.958	10.639	--	0.79523		0.82535
16.8	14.958	14.517	--	0.79517		0.82535
16.85	10.958	5.724	--	0.67632		0.82535
16.9	14.958	6.653	--	0.64017		0.82535
16.95	7.957	17.561	--	0.89825		0.82535
17	3.957	7.786	--	0.88727		0.82535
17.05	3.957	12.701	--	0.92774		0.82535
17.1	1.957	9.779	--	0.95235		0.82535
17.15	2.957	9.765	--	0.92962		0.82535
17.2	3.957	7.786	--	0.88727		0.82535
17.25	3.957	12.701	--	0.92774		0.82535
17.3	5.957	5.792	--	0.79547		0.82535
17.35	17.958	2.68	--	0.37381		0.35693
17.4	8.958	1.82	--	0.44833		0.35693
17.45	20.958	8.537	--	0.61968		0.82535
17.5	7.957	7.731	--	0.79535		0.82535
17.55	5.957	4.809	--	0.76355		0.82535
17.6	33.958	10.327	--	0.54883		0.82535
17.65	8.958	7.718	--	0.77509		0.82535
17.7	7.957	27.391	--	0.93229		0.82535
17.75	15.958	16.469	--	0.805		0.82535
17.8	8.958	21.48	--	0.90558		0.82535
17.85	13.958	22.395	--	0.86519		0.82535
17.9	11.958	16.524	--	0.8468		0.82535
17.95	12.958	17.493	--	0.84375		0.82535
18	4.957	12.687	--	0.91101		0.82535
18.05	10.958	17.52	--	0.86478		0.82535
18.1	11.958	18.49	--	0.86082		0.82535
18.15	3.957	13.684	--	0.93258		0.82535
18.2	6.957	28.388	--	0.94227		0.82535
18.25	2.957	10.748	--	0.93565		0.82535
18.3	4.957	7.772	--	0.86248		0.82535
18.35	13.958	7.65	--	0.68675		0.82535
18.4	11.958	9.643	--	0.76335		0.82535
18.45	12.958	4.714	--	0.59269		0.82535
18.5	7.957	7.731	--	0.79535		0.82535
18.55	5.957	12.673	--	0.89484		0.82535
18.6	0.957	10.775	--	0.97828		0.82535
18.65	10.958	5.724	--	0.67632		0.82535
18.7	3.957	23.514	--	0.95963		0.82535
18.75	8.958	12.633	--	0.84942		0.82535
18.8	7.957	13.629	--	0.87263		0.82535
18.85	4.957	5.806	--	0.8241		0.82535
18.9	19.958	0.687	--	0.12102		0.35693
18.95	14.958	0.755	--	0.16798		0.35693
19	16.958	0	--	0		0.35693
19.05	30.958	0.537	--	0.06488		0.35693
19.1	14.958	1.738	--	0.3173		0.35693
19.15	14.958	2.721	--	0.42118		0.35693
19.2	8.958	1.82	--	0.44833		0.35693
19.25	11.958	4.728	--	0.61263		0.35693
19.3	6.957	0	--	0		0.35693
19.35	14.958	3.704	--	0.49761		0.35693
19.4	6.957	0	--	0		0.35693
19.45	7.957	15.595	--	0.88687		0.82535
19.5	2.957	13.697	--	0.94879		0.82535
19.55	5.957	19.554	--	0.92923		0.82535
19.6	5.957	7.758	--	0.83895		0.82535
19.65	10.958	9.656	--	0.77899		0.82535
19.7	4.957	13.67	--	0.91688		0.82535
19.75	4.957	6.789	--	0.84564		0.82535
19.8	2.957	7.799	--	0.91342		0.82535
19.85	8.958	8.701	--	0.7953		0.82535
19.9	8.958	8.701	--	0.7953		0.82535
19.95	19.958	17.398	--	0.77713		0.82535
20	3.957	0.905	--	0.47776		0.82535
20.05	10.958	10.639	--	0.79523		0.82535
20.1	13.958	10.599	--	0.75232		0.82535
20.15	10.958	7.69	--	0.73733		0.82535
20.2	13.958	10.599	--	0.75232		0.82535
20.25	6.957	14.626	--	0.89372		0.82535
20.3	16.958	13.507	--	0.76111		0.82535
20.35	7.957	11.663	--	0.85429		0.82535
20.4	8.958	15.582	--	0.87434		0.82535
20.45	11.958	10.626	--	0.78043		0.82535
20.5	19.958	1.67	--	0.25077		0.35693
20.55	23.958	2.599	--	0.30261		0.35693
20.6	18.958	3.65	--	0.43507		0.35693
20.65	32.958	1.493	--	0.1534		0.35693
20.7	16.958	1.711	--	0.28754		0.35693
20.75	12.958	3.731	--	0.53526		0.35693
20.8	20.958	0.673	--	0.11383		0.35693
20.85	11.958	0	--	0		0.35693
20.9	26.958	0.592	--	0.08075		0.35693
20.95	23.958	1.616	--	0.21248		0.35693
21	13.958	0.769	--	0.18058		0.35693
21.05	19.958	2.653	--	0.34714		0.35693
21.1	8.958	1.82	--	0.44833		0.35693
21.15	18.958	1.684	--	0.26216		0.35693
21.2	10.958	2.775	--	0.50322		0.35693
21.25	10.958	3.758	--	0.57838		0.35693
21.3	22.958	2.612	--	0.31276		0.35693
21.35	19.958	2.653	--	0.34714		0.35693
21.4	18.958	1.684	--	0.26216		0.35693
21.45	13.958	2.735	--	0.43939		0.35693
21.5	20.958	1.656	--	0.24016		0.35693
21.55	18.958	1.684	--	0.26216		0.35693
21.6	11.958	0.796	--	0.21028		0.35693
21.65	23.958	0	--	0		0.35693
21.7	24.958	4.551	--	0.42176		0.35693
21.75	7.957	1.833	--	0.47956		0.35693
21.8	15.958	6.639	--	0.62464		0.35693
21.85	14.958	1.738	--	0.3173		0.35693
21.9	13.958	2.735	--	0.43939		0.35693
21.95	9.958	1.806	--	0.42044		0.35693
22	21.958	2.626	--	0.32358		0.35693
22.05	12.958	1.765	--	0.35268		0.35693
22.1	14.958	2.721	--	0.42118		0.35693
22.15	10.958	1.792	--	0.39545		0.35693
22.2	20.958	1.656	--	0.24016		0.35693
22.25	5.957	1.86	--	0.55535		0.35693
22.3	1.957	0.932	--	0.65576		0.82535
22.35	2.957	7.799	--	0.91342		0.82535
22.4	4.957	5.806	--	0.8241		0.82535
22.45	6.957	8.728	--	0.83384		0.82535
22.5	2.957	2.884	--	0.79597		0.82535
22.55	-0.043	17.67	--	1.00061		0.82535
22.6	3.957	18.599	--	0.9495		0.82535
22.65	1.957	9.779	--	0.95235		0.82535
22.7	5.957	13.656	--	0.90167		0.82535
22.75	2.957	10.748	--	0.93565		0.82535
22.8	3.957	18.599	--	0.9495		0.82535
22.85	6.957	9.711	--	0.8481		0.82535
22.9	3.957	20.565	--	0.9541		0.82535
22.95	7.957	18.544	--	0.90312		0.82535
23	3.957	9.752	--	0.9079		0.82535
23.05	4.957	7.772	--	0.86248		0.82535
23.1	4.957	14.653	--	0.92202		0.82535
23.15	9.958	13.602	--	0.84529		0.82535
23.2	3.957	7.786	--	0.88727		0.82535
23.25	18.958	8.565	--	0.64377		0.82535
23.3	16.958	11.541	--	0.73135		0.82535
23.35	11.958	3.745	--	0.55609		0.82535
23.4	13.958	9.616	--	0.73374		0.82535
23.45	4.957	4.823	--	0.79558		0.82535
23.5	17.958	9.561	--	0.68047		0.82535
23.55	23.958	7.514	--	0.55645		0.82535
23.6	11.958	10.626	--	0.78043		0.82535
23.65	8.958	10.667	--	0.82648		0.82535
23.7	3.957	15.65	--	0.94055		0.82535
23.75	3.957	11.718	--	0.92215		0.82535
23.8	3.957	10.735	--	0.91562		0.82535
23.85	4.957	11.704	--	0.90426		0.82535
23.9	3.957	7.786	--	0.88727		0.82535
23.95	2.957	20.578	--	0.96532		0.82535
24	2.957	6.816	--	0.90215		0.82535
24.05	3.957	12.701	--	0.92774		0.82535
24.1	1.957	7.813	--	0.94107		0.82535
24.15	7.957	13.629	--	0.87263		0.82535
24.2	6.957	14.626	--	0.89372		0.82535
24.25	3.957	15.65	--	0.94055		0.82535
24.3	2.957	8.782	--	0.92236		0.82535
24.35	3.957	13.684	--	0.93258		0.82535
24.4	3.957	15.65	--	0.94055		0.82535
24.45	5.957	12.673	--	0.89484		0.82535
24.5	3.957	12.701	--	0.92774		0.82535
24.55	3.957	6.803	--	0.87305		0.82535
24.6	1.957	10.762	--	0.95652		0.82535
24.65	2.957	9.765	--	0.92962		0.82535
24.7	4.957	8.755	--	0.876		0.82535
24.75	3.957	11.718	--	0.92215		0.82535
24.8	3.957	8.769	--	0.89862		0.82535
24.85	0.957	12.741	--	0.98157		0.82535
24.9	4.957	5.806	--	0.8241		0.82535
24.95	2.957	12.714	--	0.94505		0.82535
25	1.957	9.779	--	0.95235		0.82535
25.05	7.957	3.799	--	0.65633		0.82535
25.1	5.957	14.639	--	0.90766		0.82535
25.15	5.957	9.724	--	0.86719		0.82535
25.2	4.957	10.721	--	0.89639		0.82535
25.25	4.957	10.721	--	0.89639		0.82535
25.3	20.958	2.639	--	0.33496		0.35693
25.35	13.958	9.616	--	0.73374		0.82535
25.4	20.958	9.52	--	0.64501		0.82535
25.45	13.958	6.667	--	0.65643		0.82535
25.5	15.958	0.741	--	0.15664		0.35693
25.55	4.957	6.789	--	0.84564		0.82535
25.6	2.957	8.782	--	0.92236		0.82535
25.65	8.958	14.599	--	0.867		0.82535
25.7	8.958	5.752	--	0.71976		0.82535
25.75	7.957	20.51	--	0.91159		0.82535
25.8	13.958	13.548	--	0.79519		0.82535
25.85	1.957	2.898	--	0.85556		0.82535
25.9	3.957	13.684	--	0.93258		0.82535
25.95	3.957	18.599	--	0.9495		0.82535
26	6.957	13.643	--	0.88693		0.82535
26.05	5.957	23.486	--	0.94037		0.82535
26.1	9.958	7.704	--	0.75578		0.82535
26.15	9.958	17.534	--	0.87567		0.82535
26.2	8.958	13.616	--	0.85876		0.82535
26.25	8.958	21.48	--	0.90558		0.82535
26.3	5.957	11.69	--	0.887		0.82535
26.35	13.958	5.684	--	0.61961		0.82535
26.4	8.958	9.684	--	0.81218		0.82535
26.45	6.957	15.609	--	0.89975		0.82535
26.5	7.957	9.697	--	0.82978		0.82535
26.55	8.958	5.752	--	0.71976		0.82535
26.6	4.957	2.857	--	0.69747		0.82535
26.65	18.958	16.429	--	0.77611		0.82535
26.7	11.958	13.575	--	0.81952		0.82535
26.75	21.958	2.626	--	0.32358		0.35693
26.8	2.957	4.85	--	0.86774		0.82535
26.85	22.958	1.629	--	0.22108		0.35693
26.9	20.958	2.639	--	0.33496		0.35693
26.95	9.958	4.755	--	0.65636		0.35693
27	9.958	2.789	--	0.52837		0.35693
27.05	8.958	0.837	--	0.27206		0.35693
27.1	12.958	1.765	--	0.35268		0.35693
27.15	5.957	1.86	--	0.55535		0.35693
27.2	17.958	3.663	--	0.44931		0.35693
27.25	1.957	1.915	--	0.79651		0.82535
27.3	9.958	11.636	--	0.82376		0.82535
27.35	4.957	13.67	--	0.91688		0.82535
27.4	10.958	20.469	--	0.88196		0.82535
27.45	9.958	19.5	--	0.88679		0.82535
27.5	19.958	22.313	--	0.81725		0.82535
27.55	29.958	24.143	--	0.76323		0.82535
27.6	31.958	13.303	--	0.62477		0.82535
27.65	26.958	27.133	--	0.80103		0.82535
27.7	19.958	7.568	--	0.60267		0.82535
27.75	15.958	8.605	--	0.68324		0.82535
27.8	13.958	8.633	--	0.71215		0.82535
27.85	11.958	12.592	--	0.80814		0.82535
27.9	19.958	9.534	--	0.65645		0.82535
27.95	9.958	9.67	--	0.79526		0.82535
28	39.958	20.075	--	0.66773		0.82535
28.05	35.958	22.095	--	0.7108		0.82535
28.1	13.958	10.599	--	0.75232		0.82535
28.15	16.958	9.575	--	0.69311		0.82535
28.2	5.957	13.656	--	0.90167		0.82535
28.25	21.958	13.439	--	0.70999		0.82535
28.3	22.958	17.357	--	0.7515		0.82535
28.35	31.958	8.388	--	0.51217		0.82535
28.4	28.958	17.276	--	0.7047		0.82535
28.45	7.957	9.697	--	0.82978		0.82535
28.5	13.958	7.65	--	0.68675		0.82535
28.55	10.958	12.605	--	0.82147		0.82535
28.6	12.958	12.578	--	0.79519		0.82535
28.65	18.958	11.514	--	0.7084		0.82535
28.7	14.958	0.755	--	0.16798		0.35693
28.75	7.957	0.85	--	0.29938		0.35693
28.8	27.958	0.578	--	0.07638		0.35693
28.85	17.958	2.68	--	0.37381		0.35693
28.9	24.958	1.602	--	0.2043		0.35693
28.95	14.958	0	--	0		0.35693
29	22.958	1.629	--	0.22108		0.35693
29.05	11.958	0	--	0		0.35693
29.1	11.958	7.677	--	0.71973		0.82535
29.15	9.958	6.721	--	0.72971		0.82535
29.2	5.957	4.809	--	0.76355		0.82535
29.25	17.958	1.697	--	0.27431		0.35693
29.3	7.957	1.833	--	0.47956		0.35693
29.35	8.958	5.752	--	0.71976		0.82535
29.4	0.957	7.826	--	0.97034		0.82535
29.45	7.957	5.765	--	0.74346		0.82535
29.5	16.958	4.66	--	0.52363		0.35693
29.55	21.958	5.575	--	0.50386		0.35693
29.6	15.958	1.724	--	0.30174		0.35693
29.65	10.958	4.741	--	0.63378		0.35693
29.7	14.958	1.738	--	0.3173		0.35693
29.75	11.958	9.643	--	0.76335		0.82535
29.8	14.958	10.585	--	0.73894		0.82535
29.85	11.958	5.711	--	0.6564		0.82535
29.9	7.957	7.731	--	0.79535		0.82535
29.95	8.958	13.616	--	0.85876		0.82535
30	5.957	6.775	--	0.8198		0.82535
30.05	7.957	12.646	--	0.86408		0.82535
30.1	2.957	21.561	--	0.96685		0.82535
30.15	4.957	5.806	--	0.8241		0.82535
30.2	11.958	24.388	--	0.8908		0.82535
30.25	6.957	17.575	--	0.90995		0.82535
30.3	-0.043	2.925	--	1.00369		0.82535
30.35	5.957	12.673	--	0.89484		0.82535
30.4	7.957	6.748	--	0.77233		0.82535
30.45	0.957	12.741	--	0.98157		0.82535
30.5	6.957	12.66	--	0.87921		0.82535
30.55	4.957	10.721	--	0.89639		0.82535
30.6	3.957	10.735	--	0.91562		0.82535
30.65	-0.043	12.755	--	1.00084		0.82535
30.7	10.958	10.639	--	0.79523		0.82535
30.75	8.958	6.735	--	0.75046		0.82535
30.8	18.958	13.48	--	0.73987		0.82535
30.85	4.957	12.687	--	0.91101		0.82535
30.9	6.957	9.711	--	0.8481		0.82535
30.95	9.958	8.687	--	0.77726		0.82535
31	3.957	13.684	--	0.93258		0.82535
31.05	5.957	13.656	--	0.90167		0.82535
31.1	5.957	7.758	--	0.83895		0.82535
31.15	11.958	13.575	--	0.81952		0.82535
31.2	12.958	4.714	--	0.59269		0.82535
31.25	24.958	10.449	--	0.62612		0.82535
31.3	21.958	18.354	--	0.76977		0.82535
31.35	9.958	13.602	--	0.84529		0.82535
31.4	2.957	13.697	--	0.94879		0.82535
31.45	3.957	7.786	--	0.88727		0.82535
31.5	1.957	15.677	--	0.96974		0.82535
31.55	2.957	15.663	--	0.95493		0.82535
31.6	10.958	12.605	--	0.82147		0.82535
31.65	6.957	24.456	--	0.9336		0.82535
31.7	9.958	14.585	--	0.8542		0.82535
31.75	6.957	17.575	--	0.90995		0.82535
31.8	8.958	18.531	--	0.89218		0.82535
31.85	4.957	21.534	--	0.94558		0.82535
31.9	4.957	8.755	--	0.876		0.82535
31.95	4.957	10.721	--	0.89639		0.82535
32	1.957	10.762	--	0.95652		0.82535
32.05	0.957	0	--	0		0.35693
32.1	12.958	14.544	--	0.81784		0.82535
32.15	8.958	6.735	--	0.75046		0.82535
32.2	12.958	7.663	--	0.70287		0.82535
32.25	14.958	8.619	--	0.69742		0.82535
32.3	19.958	13.466	--	0.72965		0.82535
32.35	12.958	12.578	--	0.79519		0.82535
32.4	6.957	15.609	--	0.89975		0.82535
32.45	2.957	16.646	--	0.95748		0.82535
32.5	8.958	23.446	--	0.91281		0.82535
32.55	11.958	11.609	--	0.79522		0.82535
32.6	17.958	18.408	--	0.80393		0.82535
32.65	12.958	7.663	--	0.70287		0.82535
32.7	13.958	8.633	--	0.71215		0.82535
32.75	13.958	8.633	--	0.71215		0.82535
32.8	6.957	6.762	--	0.79541		0.82535
32.85	4.957	15.636	--	0.92656		0.82535
32.9	20.958	17.384	--	0.76841		0.82535
32.95	8.958	13.616	--	0.85876		0.82535
33	9.958	11.636	--	0.82376		0.82535
33.05	13.958	14.531	--	0.80636		0.82535
33.1	18.958	7.582	--	0.61535		0.82535
33.15	12.958	10.612	--	0.76613		0.82535
33.2	5.957	12.673	--	0.89484		0.82535
33.25	6.957	10.694	--	0.86011		0.82535
33.3	8.958	12.633	--	0.84942		0.82535
33.35	11.958	18.49	--	0.86082		0.82535
33.4	12.958	15.527	--	0.82738		0.82535
33.45	11.958	10.626	--	0.78043		0.82535
33.5	8.958	9.684	--	0.81218		0.82535
33.55	9.958	12.619	--	0.83523		0.82535
33.6	4.957	11.704	--	0.90426		0.82535
33.65	2.957	5.833	--	0.88752		0.82535
33.7	7.957	17.561	--	0.89825		0.82535
33.75	2.957	4.85	--	0.86774		0.82535
33.8	10.958	19.486	--	0.87674		0.82535
33.85	4.957	14.653	--	0.92202		0.82535
33.9	4.957	12.687	--	0.91101		0.82535
33.95	7.957	25.425	--	0.92744		0.82535
34	18.958	7.582	--	0.61535		0.82535
34.05	14.958	2.721	--	0.42118		0.35693
34.1	3.957	3.854	--	0.79575		0.82535
34.15	13.958	0.769	--	0.18058		0.35693
34.2	16.958	5.643	--	0.57101		0.35693
34.25	10.958	2.775	--	0.50322		0.35693
34.3	18.958	0.701	--	0.12885		0.35693
34.35	16.958	0.728	--	0.14655		0.35693
34.4	16.958	1.711	--	0.28754		0.35693
34.45	13.958	1.752	--	0.33426		0.35693
34.5	19.958	30.177	--	0.85812		0.82535
34.55	8.958	8.701	--	0.7953		0.82535
34.6	11.958	10.626	--	0.78043		0.82535
34.65	27.958	13.357	--	0.65648		0.82535
34.7	13.958	15.514	--	0.81638		0.82535
34.75	11.958	9.643	--	0.76335		0.82535
34.8	2.957	2.884	--	0.79597		0.82535
34.85	8.958	16.565	--	0.88091		0.82535
34.9	2.957	6.816	--	0.90215		0.82535
34.95	6.957	9.711	--	0.8481		0.82535
35	11.958	25.371	--	0.89459		0.82535
35.05	6.957	4.796	--	0.73387		0.82535
35.1	5.957	3.826	--	0.71982		0.82535
35.15	17.958	9.561	--	0.68047		0.82535
35.2	11.958	6.694	--	0.69128		0.82535
35.25	8.958	8.701	--	0.7953		0.82535
35.3	19.958	3.636	--	0.42154		0.35693
35.35	13.958	7.65	--	0.68675		0.82535
35.4	17.958	8.578	--	0.65644		0.82535
35.45	7.957	7.731	--	0.79535		0.82535
35.5	13.958	10.599	--	0.75232		0.82535
35.55	14.958	4.687	--	0.55622		0.82535
35.6	5.957	7.758	--	0.83895		0.82535
35.65	7.957	13.629	--	0.87263		0.82535
35.7	2.957	6.816	--	0.90215		0.82535
35.75	5.957	4.809	--	0.76355		0.82535
35.8	3.957	7.786	--	0.88727		0.82535
35.85	3.957	7.786	--	0.88727		0.82535
35.9	5.957	8.741	--	0.85443		0.82535
35.95	7.957	17.561	--	0.89825		0.82535
36	4.957	11.704	--	0.90426		0.82535
36.05	9.958	14.585	--	0.8542		0.82535
36.1	6.957	7.745	--	0.81662		0.82535
36.15	11.958	10.626	--	0.78043		0.82535
36.2	10.958	13.588	--	0.83222		0.82535
36.25	12.958	12.578	--	0.79519		0.82535
36.3	23.958	7.514	--	0.55645		0.35693
36.35	10.958	2.775	--	0.50322		0.35693
36.4	18.958	4.633	--	0.49432		0.35693
36.45	37.958	14.204	--	0.59949		0.35693
36.5	21.958	9.507	--	0.63395		0.35693
36.55	52.958	10.068	--	0.43196		0.35693
36.6	32.958	9.357	--	0.53175		0.35693
36.65	22.958	3.595	--	0.38513		0.35693
36.7	25.958	5.52	--	0.45964		0.35693
36.75	7.957	9.697	--	0.82978		0.82535
36.8	19.958	2.653	--	0.34714		0.35693
36.85	22.958	6.544	--	0.53275		0.35693
36.9	22.958	9.493	--	0.62321		0.35693
36.95	29.958	7.432	--	0.49807		0.35693
37	31.958	5.439	--	0.40503		0.35693
37.05	16.958	8.592	--	0.6696		0.35693
37.1	21.958	6.558	--	0.54434		0.35693
37.15	10.958	3.758	--	0.57838		0.35693
37.2	11.958	0.796	--	0.21028		0.35693
37.25	14.958	1.738	--	0.3173		0.35693
37.3	6.957	0.864	--	0.33189		0.35693
37.35	5.957	10.707	--	0.87789		0.82535
37.4	6.957	17.575	--	0.90995		0.82535
37.45	5.957	19.554	--	0.92923		0.82535
37.5	4.957	20.551	--	0.94313		0.82535
37.55	4.957	6.789	--	0.84564		0.82535
37.6	1.957	10.762	--	0.95652		0.82535
37.65	2.957	12.714	--	0.94505		0.82535
37.7	3.957	4.837	--	0.83021		0.82535
37.75	5.957	16.605	--	0.9177		0.82535
37.8	16.958	13.507	--	0.76111		0.82535
37.85	17.958	9.561	--	0.68047		0.82535
37.9	19.958	8.551	--	0.63151		0.82535
37.95	19.958	16.415	--	0.76689		0.82535
38	15.958	3.69	--	0.4805		0.82535
38.05	11.958	17.507	--	0.85415		0.82535
38.1	14.958	5.67	--	0.60258		0.82535
38.15	18.958	13.48	--	0.73987		0.82535
38.2	14.958	19.432	--	0.83862		0.82535
38.25	12.958	9.629	--	0.74826		0.82535
38.3	8.958	8.701	--	0.7953		0.82535
38.35	7.957	6.748	--	0.77233		0.82535
38.4	8.958	18.531	--	0.89218		0.82535
38.45	6.957	9.711	--	0.8481		0.82535
38.5	6.957	5.779	--	0.76866		0.82535
38.55	0.957	9.792	--	0.97615		0.82535
38.6	3.957	8.769	--	0.89862		0.82535
38.65	13.958	14.531	--	0.80636		0.82535
38.7	32.958	8.374	--	0.50405		0.35693
38.75	32.958	6.408	--	0.43748		0.35693
38.8	14.958	7.636	--	0.67127		0.35693
38.85	24.958	1.602	--	0.2043		0.35693
38.9	15.958	3.69	--	0.4805		0.35693
38.95	34.958	0.483	--	0.05237		0.35693
39	23.958	3.582	--	0.37424		0.35693
39.05	16.958	5.643	--	0.57101		0.35693
39.1	4.957	1.874	--	0.60194		0.35693
39.15	1.957	0	--	0		0.35693
39.2	8.958	3.786	--	0.62833		0.35693
39.25	19.958	7.568	--	0.60267		0.82535
39.3	12.958	8.646	--	0.72744		0.82535
39.35	1.957	1.915	--	0.79651		0.82535
39.4	17.958	5.629	--	0.55631		0.82535
39.45	5.957	3.826	--	0.71982		0.82535
39.5	18.958	5.616	--	0.54232		0.82535
39.55	12.958	5.697	--	0.6375		0.82535
39.6	5.957	6.775	--	0.8198		0.82535
39.65	8.958	7.718	--	0.77509		0.82535
39.7	6.957	6.762	--	0.79541		0.82535
39.75	5.957	6.775	--	0.8198		0.82535
39.8	3.957	8.769	--	0.89862		0.82535
39.85	12.958	8.646	--	0.72744		0.82535
39.9	10.958	13.588	--	0.83222		0.82535
39.95	5.957	4.809	--	0.76355		0.82535
40	19.958	14.449	--	0.74332		0.82535
40.05	13.958	10.599	--	0.75232		0.82535
40.1	2.957	7.799	--	0.91342		0.82535
40.15	17.958	13.493	--	0.75034		0.82535
40.2	13.958	9.616	--	0.73374		0.82535
40.25	26.958	13.371	--	0.66488		0.82535
40.3	10.958	7.69	--	0.73733		0.82535
40.35	39.958	12.211	--	0.55003		0.82535
40.4	28.958	19.242	--	0.72662		0.82535
40.45	12.958	13.561	--	0.80718		0.82535
40.5	17.958	6.612	--	0.59559		0.82535
40.55	13.958	8.633	--	0.71215		0.82535
40.6	15.958	4.673	--	0.53945		0.82535
40.65	7.957	4.782	--	0.70622		0.82535
40.7	12.958	4.714	--	0.59269		0.82535
40.75	25.958	1.588	--	0.19659		0.35693
40.8	22.958	2.612	--	0.31276		0.35693
40.85	25.958	0.605	--	0.08528		0.35693
40.9	20.958	1.656	--	0.24016		0.35693
40.95	11.958	2.762	--	0.48022		0.35693
41	10.958	0.809	--	0.22798		0.35693
41.05	13.958	1.752	--	0.33426		0.35693
41.1	9.958	0.823	--	0.24845		0.35693
41.15	6.957	11.677	--	0.87036		0.82535
41.2	5.957	20.537	--	0.93239		0.82535
41.25	14.958	16.483	--	0.81508		0.82535
41.3	3.957	11.718	--	0.92215		0.82535
41.35	12.958	13.561	--	0.80718		0.82535
41.4	15.958	4.673	--	0.53945		0.82535
41.45	13.958	6.667	--	0.65643		0.82535
41.5	5.957	3.826	--	0.71982		0.82535
41.55	14.958	2.721	--	0.42118		0.35693
41.6	22.958	1.629	--	0.22108		0.35693
41.65	17.958	2.68	--	0.37381		0.35693
41.7	22.958	2.612	--	0.31276		0.35693
41.75	20.958	3.622	--	0.40873		0.35693
41.8	21.958	0.66	--	0.10733		0.35693
41.85	21.958	3.609	--	0.39666		0.35693
41.9	30.958	3.486	--	0.31054		0.35693
41.95	21.958	0.66	--	0.10733		0.35693
42	37.958	3.391	--	0.26327		0.35693
42.05	22.958	1.629	--	0.22108		0.35693
42.1	17.958	3.663	--	0.44931		0.35693
42.15	2.957	1.901	--	0.72001		0.82535
42.2	0.957	6.843	--	0.96622		0.82535
42.25	6.957	17.575	--	0.90995		0.82535
42.3	20.958	16.401	--	0.75789		0.82535
42.35	8.958	19.514	--	0.89705		0.82535
42.4	4.957	17.602	--	0.93423		0.82535
42.45	9.958	12.619	--	0.83523		0.82535
42.5	10.958	16.537	--	0.85788		0.82535
42.55	5.957	20.537	--	0.93239		0.82535
42.6	1.957	12.728	--	0.96298		0.82535
42.65	5.957	11.69	--	0.887		0.82535
42.7	0.957	9.792	--	0.97615		0.82535
42.75	0.957	11.758	--	0.98006		0.82535
42.8	6.957	13.643	--	0.88693		0.82535
42.85	4.957	5.806	--	0.8241		0.82535
42.9	2.957	9.765	--	0.92962		0.82535
42.95	3.957	8.769	--	0.89862		0.82535
43	14.958	4.687	--	0.55622		0.35693
43.05	22.958	0.646	--	0.10117		0.35693
43.1	24.958	4.551	--	0.42176		0.35693
43.15	7.957	0	--	0		0.35693
43.2	17.958	2.68	--	0.37381		0.35693
43.25	9.958	1.806	--	0.42044		0.35693
43.3	9.958	2.789	--	0.52837		0.35693
43.35	10.958	2.775	--	0.50322		0.35693
43.4	9.958	3.772	--	0.60241		0.35693
43.45	8.958	0.837	--	0.27206		0.35693
43.5	6.957	3.813	--	0.68675		0.35693
43.55	8.958	3.786	--	0.62833		0.35693
43.6	13.958	1.752	--	0.33426		0.35693
43.65	7.957	2.816	--	0.58603		0.35693
43.7	16.958	19.405	--	0.8207		0.82535
43.75	7.957	9.697	--	0.82978		0.82535
43.8	7.957	10.68	--	0.84299		0.82535
43.85	8.958	17.548	--	0.88682		0.82535
43.9	7.957	5.765	--	0.74346		0.82535
43.95	21.958	20.32	--	0.78731		0.82535
44	24.958	11.432	--	0.64692		0.82535
44.05	8.958	11.65	--	0.83876		0.82535
44.1	11.958	12.592	--	0.80814		0.82535
44.15	5.957	13.656	--	0.90167		0.82535
44.2	1.957	9.779	--	0.95235		0.82535
44.25	3.957	10.735	--	0.91562		0.82535
44.3	4.957	10.721	--	0.89639		0.82535
44.35	17.958	12.51	--	0.7359		0.82535
44.4	21.958	12.456	--	0.6941		0.82535
44.45	3.957	10.735	--	0.91562		0.82535
44.5	7.957	6.748	--	0.77233		0.82535
44.55	5.957	19.554	--	0.92923		0.82535
44.6	7.957	14.612	--	0.88018		0.82535
44.65	16.958	16.456	--	0.79515		0.82535
44.7	7.957	8.714	--	0.81415		0.82535
44.75	30.958	3.486	--	0.31054		0.35693
44.8	12.958	4.714	--	0.59269		0.35693
44.85	6.957	4.796	--	0.73387		0.35693
44.9	22.958	2.612	--	0.31276		0.35693
44.95	33.958	6.395	--	0.42964		0.35693
45	11.958	1.779	--	0.37307		0.35693
45.05	1.957	0.932	--	0.65576		0.82535
45.1	3.957	7.786	--	0.88727		0.82535
45.15	4.957	12.687	--	0.91101		0.82535
45.2	3.957	6.803	--	0.87305		0.82535
45.25	3.957	10.735	--	0.91562		0.82535
45.3	7.957	18.544	--	0.90312		0.82535
45.35	0.957	7.826	--	0.97034		0.82535
45.4	8.958	14.599	--	0.867		0.82535
45.45	7.957	7.731	--	0.79535		0.82535
45.5	11.958	5.711	--	0.6564		0.82535
45.55	19.958	1.67	--	0.25077		0.35693
45.6	20.958	2.639	--	0.33496		0.35693
45.65	9.958	2.789	--	0.52837		0.35693
45.7	22.958	0.646	--	0.10117		0.35693
45.75	19.958	0.687	--	0.12102		0.35693
45.8	18.958	2.667	--	0.36009		0.35693
45.85	27.958	1.561	--	0.18256		0.35693
45.9	13.958	0.769	--	0.18058		0.35693
45.95	16.958	2.694	--	0.38855		0.35693
46	14.958	0.755	--	0.16798		0.35693
46.05	14.958	2.721	--	0.42118		0.35693
46.1	13.958	1.752	--	0.33426		0.35693
46.15	21.958	2.626	--	0.32358		0.35693
46.2	16.958	4.66	--	0.52363		0.35693
46.25	16.958	3.677	--	0.46447		0.35693
46.3	27.958	5.493	--	0.44006		0.35693
46.35	4.957	14.653	--	0.92202		0.82535
46.4	4.957	18.585	--	0.93749		0.82535
46.45	8.958	9.684	--	0.81218		0.82535
46.5	11.958	12.592	--	0.80814		0.82535
46.55	2.957	16.646	--	0.95748		0.82535
46.6	8.958	11.65	--	0.83876		0.82535
46.65	4.957	7.772	--	0.86248		0.82535
46.7	2.957	13.697	--	0.94879		0.82535
46.75	1.957	9.779	--	0.95235		0.82535
46.8	2.957	6.816	--	0.90215		0.82535
46.85	2.957	1.901	--	0.72001		0.82535
46.9	3.957	18.599	--	0.9495		0.82535
46.95	2.957	18.612	--	0.9618		0.82535
47	3.957	7.786	--	0.88727		0.82535
47.05	3.957	18.599	--	0.9495		0.82535
47.1	2.957	13.697	--	0.94879		0.82535
47.15	6.957	12.66	--	0.87921		0.82535
47.2	6.957	15.609	--	0.89975		0.82535
47.25	4.957	11.704	--	0.90426		0.82535
47.3	1.957	10.762	--	0.95652		0.82535
47.35	4.957	13.67	--	0.91688		0.82535
47.4	1.957	13.711	--	0.96555		0.82535
47.45	8.958	13.616	--	0.85876		0.82535
47.5	6.957	13.643	--	0.88693		0.82535
47.55	3.957	13.684	--	0.93258		0.82535
47.6	3.957	9.752	--	0.9079		0.82535
47.65	1.957	3.881	--	0.88805		0.82535
47.7	8.958	7.718	--	0.77509		0.82535
47.75	13.958	3.718	--	0.51585		0.35693
47.8	13.958	3.718	--	0.51585		0.35693
47.85	25.958	3.554	--	0.35386		0.35693
47.9	15.958	1.724	--	0.30174		0.35693
47.95	16.958	4.66	--	0.52363		0.35693
48	21.958	0.66	--	0.10733		0.35693
48.05	19.958	3.636	--	0.42154		0.35693
48.1	22.958	3.595	--	0.38513		0.35693
48.15	24.958	4.551	--	0.42176		0.35693
48.2	10.958	2.775	--	0.50322		0.35693
48.25	2.957	7.799	--	0.91342		0.82535
48.3	4.957	9.738	--	0.88711		0.82535
48.35	12.958	12.578	--	0.79519		0.82535
48.4	11.958	12.592	--	0.80814		0.82535
48.45	10.958	9.656	--	0.77899		0.82535
48.5	9.958	10.653	--	0.81058		0.82535
48.55	3.957	7.786	--	0.88727		0.82535
48.6	6.957	10.694	--	0.86011		0.82535
48.65	10.958	5.724	--	0.67632		0.82535
48.7	9.958	10.653	--	0.81058		0.82535
48.75	6.957	10.694	--	0.86011		0.82535
48.8	14.958	17.466	--	0.82365		0.82535
48.85	7.957	5.765	--	0.74346		0.82535
48.9	4.957	7.772	--	0.86248		0.82535
48.95	11.958	6.694	--	0.69128		0.82535
49	8.958	10.667	--	0.82648		0.82535
49.05	14.958	12.551	--	0.77045		0.82535
49.1	2.957	16.646	--	0.95748		0.82535
49.15	1.957	17.643	--	0.97302		0.82535
49.2	1.957	18.626	--	0.9744		0.82535
49.25	3.957	6.803	--	0.87305		0.82535
49.3	8.958	4.769	--	0.68046		0.82535
49.35	14.958	3.704	--	0.49761		0.35693
49.4	13.958	4.701	--	0.57396		0.35693
49.45	17.958	0.714	--	0.13722		0.35693
49.5	15.958	1.724	--	0.30174		0.35693
49.55	11.958	0.796	--	0.21028		0.35693
49.6	17.958	3.663	--	0.44931		0.35693
49.65	12.958	0.782	--	0.19445		0.35693
49.7	15.958	2.707	--	0.40424		0.35693
49.75	12.958	1.765	--	0.35268		0.35693
49.8	3.957	0.905	--	0.47776		0.35693
49.85	5.957	13.656	--	0.90167		0.82535
49.9	6.957	6.762	--	0.79541		0.82535
49.95	9.958	13.602	--	0.84529		0.82535
50	10.958	10.639	--	0.79523		0.82535
50.05	11.958	10.626	--	0.78043		0.82535
50.1	6.957	4.796	--	0.73387		0.82535
50.15	1.957	18.626	--	0.9744		0.82535
50.2	4.957	11.704	--	0.90426		0.82535
50.25	1.957	13.711	--	0.96555		0.82535
50.3	3.957	12.701	--	0.92774		0.82535
50.35	3.957	16.633	--	0.94386		0.82535
50.4	6.957	19.541	--	0.91827		0.82535
50.45	6.957	14.626	--	0.89372		0.82535
50.5	7.957	24.442	--	0.92474		0.82535
50.55	0.957	18.639	--	0.98733		0.82535
50.6	2.957	4.85	--	0.86774		0.82535
50.65	11.958	14.558	--	0.82963		0.82535
50.7	6.957	16.592	--	0.90512		0.82535
50.75	7.957	21.493	--	0.91529		0.82535
50.8	7.957	15.595	--	0.88687		0.82535
50.85	4.957	17.602	--	0.93423		0.82535
50.9	11.958	15.541	--	0.83867		0.82535
50.95	10.958	9.656	--	0.77899		0.82535
51	6.957	12.66	--	0.87921		0.82535
51.05	15.958	16.469	--	0.805		0.82535
51.1	7.957	13.629	--	0.87263		0.82535
51.15	4.957	9.738	--	0.88711		0.82535
51.2	6.957	6.762	--	0.79541		0.82535
51.25	16.958	2.694	--	0.38855		0.35693
51.3	13.958	6.667	--	0.65643		0.35693
51.35	9.958	2.789	--	0.52837		0.35693
51.4	22.958	4.578	--	0.44371		0.35693
51.45	27.958	3.527	--	0.33538		0.35693
51.5	4.957	5.806	--	0.8241		0.82535
51.55	21.958	14.422	--	0.7243		0.82535
51.6	13.958	13.548	--	0.79519		0.82535
51.65	1.957	34.354	--	0.98596		0.82535
51.7	3.957	23.514	--	0.95963		0.82535
51.75	2.957	6.816	--	0.90215		0.82535
51.8	6.957	16.592	--	0.90512		0.82535
51.85	6.957	8.728	--	0.83384		0.82535
51.9	2.957	18.612	--	0.9618		0.82535
51.95	3.957	12.701	--	0.92774		0.82535
52	16.958	14.49	--	0.77365		0.82535
52.05	9.958	8.687	--	0.77726		0.82535
52.1	14.958	4.687	--	0.55622		0.82535
52.15	8.958	18.531	--	0.89218		0.82535
52.2	11.958	11.609	--	0.79522		0.82535
52.25	8.958	7.718	--	0.77509		0.82535
52.3	9.958	6.721	--	0.72971		0.82535
52.35	20.958	19.35	--	0.78692		0.82535
52.4	7.957	5.765	--	0.74346		0.82535
52.45	8.958	11.65	--	0.83876		0.82535
52.5	9.958	11.636	--	0.82376		0.82535
52.55	10.958	3.758	--	0.57838		0.35693
52.6	23.958	3.582	--	0.37424		0.35693
52.65	11.958	7.677	--	0.71973		0.82535
52.7	6.957	9.711	--	0.8481		0.82535
52.75	2.957	9.765	--	0.92962		0.82535
52.8	6.957	28.388	--	0.94227		0.82535
52.85	2.957	13.697	--	0.94879		0.82535
52.9	9.958	22.449	--	0.90017		0.82535
52.95	2.957	9.765	--	0.92962		0.82535
53	8.958	3.786	--	0.62833		0.82535
53.05	1.957	13.711	--	0.96555		0.82535
53.1	3.957	16.633	--	0.94386		0.82535
53.15	1.957	13.711	--	0.96555		0.82535
53.2	2.957	7.799	--	0.91342		0.82535
53.25	7.957	16.578	--	0.89286		0.82535
53.3	4.957	11.704	--	0.90426		0.82535
53.35	1.957	16.66	--	0.97147		0.82535
53.4	4.957	7.772	--	0.86248		0.82535
53.45	4.957	26.449	--	0.95524		0.82535
53.5	2.957	15.663	--	0.95493		0.82535
53.55	7.957	9.697	--	0.82978		0.82535
53.6	7.957	17.561	--	0.89825		0.82535
53.65	21.958	1.643	--	0.23035		0.35693
53.7	22.958	4.578	--	0.44371		0.35693
53.75	16.958	2.694	--	0.38855		0.35693
53.8	22.958	2.612	--	0.31276		0.35693
53.85	20.958	4.605	--	0.46777		0.35693
53.9	9.958	1.806	--	0.42044		0.35693
53.95	5.957	1.86	--	0.55535		0.35693
54	4.957	6.789	--	0.84564		0.82535
54.05	4.957	10.721	--	0.89639		0.82535
54.1	7.957	5.765	--	0.74346		0.82535
54.15	11.958	14.558	--	0.82963		0.82535
54.2	16.958	12.524	--	0.7471		0.82535
54.25	8.958	6.735	--	0.75046		0.82535
54.3	11.958	11.609	--	0.79522		0.82535
54.35	13.958	9.616	--	0.73374		0.82535
54.4	12.958	19.459	--	0.85728		0.82535
54.45	17.958	20.374	--	0.81943		0.82535
54.5	19.958	16.415	--	0.76689		0.82535
54.55	14.958	24.347	--	0.86686		0.82535
54.6	11.958	17.507	--	0.85415		0.82535
54.65	17.958	14.476	--	0.76328		0.82535
54.7	13.958	6.667	--	0.65643		0.82535
54.75	10.958	19.486	--	0.87674		0.82535
54.8	7.957	24.442	--	0.92474		0.82535
54.85	7.957	17.561	--	0.89825		0.82535
54.9	9.958	23.432	--	0.90396		0.82535
54.95	3.957	8.769	--	0.89862		0.82535
55	7.957	9.697	--	0.82978		0.82535
55.05	10.958	15.554	--	0.85025		0.82535
55.1	11.958	15.541	--	0.83867		0.82535
55.15	18.958	4.633	--	0.49432		0.35693
55.2	15.958	1.724	--	0.30174		0.35693
55.25	22.958	1.629	--	0.22108		0.35693
55.3	24.958	3.568	--	0.3638		0.35693
55.35	21.958	3.609	--	0.39666		0.35693
55.4	22.958	5.561	--	0.4921		0.35693
55.45	22.958	1.629	--	0.22108		0.35693
55.5	3.957	0.905	--	0.47776		0.35693
55.55	20.958	2.639	--	0.33496		0.35693
55.6	5.957	2.843	--	0.65624		0.35693
55.65	26.958	3.541	--	0.34444		0.35693
55.7	9.958	7.704	--	0.75578		0.82535
55.75	18.958	1.684	--	0.26216		0.35693
55.8	6.957	6.762	--	0.79541		0.82535
55.85	9.958	0.823	--	0.24845		0.35693
55.9	13.958	9.616	--	0.73374		0.35693
55.95	12.958	2.748	--	0.45896		0.82535
56	10.958	7.69	--	0.73733		0.82535
56.05	17.958	10.544	--	0.70137		0.82535
56.1	8.958	4.769	--	0.68046		0.82535
56.15	3.957	4.837	--	0.83021		0.82535
56.2	9.958	11.636	--	0.82376		0.82535
56.25	3.957	3.854	--	0.79575		0.82535
56.3	11.958	16.524	--	0.8468		0.82535
56.35	11.958	12.592	--	0.80814		0.82535
56.4	8.958	12.633	--	0.84942		0.82535
56.45	1.957	5.847	--	0.92279		0.82535
56.5	17.958	7.595	--	0.62849		0.82535
56.55	22.958	8.51	--	0.59721		0.82535
56.6	26.958	4.524	--	0.40165		0.35693
56.65	19.958	2.653	--	0.34714		0.35693
56.7	27.958	5.493	--	0.44006		0.35693
56.75	21.958	9.507	--	0.63395		0.82535
56.8	17.958	12.51	--	0.7359		0.82535
56.85	8.958	9.684	--	0.81218		0.82535
56.9	4.957	8.755	--	0.876		0.82535
56.95	2.957	10.748	--	0.93565		0.82535
57	5.957	13.656	--	0.90167		0.82535
57.05	9.958	14.585	--	0.8542		0.82535
57.1	2.957	1.901	--	0.72001		0.82535
57.15	18.958	15.446	--	0.7652		0.82535
57.2	5.957	3.826	--	0.71982		0.82535
57.25	11.958	13.575	--	0.81952		0.82535
57.3	3.957	7.786	--	0.88727		0.82535
57.35	12.958	10.612	--	0.76613		0.82535
57.4	13.958	11.582	--	0.76847		0.82535
57.45	21.958	8.524	--	0.60827		0.82535
57.5	7.957	9.697	--	0.82978		0.82535
57.55	34.958	8.347	--	0.48851		0.35693
57.6	18.958	2.667	--	0.36009		0.35693
57.65	19.958	10.517	--	0.67823		0.35693
57.7	7.957	1.833	--	0.47956		0.35693
57.75	15.958	7.622	--	0.65642		0.82535
57.8	6.957	8.728	--	0.83384		0.82535
57.85	11.958	3.745	--	0.55609		0.82535
57.9	2.957	4.85	--	0.86774		0.82535
57.95	14.958	9.602	--	0.71971		0.82535
58	7.957	9.697	--	0.82978		0.82535
58.05	11.958	6.694	--	0.69128		0.82535
58.1	8.958	7.718	--	0.77509		0.82535
58.15	7.957	14.612	--	0.88018		0.82535
58.2	3.957	8.769	--	0.89862		0.82535
58.25	2.957	7.799	--	0.91342		0.82535
58.3	5.957	1.86	--	0.55535		0.82535
58.35	14.958	12.551	--	0.77045		0.82535
58.4	4.957	12.687	--	0.91101		0.82535
58.45	16.958	5.643	--	0.57101		0.35693
58.5	14.958	5.67	--	0.60258		0.82535
58.55	17.958	8.578	--	0.65644		0.82535
58.6	5.957	7.758	--	0.83895		0.82535
58.65	0.957	1.928	--	0.88961		0.82535
58.7	8.958	9.684	--	0.81218		0.82535
58.75	4.957	20.551	--	0.94313		0.82535
58.8	1.957	16.66	--	0.97147		0.82535
58.85	5.957	21.52	--	0.93528		0.82535
58.9	5.957	5.792	--	0.79547		0.82535
58.95	4.957	19.568	--	0.94044		0.82535
59	5.957	14.639	--	0.90766		0.82535
59.05	7.957	28.374	--	0.93449		0.82535
59.1	4.957	27.432	--	0.95678		0.82535
59.15	17.958	0.714	--	0.13722		0.35693
59.2	18.958	2.667	--	0.36009		0.35693
59.25	15.958	0.741	--	0.15664		0.35693
59.3	4.957	1.874	--	0.60194		0.82535
59.35	7.957	7.731	--	0.79535		0.82535
59.4	18.958	9.548	--	0.66828		0.82535
59.45	8.958	12.633	--	0.84942		0.82535
59.5	22.958	6.544	--	0.53275		0.82535
59.55	11.958	9.643	--	0.76335		0.82535
59.6	32.958	2.476	--	0.23107		0.35693
59.65	17.958	2.68	--	0.37381		0.35693
59.7	13.958	0.769	--	0.18058		0.35693
59.75	8.958	1.82	--	0.44833		0.35693
59.8	20.958	0.673	--	0.11383		0.35693
59.85	14.958	0.755	--	0.16798		0.35693
59.9	0.957	3.894	--	0.94212		0.82535
59.95	16.958	3.677	--	0.46447		0.35693
60	15.958	2.707	--	0.40424		0.35693
60.05	15.958	4.673	--	0.53945		0.35693
60.1	3.957	3.854	--	0.79575		0.82535
60.15	8.958	18.531	--	0.89218		0.82535
60.2	9.958	12.619	--	0.83523		0.82535
60.25	12.958	10.612	--	0.76613		0.82535
60.3	4.957	22.517	--	0.94783		0.82535
60.35	7.957	13.629	--	0.87263		0.82535
60.4	7.957	17.561	--	0.89825		0.82535
60.45	2.957	8.782	--	0.92236		0.82535
60.5	2.957	10.748	--	0.93565		0.82535
60.55	3.957	4.837	--	0.83021		0.82535
60.6	5.957	5.792	--	0.79547		0.82535
60.65	13.958	14.531	--	0.80636		0.82535
60.7	12.958	19.459	--	0.85728		0.82535
60.75	0.957	12.741	--	0.98157		0.82535
60.8	7.957	23.459	--	0.92183		0.82535
60.85	3.957	4.837	--	0.83021		0.82535
60.9	9.958	10.653	--	0.81058		0.82535
60.95	5.957	9.724	--	0.86719		0.82535
61	4.957	18.585	--	0.93749		0.82535
61.05	3.957	16.633	--	0.94386		0.82535
61.1	9.958	19.5	--	0.88679		0.82535
61.15	6.957	0.864	--	0.33189		0.35693
61.2	5.957	13.656	--	0.90167		0.82535
61.25	2.957	9.765	--	0.92962		0.82535
61.3	4.957	5.806	--	0.8241		0.82535
61.35	7.957	11.663	--	0.85429		0.82535
61.4	11.958	7.677	--	0.71973		0.82535
61.45	5.957	16.605	--	0.9177		0.82535
61.5	9.958	20.483	--	0.89163		0.82535
61.55	9.958	13.602	--	0.84529		0.82535
61.6	8.958	22.463	--	0.90934		0.82535
61.65	9.958	17.534	--	0.87567		0.82535
61.7	11.958	19.473	--	0.86691		0.82535
61.75	6.957	13.643	--	0.88693		0.82535
61.8	9.958	5.738	--	0.69742		0.82535
61.85	9.958	8.687	--	0.77726		0.82535
61.9	11.958	4.728	--	0.61263		0.82535
61.95	16.958	15.473	--	0.78493		0.82535
62	8.958	11.65	--	0.83876		0.82535
62.05	6.957	6.762	--	0.79541		0.82535
62.1	5.957	3.826	--	0.71982		0.82535
62.15	7.957	11.663	--	0.85429		0.82535
62.2	6.957	12.66	--	0.87921		0.82535
62.25	5.957	16.605	--	0.9177		0.82535
62.3	2.957	10.748	--	0.93565		0.82535
62.35	12.958	15.527	--	0.82738		0.82535
62.4	15.958	12.537	--	0.7586		0.82535
62.45	10.958	15.554	--	0.85025		0.82535
62.5	3.957	19.582	--	0.95191		0.82535
62.55	7.957	10.68	--	0.84299		0.82535
62.6	2.957	8.782	--	0.92236		0.82535
62.65	13.958	11.582	--	0.76847		0.82535
62.7	3.957	1.888	--	0.65618		0.82535
62.75	15.958	10.571	--	0.72601		0.82535
62.8	16.958	13.507	--	0.76111		0.82535
62.85	9.958	9.67	--	0.79526		0.82535
62.9	13.958	0.769	--	0.18058		0.35693
62.95	12.958	1.765	--	0.35268		0.35693
63	10.958	0.809	--	0.22798		0.35693
63.05	14.958	0.755	--	0.16798		0.35693
63.1	11.958	2.762	--	0.48022		0.35693
63.15	8.958	1.82	--	0.44833		0.35693
63.2	1.957	3.881	--	0.88805		0.82535
63.25	15.958	13.52	--	0.77215		0.82535
63.3	14.958	19.432	--	0.83862		0.82535
63.35	4.957	4.823	--	0.79558		0.82535
63.4	19.958	12.483	--	0.71444		0.82535
63.45	15.958	2.707	--	0.40424		0.35693
63.5	14.958	10.585	--	0.73894		0.82535
63.55	20.958	20.333	--	0.79511		0.82535
63.6	21.958	10.49	--	0.65647		0.82535
63.65	16.958	4.66	--	0.52363		0.82535
63.7	15.958	12.537	--	0.7586		0.82535
63.75	6.957	3.813	--	0.68675		0.82535
63.8	6.957	13.643	--	0.88693		0.82535
63.85	18.958	15.446	--	0.7652		0.82535
63.9	15.958	0.741	--	0.15664		0.35693
63.95	25.958	0.605	--	0.08528		0.35693
64	14.958	1.738	--	0.3173		0.35693
64.05	18.958	2.667	--	0.36009		0.35693
64.1	30.958	3.486	--	0.31054		0.35693
64.15	31.958	7.405	--	0.48102		0.35693
64.2	9.958	1.806	--	0.42044		0.35693
64.25	1.957	0	--	0		0.35693
64.3	1.957	5.847	--	0.92279		0.82535
64.35	10.958	9.656	--	0.77899		0.82535
64.4	14.958	1.738	--	0.3173		0.35693
64.45	5.957	13.656	--	0.90167		0.82535
64.5	7.957	7.731	--	0.79535		0.82535
64.55	10.958	9.656	--	0.77899		0.82535
64.6	7.957	9.697	--	0.82978		0.82535
64.65	7.957	7.731	--	0.79535		0.82535
64.7	3.957	8.769	--	0.89862		0.82535
64.75	7.957	8.714	--	0.81415		0.82535
64.8	11.958	9.643	--	0.76335		0.82535
64.85	13.958	3.718	--	0.51585		0.82535
64.9	12.958	20.442	--	0.86321		0.82535
64.95	10.958	16.537	--	0.85788		0.82535
65	7.957	4.782	--	0.70622		0.82535
65.05	8.958	1.82	--	0.44833		0.82535
65.1	0.957	16.673	--	0.98585		0.82535
65.15	16.958	1.711	--	0.28754		0.35693
65.2	18.958	1.684	--	0.26216		0.35693
65.25	16.958	3.677	--	0.46447		0.35693
65.3	22.958	4.578	--	0.44371		0.35693
65.35	11.958	2.762	--	0.48022		0.35693
65.4	16.958	2.694	--	0.38855		0.35693
65.45	14.958	5.67	--	0.60258		0.35693
65.5	8.958	2.803	--	0.55588		0.35693
65.55	16.958	2.694	--	0.38855		0.35693
65.6	12.958	3.731	--	0.53526		0.35693
65.65	9.958	1.806	--	0.42044		0.35693
65.7	10.958	2.775	--	0.50322		0.35693
65.75	7.957	4.782	--	0.70622		0.35693
65.8	14.958	1.738	--	0.3173		0.35693
65.85	8.958	2.803	--	0.55588		0.35693
65.9	16.958	1.711	--	0.28754		0.35693
65.95	6.957	3.813	--	0.68675		0.82535
66	6.957	10.694	--	0.86011		0.82535
66.05	4.957	14.653	--	0.92202		0.82535
66.1	4.957	18.585	--	0.93749		0.82535
66.15	3.957	13.684	--	0.93258		0.82535
66.2	1.957	14.694	--	0.96778		0.82535
66.25	4.957	2.857	--	0.69747		0.82535
66.3	9.958	9.67	--	0.79526		0.82535
66.35	6.957	12.66	--	0.87921		0.82535
66.4	4.957	7.772	--	0.86248		0.82535
66.45	11.958	23.405	--	0.88674		0.82535
66.5	8.958	17.548	--	0.88682		0.82535
66.55	7.957	14.612	--	0.88018		0.82535
66.6	5.957	18.571	--	0.92576		0.82535
66.65	6.957	7.745	--	0.81662		0.82535
66.7	23.958	9.48	--	0.61282		0.82535
66.75	13.958	21.412	--	0.85987		0.82535
66.8	6.957	4.796	--	0.73387		0.82535
66.85	0.957	10.775	--	0.97828		0.82535
66.9	4.957	10.721	--	0.89639		0.82535
66.95	1.957	8.796	--	0.94731		0.82535
67	5.957	19.554	--	0.92923		0.82535
67.05	2.957	9.765	--	0.92962		0.82535
67.1	3.957	9.752	--	0.9079		0.82535
67.15	7.957	12.646	--	0.86408		0.82535
67.2	3.957	4.837	--	0.83021		0.82535
67.25	12.958	6.68	--	0.67342		0.82535
67.3	13.958	10.599	--	0.75232		0.82535
67.35	8.958	4.769	--	0.68046		0.82535
67.4	10.958	1.792	--	0.39545		0.35693
67.45	5.957	1.86	--	0.55535		0.35693
67.5	19.958	3.636	--	0.42154		0.35693
67.55	17.958	3.663	--	0.44931		0.35693
67.6	21.958	4.592	--	0.45549		0.35693
67.65	14.958	2.721	--	0.42118		0.35693
67.7	5.957	1.86	--	0.55535		0.35693
67.75	0.957	7.826	--	0.97034		0.82535
67.8	2.957	18.612	--	0.9618		0.82535
67.85	5.957	14.639	--	0.90766		0.82535
67.9	2.957	13.697	--	0.94879		0.82535
67.95	2.957	19.595	--	0.96364		0.82535
68	5.957	9.724	--	0.86719		0.82535
68.05	2.957	16.646	--	0.95748		0.82535
68.1	5.957	5.792	--	0.79547		0.82535
68.15	11.958	14.558	--	0.82963		0.82535
68.2	5.957	13.656	--	0.90167		0.82535
68.25	4.957	6.789	--	0.84564		0.82535
68.3	13.958	18.463	--	0.84104		0.82535
68.35	14.958	24.347	--	0.86686		0.82535
68.4	23.958	24.225	--	0.80177		0.82535
68.45	7.957	11.663	--	0.85429		0.82535
68.5	11.958	27.337	--	0.90142		0.82535
68.55	5.957	6.775	--	0.8198		0.82535
68.6	12.958	21.425	--	0.86866		0.82535
68.65	6.957	29.371	--	0.94409		0.82535
68.7	5.957	9.724	--	0.86719		0.82535
68.75	5.957	12.673	--	0.89484		0.82535
68.8	6.957	21.507	--	0.92518		0.82535
68.85	2.957	3.867	--	0.83951		0.82535
68.9	1.957	19.609	--	0.97566		0.82535
68.95	9.958	9.67	--	0.79526		0.82535
69	9.958	12.619	--	0.83523		0.82535
69.05	10.958	4.741	--	0.63378		0.82535
69.1	6.957	0.864	--	0.33189		0.35693
69.15	12.958	7.663	--	0.70287		0.35693
69.2	16.958	2.694	--	0.38855		0.35693
69.25	8.958	1.82	--	0.44833		0.35693
69.3	12.958	1.765	--	0.35268		0.35693
69.35	10.958	2.775	--	0.50322		0.35693
69.4	10.958	2.775	--	0.50322		0.35693
69.45	2.957	3.867	--	0.83951		0.82535
69.5	8.958	7.718	--	0.77509		0.82535
69.55	15.958	4.673	--	0.53945		0.82535
69.6	13.958	8.633	--	0.71215		0.82535
69.65	7.957	14.612	--	0.88018		0.82535
69.7	28.958	8.429	--	0.53796		0.82535
69.75	14.958	11.568	--	0.75571		0.82535
69.8	10.958	7.69	--	0.73733		0.82535
69.85	20.958	14.435	--	0.73369		0.82535
69.9	10.958	10.639	--	0.79523		0.82535
69.95	16.958	16.456	--	0.79515		0.82535
70	12.958	7.663	--	0.70287		0.82535
70.05	8.958	6.735	--	0.75046		0.82535
70.1	11.958	7.677	--	0.71973		0.82535
70.15	12.958	9.629	--	0.74826		0.82535
70.2	10.958	12.605	--	0.82147		0.82535
70.25	16.958	14.49	--	0.77365		0.82535
70.3	11.958	17.507	--	0.85415		0.82535
70.35	11.958	14.558	--	0.82963		0.82535
70.4	3.957	2.871	--	0.74373		0.82535
70.45	6.957	6.762	--	0.79541		0.82535
70.5	15.958	10.571	--	0.72601		0.82535
70.55	9.958	8.687	--	0.77726		0.82535
70.6	4.957	4.823	--	0.79558		0.82535
70.65	3.957	13.684	--	0.93258		0.82535
70.7	4.957	5.806	--	0.8241		0.82535
70.75	1.957	13.711	--	0.96555		0.82535
70.8	2.957	12.714	--	0.94505		0.82535
70.85	2.957	7.799	--	0.91342		0.82535
70.9	4.957	6.789	--	0.84564		0.82535
70.95	4.957	13.67	--	0.91688		0.82535
71	8.958	12.633	--	0.84942		0.82535
71.05	1.957	13.711	--	0.96555		0.82535
71.1	4.957	4.823	--	0.79558		0.82535
71.15	5.957	20.537	--	0.93239		0.82535
71.2	3.957	10.735	--	0.91562		0.82535
71.25	3.957	13.684	--	0.93258		0.82535
71.3	6.957	12.66	--	0.87921		0.82535
71.35	14.958	17.466	--	0.82365		0.82535
71.4	4.957	7.772	--	0.86248		0.82535
71.45	14.958	6.653	--	0.64017		0.82535
71.5	9.958	12.619	--	0.83523		0.82535
71.55	20.958	10.503	--	0.66717		0.82535
71.6	6.957	20.524	--	0.92188		0.82535
71.65	7.957	11.663	--	0.85429		0.82535
71.7	0.957	8.809	--	0.97356		0.82535
71.75	6.957	18.558	--	0.91431		0.82535
71.8	3.957	10.735	--	0.91562		0.82535
71.85	4.957	4.823	--	0.79558		0.82535
71.9	13.958	0.769	--	0.18058		0.35693
71.95	17.958	3.663	--	0.44931		0.35693
72	4.957	0.891	--	0.41826		0.35693
72.05	0.957	0.945	--	0.79797	1.06	0.82535
72.1	4.957	13.67	0.92515	0.91688	1.06	0.82535
72.15	8.958	7.718	0.95915	0.77509	1.06	0.82535
72.2	17.958	15.459	3.89115	0.77494	1.06	0.82535
72.25	6.957	4.796	0	0.73387	1.06	0.82535
72.3	4.957	12.687	1.92515	0.91101	1.06	0.82535
72.35	10.958	16.537	3.89115	0.85788	1.06	0.82535
72.4	11.958	14.558	2.90815	0.82963	1.06	0.82535
72.45	1.957	10.762	0.95915	0.95652	1.06	0.82535
72.5	6.957	11.677	1.94215	0.87036	1.06	0.82535
72.55	9.958	10.653	1.94215	0.81058	1.06	0.82535
72.6	6.957	6.762	0.95915	0.79541	1.06	0.82535
72.65	14.958	10.585	3.90815	0.73894	1.06	0.82535
72.7	11.958	3.745	0	0.55609	3.56	0.35693
72.75	20.958	1.656	0.94215	0.24016	3.56	0.35693
72.8	24.958	1.602	0	0.2043	3.56	0.35693
72.85	27.958	4.51	2.90815	0.39219	3.56	0.35693
72.9	38.958	5.344	1.90815	0.35429	3.56	0.35693
72.95	8.958	0.837	0.95915	0.27206	3.56	0.35693
73	22.958	2.612	1.92515	0.31276	3.56	0.35693
73.05	26.958	3.541	2.92515	0.34444	3.56	0.35693
73.1	23.958	1.616	0.95915	0.21248	3.56	0.35693
73.15	21.958	1.643	0	0.23035	3.56	0.35693
73.2	2.957	1.901	1.92515	0.72001	3.56	0.35693
73.25	21.958	3.609	1.92515	0.39666	3.56	0.35693
73.3	26.958	2.558	0.94215	0.27513	3.56	0.35693
73.35	13.958	0.769	0	0.18058	3.56	0.35693
73.4	24.958	1.602	1.94215	0.2043	3.56	0.35693
73.45	10.958	1.792	1.94215	0.39545	3.56	0.35693
73.5	12.958	0	0	0	3.56	0.35693
73.55	19.958	1.67	0.95915	0.25077	3.56	0.35693
73.6	24.958	0.619	0	0.09025	3.56	0.35693
73.65	10.958	3.758	1.94215	0.57838	3.56	0.35693
73.7	1.957	15.677	1.94215	0.96974	1.3	0.82535
73.75	3.957	3.854	0	0.79575	1.3	0.82535
73.8	5.957	12.673	0.95915	0.89484	1.3	0.82535
73.85	12.958	7.663	0.95915	0.70287	1.3	0.82535
73.9	2.957	5.833	3.89115	0.88752	1.3	0.82535
73.95	10.958	7.69	3.89115	0.73733	1.3	0.82535
74	19.958	8.551	1.92515	0.63151	1.3	0.82535
74.05	14.958	5.67	0.95915	0.60258	1.3	0.82535
74.1	15.958	9.588	1.94215	0.70617	1.3	0.82535
74.15	4.957	13.67	2.92515	0.91688	1.3	0.82535
74.2	18.958	7.582	0.95915	0.61535	1.3	0.82535
74.25	9.958	7.704	1.92515	0.75578	1.3	0.82535
74.3	8.958	7.718	0.95915	0.77509	1.3	0.82535
74.35	3.957	7.786	4.87415	0.88727	1.3	0.82535
74.4	8.958	9.684	1.94215	0.81218	1.3	0.82535
74.45	12.958	9.629	1.92515	0.74826	1.3	0.82535
74.5	20.958	10.503	1.94215	0.66717	1.3	0.82535
74.55	17.958	1.697	0.95915	0.27431	3.4	0.35693
74.6	17.958	4.646	2.92515	0.50857	3.4	0.35693
74.65	12.958	0.782	0	0.19445	3.4	0.35693
74.7	23.958	5.548	4.89115	0.48087	3.4	0.35693
74.75	20.958	0.673	0.95915	0.11383	3.4	0.35693
74.8	6.957	2.83	0.95915	0.61936	3.4	0.35693
74.85	20.958	2.639	0.94215	0.33496	3.4	0.35693
74.9	8.958	0.837	0.92515	0.27206	3.4	0.35693
74.95	9.958	1.806	0.95915	0.42044	3.4	0.35693
75	11.958	1.779	0	0.37307	3.4	0.35693
75.05	19.958	1.67	0	0.25077	3.4	0.35693
75.1	13.958	0	0	0	3.4	0.35693
75.15	6.957	7.745	0.94215	0.81662	1.2	0.82535
75.2	4.957	9.738	0	0.88711	1.2	0.82535
75.25	1.957	8.796	2.92515	0.94731	1.2	0.82535
75.3	6.957	10.694	3.90815	0.86011	1.2	0.82535
75.35	4.957	5.806	0	0.8241	1.2	0.82535
75.4	2.957	13.697	3.90815	0.94879	1.2	0.82535
75.45	5.957	13.656	2.92515	0.90167	1.2	0.82535
75.5	7.957	24.442	3.90815	0.92474	1.2	0.82535
75.55	5.957	13.656	3.90815	0.90167	1.2	0.82535
75.6	7.957	4.782	1.92515	0.70622	1.2	0.82535
75.65	6.957	7.745	3.90815	0.81662	1.2	0.82535
75.7	5.957	15.622	2.92515	0.91297	1.2	0.82535
75.75	6.957	9.711	0.95915	0.8481	1.2	0.82535
75.8	9.958	15.568	1.90815	0.86213	1.2	0.82535
75.85	13.958	28.293	5.85715	0.89021	1.2	0.82535
75.9	7.957	15.595	3.90815	0.88687	1.2	0.82535
75.95	6.957	18.558	1.92515	0.91431	1.2	0.82535
76	10.958	21.452	3.90815	0.88676	1.2	0.82535
76.05	29.958	3.5	1.94215	0.31849	3.58	0.35693
76.1	4.957	0	0	0	3.58	0.35693
76.15	22.958	3.595	2.90815	0.38513	3.58	0.35693
76.2	8.958	3.786	1.92515	0.62833	3.58	0.35693
76.25	29.958	5.466	2.92515	0.42191	3.58	0.35693
76.3	17.958	2.68	0.92515	0.37381	3.58	0.35693
76.35	36.958	1.439	0.92515	0.13476	3.58	0.35693
76.4	19.958	0.687	0.95915	0.12102	3.58	0.35693
76.45	16.958	1.711	0.95915	0.28754	3.58	0.35693
76.5	24.958	3.568	1.92515	0.3638	3.58	0.35693
76.55	22.958	1.629	0.95915	0.22108	3.58	0.35693
76.6	29.958	5.466	2.90815	0.42191	3.58	0.35693
76.65	6.957	1.847	1.92515	0.51502	3.58	0.35693
76.7	20.958	0.673	0.94215	0.11383	3.58	0.35693
76.75	17.958	0	0	0	3.58	0.35693
76.8	24.958	2.585	0.90815	0.29293	3.58	0.35693
76.85	8.958	1.82	0.94215	0.44833	3.58	0.35693
76.9	8.958	1.82	0	0.44833	3.58	0.35693
76.95	22.958	1.629	0.92515	0.22108	3.58	0.35693
77	11.958	0.796	0.95915	0.21028	3.58	0.35693
					--

## Sheet: c
t, [ms]	# green	# red	# yellow	Efficiency raw	Lifetime Fit green	Efficiency levels
0	3.75	0		0		0.27985
0.05	6.25	1.881		0.54625		0.27985
0.1	10	1.83		0.42263		0.27985
0.15	10	0		0		0.27985
0.2	1.25	0.966		0.75557		0.27985
0.25	3.75	0.932		0.49853		0.27985
0.3	2.5	1.932		0.75557		0.27985
0.35	0	0		0		0.27985
0.4	0	0		0		0.27985
0.45	5	0.915		0.42263		0.27985
0.5	1.25	0		0		0.27985
0.55	2.5	0.949		0.60292		0.27985
0.6	7.5	0		0		0.27985
0.65	11.25	0.83		0.22787		0.27985
0.7	3.75	0		0		0.27985
0.75	6.25	0		0		0.27985
0.8	7.5	0		0		0.27985
0.85	3.75	0		0		0.27985
0.9	7.5	0		0		0.27985
0.95	20	0		0		0.27985
1	12.5	0		0		0.27985
1.05	15	1.762		0.31967		0.27985
1.1	8.75	0		0		0.27985
1.15	5	1.898		0.60292		0.27985
1.2	1.25	0		0		0.27985
1.25	0	0		0		0.27985
1.3	5	0.915		0.42263		0.27985
1.35	3.75	0.932		0.49853		0.27985
1.4	0	0		0		0.27985
1.45	0	0		0		0.27985
1.5	3.75	0.932		0.49853		0.27985
1.55	7.5	4.813		0.71965		0.27985
1.6	8.75	2.83		0.56403		0.27985
1.65	5	0.915		0.42263		0.27985
1.7	3.75	0.932		0.49853		0.27985
1.75	8.75	0.864		0.28314		0.27985
1.8	3.75	0		0		0.27985
1.85	1.25	0		0		0.27985
1.9	1.25	0		0		0.27985
1.95	1.25	0		0		0.27985
2	2.5	0.949		0.60292		0.27985
2.05	2.5	0.949		0.60292		0.27985
2.1	5	0.915		0.42263		0.27985
2.15	11.25	0		0		0.27985
2.2	15	0		0		0.27985
2.25	1.25	0.966		0.75557		0.27985
2.3	13.75	0		0		0.27985
2.35	5	1.898		0.60292		0.27985
2.4	5	0		0		0.27985
2.45	7.5	0		0		0.27985
2.5	8.75	0.864		0.28314		0.27985
2.55	5	0.915		0.42263		0.27985
2.6	0	0		0		0.27985
2.65	1.25	0		0		0.27985
2.7	6.25	0.898		0.36497		0.27985
2.75	2.5	0		0		0.27985
2.8	1.25	0		0		0.27985
2.85	0	0.983		1		0.27985
2.9	3.75	0		0		0.27985
2.95	3.75	0		0		0.27985
3	1.25	1.949		0.86182		0.27985
3.05	2.5	0.949		0.60292		0.27985
3.1	0	0.983		1		0.27985
3.15	3.75	1.915		0.67134		0.27985
3.2	3.75	0.932		0.49853		0.27985
3.25	2.5	0		0		0.27985
3.3	1.25	0		0		0.27985
3.35	3.75	0.932		0.49853		0.27985
3.4	7.5	1.864		0.49853		0.27985
3.45	3.75	2.898		0.75557		0.27985
3.5	3.75	0		0		0.27985
3.55	7.5	0		0		0.27985
3.6	1.25	3.915		0.92608		0.27985
3.65	2.5	4.881		0.88649		0.27985
3.7	2.5	2.915		0.82345		0.27985
3.75	6.25	1.881		0.54625		0.27985
3.8	1.25	0.966		0.75557		0.67031
3.85	0	0.983		1		0.67031
3.9	1.25	0.966		0.75557		0.67031
3.95	2.5	1.932		0.75557		0.67031
4	1.25	0		0		0.27985
4.05	2.5	6.847		0.91635		0.67031
4.1	0	0.983		1		0.67031
4.15	2.5	1.932		0.75557		0.67031
4.2	0	0		0		0.27985
4.25	1.25	0.966		0.75557		0.27985
4.3	7.5	0.881		0.31967		0.27985
4.35	0	0		0		0.27985
4.4	0	1.966		1		0.67031
4.45	0	1.966		1		0.67031
4.5	2.5	2.915		0.82345		0.67031
4.55	5	2.881		0.69741		0.67031
4.6	2.5	2.915		0.82345		0.67031
4.65	1.25	0.966		0.75557		0.67031
4.7	1.25	0		0		0.27985
4.75	1.25	0.966		0.75557		0.27985
4.8	0	0		0		0.27985
4.85	1.25	0		0		0.27985
4.9	7.5	0.881		0.31967		0.27985
4.95	7.5	0.881		0.31967		0.27985
5	3.75	0		0		0.27985
5.05	7.5	0.881		0.31967		0.27985
5.1	5	1.898		0.60292		0.27985
5.15	3.75	0.932		0.49853		0.27985
5.2	3.75	0.932		0.49853		0.27985
5.25	1.25	0		0		0.27985
5.3	7.5	0.881		0.31967		0.27985
5.35	8.75	1.847		0.4578		0.27985
5.4	10	0.847		0.25306		0.27985
5.45	3.75	0.932		0.49853		0.27985
5.5	1.25	0		0		0.27985
5.55	3.75	0		0		0.27985
5.6	5	0.915		0.42263		0.27985
5.65	7.5	0.881		0.31967		0.27985
5.7	5	0.915		0.42263		0.27985
5.75	5	0		0		0.27985
5.8	3.75	0		0		0.27985
5.85	1.25	0		0		0.27985
5.9	0	0		0		0.27985
5.95	1.25	0		0		0.27985
6	1.25	0		0		0.27985
6.05	3.75	0		0		0.27985
6.1	7.5	0.881		0.31967		0.27985
6.15	3.75	0.932		0.49853		0.27985
6.2	13.75	1.779		0.34103		0.27985
6.25	2.5	0.949		0.60292		0.27985
6.3	3.75	0.932		0.49853		0.27985
6.35	5	2.881		0.69741		0.27985
6.4	2.5	2.915		0.82345		0.27985
6.45	3.75	2.898		0.75557		0.27985
6.5	3.75	0.932		0.49853		0.27985
6.55	2.5	0		0		0.27985
6.6	6.25	0.898		0.36497		0.27985
6.65	2.5	0		0		0.27985
6.7	0	0		0		0.27985
6.75	7.5	0		0		0.27985
6.8	6.25	1.881		0.54625		0.27985
6.85	15	0.779		0.172		0.27985
6.9	3.75	3.881		0.80544		0.27985
6.95	1.25	0		0		0.27985
7	2.5	0		0		0.27985
7.05	0	0.983		1		0.27985
7.1	0	0.983		1		0.27985
7.15	0	0		0		0.27985
7.2	0	0		0		0.27985
7.25	1.25	0		0		0.27985
7.3	7.5	0		0		0.27985
7.35	8.75	0.864		0.28314		0.27985
7.4	3.75	0		0		0.27985
7.45	3.75	0		0		0.27985
7.5	0	0.983		1		0.27985
7.55	3.75	0		0		0.27985
7.6	1.25	0.966		0.75557		0.27985
7.65	2.5	1.932		0.75557		0.27985
7.7	6.25	0.898		0.36497		0.27985
7.75	0	0.983		1		0.27985
7.8	5	2.881		0.69741		0.27985
7.85	6.25	0		0		0.27985
7.9	5	0.915		0.42263		0.27985
7.95	3.75	0.932		0.49853		0.27985
8	5	0.915		0.42263		0.27985
8.05	0	2.949		1		0.27985
8.1	1.25	3.915		0.92608		0.27985
8.15	12.5	0.813		0.20645		0.27985
8.2	2.5	0		0		0.27985
8.25	10	0		0		0.27985
8.3	7.5	0.881		0.31967		0.27985
8.35	3.75	3.881		0.80544		0.27985
8.4	15	0		0		0.27985
8.45	8.75	0		0		0.27985
8.5	3.75	0		0		0.27985
8.55	5	0.915		0.42263		0.27985
8.6	0	1.966		1		0.27985
8.65	0	0		0		0.27985
8.7	0	0		0		0.27985
8.75	0	0		0		0.27985
8.8	1.25	0		0		0.27985
8.85	1.25	0.966		0.75557		0.27985
8.9	8.75	1.847		0.4578		0.27985
8.95	7.5	0.881		0.31967		0.27985
9	8.75	0		0		0.27985
9.05	6.25	2.864		0.64701		0.27985
9.1	12.5	0.813		0.20645		0.27985
9.15	15	3.728		0.49853		0.27985
9.2	2.5	1.932		0.75557		0.27985
9.25	2.5	4.881		0.88649		0.27985
9.3	3.75	0		0		0.27985
9.35	5	1.898		0.60292		0.27985
9.4	1.25	1.949		0.86182		0.27985
9.45	1.25	0.966		0.75557		0.27985
9.5	3.75	4.864		0.8384		0.27985
9.55	1.25	0.966		0.75557		0.67031
9.6	0	0.983		1		0.67031
9.65	3.75	0		0		0.67031
9.7	0	0.983		1		0.67031
9.75	3.75	0		0		0.27985
9.8	10	1.83		0.42263		0.27985
9.85	13.75	0.796		0.18802		0.27985
9.9	7.5	0.881		0.31967		0.27985
9.95	10	2.813		0.52946		0.27985
10	1.25	0.966		0.75557		0.27985
10.05	0	0.983		1		0.27985
10.1	1.25	0		0		0.27985
10.15	0	0		0		0.27985
10.2	5	1.898		0.60292		0.27985
10.25	1.25	0.966		0.75557		0.27985
10.3	10	1.83		0.42263		0.27985
10.35	7.5	0		0		0.27985
10.4	7.5	1.864		0.49853		0.27985
10.45	12.5	1.796		0.36497		0.27985
10.5	7.5	2.847		0.60292		0.27985
10.55	5	1.898		0.60292		0.27985
10.6	5	1.898		0.60292		0.27985
10.65	3.75	0.932		0.49853		0.27985
10.7	2.5	0		0		0.27985
10.75	7.5	0		0		0.27985
10.8	5	0		0		0.27985
10.85	2.5	0		0		0.27985
10.9	0	0		0		0.27985
10.95	0	0		0		0.27985
11	0	0		0		0.27985
11.05	2.5	0.949		0.60292		0.27985
11.1	12.5	1.796		0.36497		0.27985
11.15	6.25	0.898		0.36497		0.27985
11.2	2.5	0		0		0.27985
11.25	6.25	0		0		0.27985
11.3	0	0		0		0.27985
11.35	5	0		0		0.27985
11.4	0	0		0		0.27985
11.45	0	0		0		0.27985
11.5	1.25	0		0		0.27985
11.55	5	0		0		0.27985
11.6	6.25	0		0		0.27985
11.65	2.5	0		0		0.27985
11.7	0	0.983		1		0.27985
11.75	0	0.983		1		0.27985
11.8	2.5	1.932		0.75557		0.67031
11.85	1.25	3.915		0.92608		0.67031
11.9	6.25	2.864		0.64701		0.67031
11.95	3.75	0		0		0.27985
12	1.25	0.966		0.75557		0.67031
12.05	0	0.983		1		0.67031
12.1	2.5	0.949		0.60292		0.67031
12.15	1.25	1.949		0.86182		0.67031
12.2	0	0.983		1		0.67031
12.25	3.75	1.915		0.67134		0.67031
12.3	3.75	0		0		0.27985
12.35	6.25	2.864		0.64701		0.27985
12.4	11.25	2.796		0.49853		0.27985
12.45	3.75	0		0		0.27985
12.5	1.25	0		0		0.27985
12.55	1.25	1.949		0.86182		0.27985
12.6	0	0.983		1		0.67031
12.65	1.25	2.932		0.90368		0.67031
12.7	0	2.949		1		0.67031
12.75	2.5	1.932		0.75557		0.67031
12.8	1.25	1.949		0.86182		0.67031
12.85	0	0.983		1		0.67031
12.9	1.25	0		0		0.67031
12.95	0	1.966		1		0.67031
13	1.25	1.949		0.86182		0.67031
13.05	2.5	4.881		0.88649		0.67031
13.1	2.5	0.949		0.60292		0.67031
13.15	7.5	0		0		0.27985
13.2	10	0		0		0.27985
13.25	5	0		0		0.27985
13.3	7.5	0		0		0.27985
13.35	0	0		0		0.27985
13.4	1.25	0		0		0.27985
13.45	2.5	0.949		0.60292		0.27985
13.5	5	2.881		0.69741		0.27985
13.55	10	0.847		0.25306		0.27985
13.6	8.75	3.813		0.63545		0.27985
13.65	1.25	0.966		0.75557		0.27985
13.7	1.25	0		0		0.27985
13.75	3.75	0		0		0.27985
13.8	3.75	0		0		0.27985
13.85	1.25	1.949		0.86182		0.27985
13.9	1.25	0		0		0.27985
13.95	1.25	0		0		0.27985
14	1.25	3.915		0.92608		0.27985
14.05	3.75	0.932		0.49853		0.27985
14.1	1.25	1.949		0.86182		0.27985
14.15	1.25	0.966		0.75557		0.27985
14.2	2.5	5.864		0.90368		0.67031
14.25	6.25	3.847		0.71116		0.67031
14.3	2.5	1.932		0.75557		0.67031
14.35	3.75	4.864		0.8384		0.67031
14.4	3.75	0		0		0.27985
14.45	5	0.915		0.42263		0.27985
14.5	2.5	1.932		0.75557		0.27985
14.55	0	0		0		0.27985
14.6	1.25	0.966		0.75557		0.27985
14.65	6.25	0		0		0.27985
14.7	1.25	0		0		0.27985
14.75	1.25	0		0		0.27985
14.8	1.25	3.915		0.92608		0.27985
14.85	3.75	2.898		0.75557		0.27985
14.9	3.75	0		0		0.27985
14.95	2.5	0		0		0.27985
15	2.5	3.898		0.86182		0.27985
15.05	6.25	1.881		0.54625		0.27985
15.1	3.75	2.898		0.75557		0.27985
15.15	5	3.864		0.75557		0.27985
15.2	1.25	1.949		0.86182		0.27985
15.25	10	1.83		0.42263		0.27985
15.3	6.25	2.864		0.64701		0.27985
15.35	15	1.762		0.31967		0.27985
15.4	2.5	0		0		0.27985
15.45	1.25	0		0		0.27985
15.5	2.5	0		0		0.27985
15.55	3.75	0		0		0.27985
15.6	7.5	1.864		0.49853		0.27985
15.65	1.25	0		0		0.27985
15.7	7.5	0		0		0.27985
15.75	0	0		0		0.27985
15.8	5	0		0		0.27985
15.85	3.75	0		0		0.27985
15.9	6.25	0.898		0.36497		0.27985
15.95	13.75	1.779		0.34103		0.27985
16	10	0.847		0.25306		0.27985
16.05	1.25	2.932		0.90368		0.27985
16.1	6.25	0		0		0.27985
16.15	1.25	0		0		0.27985
16.2	3.75	1.915		0.67134		0.27985
16.25	10	0.847		0.25306		0.27985
16.3	3.75	1.915		0.67134		0.27985
16.35	2.5	2.915		0.82345		0.27985
16.4	5	2.881		0.69741		0.27985
16.45	3.75	0.932		0.49853		0.27985
16.5	0	1.966		1		0.27985
16.55	6.25	1.881		0.54625		0.27985
16.6	13.75	2.762		0.44552		0.27985
16.65	16.25	0.762		0.15794		0.27985
16.7	17.5	2.711		0.38259		0.27985
16.75	8.75	2.83		0.56403		0.27985
16.8	3.75	0.932		0.49853		0.27985
16.85	2.5	0		0		0.27985
16.9	1.25	0		0		0.27985
16.95	7.5	0		0		0.27985
17	6.25	2.864		0.64701		0.27985
17.05	3.75	0.932		0.49853		0.27985
17.1	6.25	0		0		0.27985
17.15	1.25	6.864		0.95646		0.27985
17.2	2.5	0.949		0.60292		0.27985
17.25	1.25	1.949		0.86182		0.27985
17.3	3.75	0.932		0.49853		0.27985
17.35	6.25	0		0		0.27985
17.4	10	0.847		0.25306		0.27985
17.45	3.75	2.898		0.75557		0.27985
17.5	2.5	0.949		0.60292		0.27985
17.55	2.5	0		0		0.27985
17.6	13.75	4.728		0.57902		0.27985
17.65	10	3.796		0.60292		0.27985
17.7	11.25	2.796		0.49853		0.27985
17.75	12.5	0.813		0.20645		0.27985
17.8	10	0.847		0.25306		0.27985
17.85	8.75	0		0		0.27985
17.9	10	0		0		0.27985
17.95	12.5	0		0		0.27985
18	2.5	1.932		0.75557		0.27985
18.05	2.5	0		0		0.27985
18.1	2.5	1.932		0.75557		0.27985
18.15	0	0.983		1		0.27985
18.2	0	0.983		1		0.27985
18.25	3.75	0.932		0.49853		0.27985
18.3	11.25	1.813		0.39196		0.27985
18.35	10	0.847		0.25306		0.27985
18.4	3.75	0.932		0.49853		0.27985
18.45	10	0.847		0.25306		0.27985
18.5	6.25	0		0		0.27985
18.55	6.25	1.881		0.54625		0.27985
18.6	2.5	0		0		0.27985
18.65	6.25	1.881		0.54625		0.27985
18.7	6.25	0.898		0.36497		0.27985
18.75	0	0		0		0.27985
18.8	2.5	0		0		0.27985
18.85	2.5	0		0		0.27985
18.9	2.5	0.949		0.60292		0.27985
18.95	0	0		0		0.27985
19	5	0.915		0.42263		0.27985
19.05	2.5	0		0		0.27985
19.1	2.5	0		0		0.27985
19.15	3.75	1.915		0.67134		0.27985
19.2	3.75	0		0		0.27985
19.25	0	0.983		1		0.27985
19.3	1.25	0		0		0.27985
19.35	5	0		0		0.27985
19.4	6.25	0		0		0.27985
19.45	3.75	0		0		0.27985
19.5	2.5	0		0		0.27985
19.55	2.5	4.881		0.88649		0.27985
19.6	2.5	3.898		0.86182		0.27985
19.65	1.25	1.949		0.86182		0.27985
19.7	3.75	2.898		0.75557		0.27985
19.75	2.5	0		0		0.27985
19.8	1.25	0		0		0.27985
19.85	2.5	2.915		0.82345		0.27985
19.9	1.25	0		0		0.27985
19.95	1.25	0.966		0.75557		0.27985
20	5	0		0		0.27985
20.05	11.25	2.796		0.49853		0.27985
20.1	11.25	3.779		0.57331		0.27985
20.15	0	0.983		1		0.27985
20.2	3.75	0		0		0.27985
20.25	8.75	1.847		0.4578		0.27985
20.3	16.25	0		0		0.27985
20.35	13.75	2.762		0.44552		0.27985
20.4	13.75	0.796		0.18802		0.27985
20.45	0	0.983		1		0.27985
20.5	5	1.898		0.60292		0.27985
20.55	1.25	0		0		0.27985
20.6	1.25	0		0		0.27985
20.65	7.5	2.847		0.60292		0.27985
20.7	10	0		0		0.27985
20.75	7.5	0		0		0.27985
20.8	7.5	0		0		0.27985
20.85	0	0		0		0.27985
20.9	1.25	0.966		0.75557		0.27985
20.95	1.25	3.915		0.92608		0.27985
21	2.5	0.949		0.60292		0.27985
21.05	1.25	3.915		0.92608		0.27985
21.1	13.75	1.779		0.34103		0.27985
21.15	6.25	0.898		0.36497		0.27985
21.2	8.75	1.847		0.4578		0.27985
21.25	7.5	4.813		0.71965		0.27985
21.3	2.5	0.949		0.60292		0.67031
21.35	0	2.949		1		0.67031
21.4	0	2.949		1		0.67031
21.45	3.75	1.915		0.67134		0.67031
21.5	2.5	0.949		0.60292		0.67031
21.55	6.25	1.881		0.54625		0.67031
21.6	1.25	0		0		0.27985
21.65	2.5	0		0		0.27985
21.7	8.75	0.864		0.28314		0.27985
21.75	5	0		0		0.27985
21.8	2.5	1.932		0.75557		0.27985
21.85	8.75	0		0		0.27985
21.9	13.75	0.796		0.18802		0.27985
21.95	5	0		0		0.27985
22	3.75	0.932		0.49853		0.27985
22.05	5	0.915		0.42263		0.27985
22.1	8.75	1.847		0.4578		0.27985
22.15	10	0.847		0.25306		0.27985
22.2	10	0.847		0.25306		0.27985
22.25	8.75	1.847		0.4578		0.27985
22.3	11.25	0.83		0.22787		0.27985
22.35	8.75	1.847		0.4578		0.27985
22.4	3.75	0		0		0.27985
22.45	5	0		0		0.27985
22.5	7.5	0.881		0.31967		0.27985
22.55	17.5	0.745		0.14551		0.27985
22.6	8.75	0		0		0.27985
22.65	1.25	0.966		0.75557		0.27985
22.7	5	0.915		0.42263		0.27985
22.75	1.25	0		0		0.27985
22.8	2.5	0		0		0.27985
22.85	0	0.983		1		0.27985
22.9	11.25	0		0		0.27985
22.95	3.75	0.932		0.49853		0.27985
23	2.5	0		0		0.27985
23.05	0	0.983		1		0.27985
23.1	2.5	0.949		0.60292		0.27985
23.15	2.5	0.949		0.60292		0.27985
23.2	11.25	0.83		0.22787		0.27985
23.25	13.75	3.745		0.52141		0.27985
23.3	10	0		0		0.27985
23.35	3.75	0		0		0.27985
23.4	10	0		0		0.27985
23.45	7.5	1.864		0.49853		0.27985
23.5	5	0		0		0.27985
23.55	8.75	0		0		0.27985
23.6	17.5	0.745		0.14551		0.27985
23.65	1.25	0.966		0.75557		0.27985
23.7	3.75	0		0		0.27985
23.75	5	0.915		0.42263		0.27985
23.8	6.25	0		0		0.27985
23.85	2.5	0.949		0.60292		0.27985
23.9	1.25	0		0		0.27985
23.95	2.5	0		0		0.27985
24	3.75	0.932		0.49853		0.27985
24.05	3.75	0		0		0.27985
24.1	6.25	0		0		0.27985
24.15	5	0.915		0.42263		0.27985
24.2	1.25	0.966		0.75557		0.27985
24.25	2.5	0.949		0.60292		0.27985
24.3	8.75	0		0		0.27985
24.35	6.25	0.898		0.36497		0.27985
24.4	3.75	0		0		0.27985
24.45	1.25	0		0		0.27985
24.5	1.25	0.966		0.75557		0.27985
24.55	10	0		0		0.27985
24.6	12.5	1.796		0.36497		0.27985
24.65	6.25	0		0		0.27985
24.7	7.5	0		0		0.27985
24.75	3.75	0		0		0.27985
24.8	5	0		0		0.27985
24.85	0	0		0		0.27985
24.9	2.5	0		0		0.27985
24.95	0	0.983		1		0.27985
25	1.25	0.966		0.75557		0.27985
25.05	2.5	0.949		0.60292		0.27985
25.1	3.75	2.898		0.75557		0.27985
25.15	0	0.983		1		0.67031
25.2	0	0.983		1		0.67031
25.25	7.5	1.864		0.49853		0.67031
25.3	1.25	3.915		0.92608		0.67031
25.35	3.75	1.915		0.67134		0.67031
25.4	1.25	1.949		0.86182		0.67031
25.45	1.25	0		0		0.27985
25.5	0	0		0		0.27985
25.55	3.75	0		0		0.27985
25.6	3.75	3.881		0.80544		0.27985
25.65	5	3.864		0.75557		0.27985
25.7	3.75	1.915		0.67134		0.27985
25.75	0	2.949		1		0.27985
25.8	3.75	0		0		0.27985
25.85	20	1.694		0.25306		0.27985
25.9	15	2.745		0.42263		0.27985
25.95	18.75	0.728		0.13443		0.27985
26	7.5	0.881		0.31967		0.27985
26.05	15	0		0		0.27985
26.1	15	1.762		0.31967		0.27985
26.15	12.5	0.813		0.20645		0.27985
26.2	1.25	1.949		0.86182		0.27985
26.25	7.5	0		0		0.27985
26.3	13.75	0.796		0.18802		0.27985
26.35	3.75	2.898		0.75557		0.27985
26.4	11.25	2.796		0.49853		0.27985
26.45	6.25	0.898		0.36497		0.27985
26.5	7.5	0		0		0.27985
26.55	0	0		0		0.27985
26.6	1.25	0		0		0.27985
26.65	0	0		0		0.27985
26.7	6.25	1.881		0.54625		0.27985
26.75	6.25	0		0		0.27985
26.8	1.25	1.949		0.86182		0.27985
26.85	1.25	2.932		0.90368		0.27985
26.9	3.75	2.898		0.75557		0.27985
26.95	2.5	0		0		0.27985
27	1.25	4.898		0.94003		0.27985
27.05	1.25	3.915		0.92608		0.67031
27.1	0	1.966		1		0.67031
27.15	0	0		0		0.67031
27.2	0	1.966		1		0.67031
27.25	1.25	0.966		0.75557		0.67031
27.3	5	0.915		0.42263		0.67031
27.35	1.25	0.966		0.75557		0.67031
27.4	1.25	0.966		0.75557		0.67031
27.45	1.25	1.949		0.86182		0.67031
27.5	3.75	3.881		0.80544		0.67031
27.55	5	2.881		0.69741		0.67031
27.6	5	0.915		0.42263		0.67031
27.65	1.25	1.949		0.86182		0.67031
27.7	2.5	4.881		0.88649		0.67031
27.75	3.75	1.915		0.67134		0.67031
27.8	2.5	1.932		0.75557		0.67031
27.85	2.5	0		0		0.67031
27.9	0	1.966		1		0.67031
27.95	1.25	0		0		0.27985
28	1.25	1.949		0.86182		0.67031
28.05	0	1.966		1		0.67031
28.1	1.25	1.949		0.86182		0.67031
28.15	3.75	2.898		0.75557		0.67031
28.2	0	0.983		1		0.67031
28.25	3.75	2.898		0.75557		0.67031
28.3	7.5	4.813		0.71965		0.67031
28.35	0	3.932		1		0.67031
28.4	2.5	0.949		0.60292		0.67031
28.45	6.25	0		0		0.27985
28.5	1.25	0.966		0.75557		0.27985
28.55	2.5	0		0		0.27985
28.6	1.25	0		0		0.27985
28.65	0	0		0		0.27985
28.7	0	0		0		0.27985
28.75	2.5	0		0		0.27985
28.8	2.5	0		0		0.27985
28.85	2.5	1.932		0.75557		0.27985
28.9	1.25	2.932		0.90368		0.27985
28.95	7.5	1.864		0.49853		0.27985
29	3.75	0		0		0.27985
29.05	3.75	1.915		0.67134		0.27985
29.1	12.5	0		0		0.27985
29.15	8.75	1.847		0.4578		0.27985
29.2	3.75	0.932		0.49853		0.27985
29.25	8.75	0		0		0.27985
29.3	6.25	2.864		0.64701		0.27985
29.35	2.5	1.932		0.75557		0.27985
29.4	0	0.983		1		0.27985
29.45	0	3.932		1		0.27985
29.5	0	0		0		0.27985
29.55	1.25	0		0		0.27985
29.6	3.75	0		0		0.27985
29.65	0	0		0		0.27985
29.7	0	2.949		1		0.27985
29.75	0	3.932		1		0.27985
29.8	1.25	2.932		0.90368		0.67031
29.85	0	3.932		1		0.67031
29.9	1.25	0		0		0.27985
29.95	1.25	0		0		0.27985
30	1.25	0		0		0.27985
30.05	1.25	0		0		0.27985
30.1	2.5	2.915		0.82345		0.27985
30.15	0	1.966		1		0.27985
30.2	1.25	0.966		0.75557		0.27985
30.25	0	0		0		0.27985
30.3	2.5	0.949		0.60292		0.27985
30.35	2.5	0		0		0.27985
30.4	5	0.915		0.42263		0.27985
30.45	0	2.949		1		0.27985
30.5	1.25	2.932		0.90368		0.27985
30.55	1.25	0.966		0.75557		0.67031
30.6	0	2.949		1		0.67031
30.65	1.25	0		0		0.27985
30.7	2.5	4.881		0.88649		0.27985
30.75	10	1.83		0.42263		0.67031
30.8	2.5	2.915		0.82345		0.67031
30.85	6.25	1.881		0.54625		0.67031
30.9	2.5	0.949		0.60292		0.67031
30.95	5	0		0		0.67031
31	0	0.983		1		0.67031
31.05	0	2.949		1		0.67031
31.1	3.75	0		0		0.27985
31.15	3.75	6.83		0.87931		0.67031
31.2	8.75	7.745		0.77976		0.67031
31.25	1.25	3.915		0.92608		0.67031
31.3	13.75	0		0		0.27985
31.35	11.25	0		0		0.27985
31.4	1.25	0		0		0.27985
31.45	2.5	0		0		0.27985
31.5	3.75	0		0		0.27985
31.55	0	0		0		0.27985
31.6	2.5	1.932		0.75557		0.27985
31.65	6.25	0.898		0.36497		0.27985
31.7	6.25	0		0		0.27985
31.75	7.5	0		0		0.27985
31.8	13.75	1.779		0.34103		0.27985
31.85	12.5	0		0		0.27985
31.9	13.75	0.796		0.18802		0.27985
31.95	2.5	1.932		0.75557		0.27985
32	0	6.881		1		0.27985
32.05	0	0		0		0.27985
32.1	2.5	3.898		0.86182		0.27985
32.15	1.25	0		0		0.27985
32.2	0	1.966		1		0.27985
32.25	2.5	0.949		0.60292		0.27985
32.3	6.25	3.847		0.71116		0.27985
32.35	5	0		0		0.27985
32.4	0	0		0		0.27985
32.45	1.25	0		0		0.27985
32.5	1.25	0		0		0.27985
32.55	3.75	0		0		0.27985
32.6	3.75	0.932		0.49853		0.27985
32.65	2.5	0		0		0.27985
32.7	5	0.915		0.42263		0.27985
32.75	3.75	0.932		0.49853		0.27985
32.8	3.75	0.932		0.49853		0.27985
32.85	5	0.915		0.42263		0.27985
32.9	3.75	0		0		0.27985
32.95	1.25	0		0		0.27985
33	2.5	0		0		0.27985
33.05	0	0.983		1		0.27985
33.1	5	0.915		0.42263		0.27985
33.15	17.5	0		0		0.27985
33.2	7.5	1.864		0.49853		0.27985
33.25	8.75	1.847		0.4578		0.27985
33.3	12.5	0		0		0.27985
33.35	12.5	0.813		0.20645		0.27985
33.4	3.75	0.932		0.49853		0.27985
33.45	7.5	0		0		0.27985
33.5	3.75	0		0		0.27985
33.55	3.75	0		0		0.27985
33.6	8.75	0		0		0.27985
33.65	3.75	0.932		0.49853		0.27985
33.7	15	0		0		0.27985
33.75	5	0.915		0.42263		0.27985
33.8	1.25	0.966		0.75557		0.27985
33.85	5	0		0		0.27985
33.9	0	0		0		0.27985
33.95	1.25	0.966		0.75557		0.27985
34	1.25	2.932		0.90368		0.27985
34.05	1.25	0.966		0.75557		0.27985
34.1	2.5	1.932		0.75557		0.27985
34.15	2.5	4.881		0.88649		0.67031
34.2	2.5	0.949		0.60292		0.67031
34.25	1.25	1.949		0.86182		0.67031
34.3	2.5	1.932		0.75557		0.67031
34.35	0	0		0		0.27985
34.4	0	0		0		0.27985
34.45	2.5	1.932		0.75557		0.27985
34.5	1.25	1.949		0.86182		0.67031
34.55	0	1.966		1		0.67031
34.6	1.25	2.932		0.90368		0.67031
34.65	1.25	1.949		0.86182		0.67031
34.7	2.5	3.898		0.86182		0.67031
34.75	0	1.966		1		0.67031
34.8	6.25	0		0		0.27985
34.85	13.75	0		0		0.27985
34.9	7.5	0		0		0.27985
34.95	5	0		0		0.27985
35	2.5	0.949		0.60292		0.27985
35.05	0	3.932		1		0.27985
35.1	5	1.898		0.60292		0.27985
35.15	3.75	4.864		0.8384		0.27985
35.2	1.25	0.966		0.75557		0.67031
35.25	0	0.983		1		0.67031
35.3	2.5	0.949		0.60292		0.67031
35.35	0	0		0		0.27985
35.4	3.75	1.915		0.67134		0.67031
35.45	2.5	2.915		0.82345		0.67031
35.5	2.5	2.915		0.82345		0.67031
35.55	2.5	1.932		0.75557		0.67031
35.6	1.25	4.898		0.94003		0.67031
35.65	1.25	1.949		0.86182		0.67031
35.7	2.5	0.949		0.60292		0.67031
35.75	2.5	2.915		0.82345		0.67031
35.8	1.25	1.949		0.86182		0.67031
35.85	3.75	0.932		0.49853		0.67031
35.9	3.75	4.864		0.8384		0.67031
35.95	2.5	3.898		0.86182		0.67031
36	6.25	2.864		0.64701		0.67031
36.05	5	0		0		0.27985
36.1	2.5	0.949		0.60292		0.27985
36.15	3.75	0		0		0.27985
36.2	3.75	0		0		0.27985
36.25	5	0.915		0.42263		0.27985
36.3	0	0.983		1		0.27985
36.35	5	2.881		0.69741		0.27985
36.4	1.25	2.932		0.90368		0.67031
36.45	1.25	5.881		0.94954		0.67031
36.5	2.5	4.881		0.88649		0.67031
36.55	3.75	3.881		0.80544		0.67031
36.6	6.25	0		0		0.27985
36.65	5	0		0		0.27985
36.7	7.5	0.881		0.31967		0.27985
36.75	7.5	0		0		0.27985
36.8	2.5	0		0		0.27985
36.85	1.25	0.966		0.75557		0.27985
36.9	1.25	0.966		0.75557		0.27985
36.95	1.25	0.966		0.75557		0.27985
37	1.25	0.966		0.75557		0.27985
37.05	1.25	0		0		0.27985
37.1	2.5	2.915		0.82345		0.27985
37.15	1.25	0.966		0.75557		0.27985
37.2	6.25	3.847		0.71116		0.27985
37.25	5	2.881		0.69741		0.67031
37.3	2.5	0.949		0.60292		0.67031
37.35	3.75	0		0		0.27985
37.4	6.25	0		0		0.27985
37.45	1.25	0		0		0.27985
37.5	2.5	0		0		0.27985
37.55	6.25	0.898		0.36497		0.27985
37.6	0	0		0		0.27985
37.65	5	0.915		0.42263		0.27985
37.7	3.75	1.915		0.67134		0.27985
37.75	8.75	2.83		0.56403		0.27985
37.8	7.5	0		0		0.27985
37.85	2.5	0		0		0.27985
37.9	1.25	0.966		0.75557		0.27985
37.95	0	0.983		1		0.27985
38	2.5	0.949		0.60292		0.27985
38.05	3.75	2.898		0.75557		0.27985
38.1	1.25	0		0		0.27985
38.15	3.75	0		0		0.27985
38.2	2.5	0.949		0.60292		0.27985
38.25	3.75	1.915		0.67134		0.27985
38.3	2.5	0.949		0.60292		0.27985
38.35	5	0		0		0.27985
38.4	3.75	0		0		0.27985
38.45	11.25	1.813		0.39196		0.27985
38.5	6.25	0		0		0.27985
38.55	3.75	0		0		0.27985
38.6	8.75	3.813		0.63545		0.27985
38.65	5	0		0		0.27985
38.7	12.5	0.813		0.20645		0.27985
38.75	5	1.898		0.60292		0.27985
38.8	1.25	0.966		0.75557		0.27985
38.85	1.25	0.966		0.75557		0.27985
38.9	2.5	2.915		0.82345		0.27985
38.95	0	0.983		1		0.67031
39	1.25	2.932		0.90368		0.67031
39.05	2.5	1.932		0.75557		0.67031
39.1	0	1.966		1		0.67031
39.15	1.25	1.949		0.86182		0.67031
39.2	2.5	3.898		0.86182		0.67031
39.25	1.25	6.864		0.95646		0.67031
39.3	1.25	2.932		0.90368		0.67031
39.35	3.75	2.898		0.75557		0.67031
39.4	6.25	1.881		0.54625		0.67031
39.45	5	1.898		0.60292		0.67031
39.5	8.75	0.864		0.28314		0.27985
39.55	6.25	1.881		0.54625		0.27985
39.6	2.5	0		0		0.27985
39.65	1.25	0		0		0.27985
39.7	2.5	0		0		0.27985
39.75	0	3.932		1		0.27985
39.8	1.25	0		0		0.27985
39.85	0	2.949		1		0.27985
39.9	0	0.983		1		0.27985
39.95	10	0.847		0.25306		0.27985
40	7.5	0.881		0.31967		0.27985
40.05	5	1.898		0.60292		0.27985
40.1	0	0.983		1		0.67031
40.15	2.5	1.932		0.75557		0.67031
40.2	5	1.898		0.60292		0.67031
40.25	0	0.983		1		0.67031
40.3	0	0		0		0.27985
40.35	0	0		0		0.27985
40.4	6.25	0		0		0.27985
40.45	1.25	2.932		0.90368		0.27985
40.5	1.25	3.915		0.92608		0.27985
40.55	2.5	1.932		0.75557		0.27985
40.6	3.75	0.932		0.49853		0.67031
40.65	1.25	0.966		0.75557		0.67031
40.7	3.75	0.932		0.49853		0.67031
40.75	3.75	0.932		0.49853		0.67031
40.8	1.25	0.966		0.75557		0.67031
40.85	6.25	0		0		0.27985
40.9	7.5	0.881		0.31967		0.27985
40.95	3.75	1.915		0.67134		0.27985
41	3.75	0		0		0.27985
41.05	1.25	0.966		0.75557		0.27985
41.1	1.25	0		0		0.27985
41.15	2.5	0		0		0.27985
41.2	0	0.983		1		0.27985
41.25	1.25	0		0		0.27985
41.3	2.5	1.932		0.75557		0.27985
41.35	3.75	3.881		0.80544		0.27985
41.4	0	0		0		0.27985
41.45	1.25	0		0		0.27985
41.5	3.75	2.898		0.75557		0.27985
41.55	6.25	0.898		0.36497		0.27985
41.6	0	1.966		1		0.27985
41.65	2.5	4.881		0.88649		0.27985
41.7	2.5	1.932		0.75557		0.27985
41.75	6.25	3.847		0.71116		0.67031
41.8	3.75	1.915		0.67134		0.67031
41.85	0	0.983		1		0.67031
41.9	6.25	1.881		0.54625		0.67031
41.95	1.25	0		0		0.27985
42	3.75	0		0		0.27985
42.05	10	0.847		0.25306		0.27985
42.1	6.25	0		0		0.27985
42.15	8.75	0		0		0.27985
42.2	5	1.898		0.60292		0.27985
42.25	3.75	5.847		0.86182		0.27985
42.3	3.75	0.932		0.49853		0.27985
42.35	0	1.966		1		0.27985
42.4	1.25	0		0		0.27985
42.45	3.75	0		0		0.27985
42.5	0	0.983		1		0.27985
42.55	0	0.983		1		0.27985
42.6	2.5	2.915		0.82345		0.27985
42.65	2.5	0.949		0.60292		0.27985
42.7	5	1.898		0.60292		0.67031
42.75	0	1.966		1		0.67031
42.8	7.5	1.864		0.49853		0.67031
42.85	7.5	0		0		0.27985
42.9	0	0		0		0.27985
42.95	1.25	0.966		0.75557		0.27985
43	0	0.983		1		0.27985
43.05	2.5	0.949		0.60292		0.67031
43.1	2.5	1.932		0.75557		0.67031
43.15	2.5	1.932		0.75557		0.67031
43.2	1.25	0.966		0.75557		0.67031
43.25	0	3.932		1		0.67031
43.3	5	0.915		0.42263		0.67031
43.35	1.25	3.915		0.92608		0.67031
43.4	6.25	5.813		0.78815		0.67031
43.45	2.5	1.932		0.75557		0.67031
43.5	2.5	2.915		0.82345		0.67031
43.55	2.5	0		0		0.27985
43.6	3.75	1.915		0.67134		0.67031
43.65	0	0.983		1		0.67031
43.7	2.5	0.949		0.60292		0.67031
43.75	1.25	3.915		0.92608		0.67031
43.8	3.75	2.898		0.75557		0.67031
43.85	12.5	0		0		0.27985
43.9	7.5	0		0		0.27985
43.95	6.25	2.864		0.64701		0.27985
44	11.25	1.813		0.39196		0.27985
44.05	7.5	2.847		0.60292		0.27985
44.1	7.5	0		0		0.27985
44.15	8.75	3.813		0.63545		0.27985
44.2	1.25	1.949		0.86182		0.27985
44.25	6.25	1.881		0.54625		0.27985
44.3	13.75	0		0		0.27985
44.35	12.5	0.813		0.20645		0.27985
44.4	0	0.983		1		0.27985
44.45	6.25	0		0		0.27985
44.5	3.75	2.898		0.75557		0.27985
44.55	3.75	2.898		0.75557		0.27985
44.6	5	1.898		0.60292		0.27985
44.65	8.75	0		0		0.27985
44.7	6.25	0		0		0.27985
44.75	3.75	0.932		0.49853		0.27985
44.8	10	1.83		0.42263		0.27985
44.85	13.75	0		0		0.27985
44.9	6.25	0		0		0.27985
44.95	6.25	0.898		0.36497		0.27985
45	3.75	2.898		0.75557		0.27985
45.05	2.5	0.949		0.60292		0.27985
45.1	5	0.915		0.42263		0.27985
45.15	3.75	0.932		0.49853		0.27985
45.2	3.75	1.915		0.67134		0.27985
45.25	3.75	0.932		0.49853		0.27985
45.3	0	5.898		1		0.27985
45.35	1.25	0.966		0.75557		0.67031
45.4	0	1.966		1		0.67031
45.45	1.25	0		0		0.27985
45.5	1.25	0		0		0.27985
45.55	2.5	0.949		0.60292		0.27985
45.6	1.25	2.932		0.90368		0.67031
45.65	0	1.966		1		0.67031
45.7	1.25	0		0		0.27985
45.75	3.75	1.915		0.67134		0.27985
45.8	1.25	0		0		0.27985
45.85	1.25	1.949		0.86182		0.27985
45.9	3.75	0.932		0.49853		0.27985
45.95	1.25	0.966		0.75557		0.67031
46	2.5	1.932		0.75557		0.67031
46.05	2.5	1.932		0.75557		0.67031
46.1	2.5	5.864		0.90368		0.67031
46.15	0	2.949		1		0.67031
46.2	0	1.966		1		0.67031
46.25	2.5	0.949		0.60292		0.67031
46.3	1.25	1.949		0.86182		0.67031
46.35	5	6.813		0.84497		0.67031
46.4	3.75	1.915		0.67134		0.67031
46.45	1.25	1.949		0.86182		0.67031
46.5	0	0		0		0.27985
46.55	0	0		0		0.27985
46.6	0	0		0		0.27985
46.65	0	0		0		0.27985
46.7	1.25	0.966		0.75557		0.27985
46.75	1.25	1.949		0.86182		0.27985
46.8	6.25	0		0		0.27985
46.85	5	0		0		0.27985
46.9	3.75	0		0		0.27985
46.95	0	0		0		0.27985
47	1.25	0		0		0.27985
47.05	0	0		0		0.27985
47.1	1.25	0		0		0.27985
47.15	1.25	0		0		0.27985
47.2	6.25	0.898		0.36497		0.27985
47.25	7.5	0.881		0.31967		0.27985
47.3	13.75	0.796		0.18802		0.27985
47.35	5	0		0		0.27985
47.4	10	0		0		0.27985
47.45	5	2.881		0.69741		0.27985
47.5	6.25	0		0		0.27985
47.55	2.5	0.949		0.60292		0.27985
47.6	2.5	1.932		0.75557		0.27985
47.65	1.25	0		0		0.27985
47.7	0	0.983		1		0.27985
47.75	0	0.983		1		0.27985
47.8	0	0		0		0.27985
47.85	0	1.966		1		0.27985
47.9	1.25	0		0		0.27985
47.95	1.25	1.949		0.86182		0.27985
48	12.5	0.813		0.20645		0.27985
48.05	6.25	0		0		0.27985
48.1	2.5	0		0		0.27985
48.15	1.25	0		0		0.27985
48.2	1.25	0		0		0.27985
48.25	7.5	1.864		0.49853		0.27985
48.3	5	0		0		0.27985
48.35	3.75	0.932		0.49853		0.27985
48.4	11.25	2.796		0.49853		0.27985
48.45	1.25	2.932		0.90368		0.27985
48.5	1.25	5.881		0.94954		0.27985
48.55	1.25	4.898		0.94003		0.27985
48.6	3.75	2.898		0.75557		0.67031
48.65	1.25	1.949		0.86182		0.67031
48.7	1.25	0.966		0.75557		0.67031
48.75	1.25	0.966		0.75557		0.67031
48.8	1.25	0		0		0.67031
48.85	0	0.983		1		0.67031
48.9	0	0		0		0.27985
48.95	1.25	0		0		0.27985
49	1.25	1.949		0.86182		0.27985
49.05	3.75	5.847		0.86182		0.67031
49.1	2.5	1.932		0.75557		0.67031
49.15	2.5	2.915		0.82345		0.67031
49.2	6.25	0.898		0.36497		0.67031
49.25	3.75	2.898		0.75557		0.67031
49.3	1.25	5.881		0.94954		0.67031
49.35	1.25	2.932		0.90368		0.67031
49.4	2.5	0.949		0.60292		0.67031
49.45	1.25	0.966		0.75557		0.67031
49.5	1.25	1.949		0.86182		0.67031
49.55	0	2.949		1		0.67031
49.6	1.25	0.966		0.75557		0.67031
49.65	2.5	0.949		0.60292		0.67031
49.7	1.25	2.932		0.90368		0.67031
49.75	3.75	2.898		0.75557		0.67031
49.8	7.5	0.881		0.31967		0.67031
49.85	7.5	3.83		0.67134		0.67031
49.9	5	0		0		0.27985
49.95	6.25	0.898		0.36497		0.27985
50	13.75	0.796		0.18802		0.27985
50.05	10	1.83		0.42263		0.27985
50.1	10	0		0		0.27985
50.15	3.75	0.932		0.49853		0.27985
50.2	5	1.898		0.60292		0.27985
50.25	10	0		0		0.27985
50.3	3.75	0		0		0.27985
50.35	11.25	1.813		0.39196		0.27985
50.4	3.75	0.932		0.49853		0.27985
50.45	6.25	0		0		0.27985
50.5	2.5	0.949		0.60292		0.27985
50.55	3.75	0		0		0.27985
50.6	5	1.898		0.60292		0.27985
50.65	0	1.966		1		0.27985
50.7	2.5	1.932		0.75557		0.27985
50.75	1.25	0		0		0.27985
50.8	1.25	0		0		0.27985
50.85	2.5	0.949		0.60292		0.27985
50.9	5	2.881		0.69741		0.27985
50.95	1.25	7.847		0.9617		0.27985
51	5	5.83		0.82345		0.27985
51.05	2.5	0		0		0.27985
51.1	2.5	1.932		0.75557		0.27985
51.15	1.25	0.966		0.75557		0.67031
51.2	0	0.983		1		0.67031
51.25	1.25	2.932		0.90368		0.67031
51.3	0	2.949		1		0.67031
51.35	0	0.983		1		0.67031
51.4	6.25	0.898		0.36497		0.27985
51.45	1.25	0		0		0.27985
51.5	0	0		0		0.27985
51.55	1.25	0		0		0.27985
51.6	3.75	0.932		0.49853		0.27985
51.65	3.75	0		0		0.27985
51.7	5	0.915		0.42263		0.27985
51.75	1.25	0		0		0.27985
51.8	11.25	0		0		0.27985
51.85	5	0		0		0.27985
51.9	10	0.847		0.25306		0.27985
51.95	17.5	1.728		0.28314		0.27985
52	6.25	0.898		0.36497		0.27985
52.05	8.75	0		0		0.27985
52.1	7.5	0.881		0.31967		0.27985
52.15	13.75	0		0		0.27985
52.2	12.5	1.796		0.36497		0.27985
52.25	0	0.983		1		0.27985
52.3	15	0.779		0.172		0.27985
52.35	6.25	0		0		0.27985
52.4	6.25	0		0		0.27985
52.45	3.75	0		0		0.27985
52.5	2.5	1.932		0.75557		0.27985
52.55	5	0		0		0.27985
52.6	3.75	1.915		0.67134		0.27985
52.65	2.5	1.932		0.75557		0.27985
52.7	1.25	0.966		0.75557		0.27985
52.75	3.75	0		0		0.27985
52.8	3.75	0		0		0.27985
52.85	1.25	0		0		0.27985
52.9	2.5	0.949		0.60292		0.27985
52.95	0	0		0		0.27985
53	0	0		0		0.27985
53.05	2.5	2.915		0.82345		0.27985
53.1	2.5	1.932		0.75557		0.27985
53.15	7.5	0.881		0.31967		0.27985
53.2	1.25	4.898		0.94003		0.27985
53.25	6.25	0.898		0.36497		0.27985
53.3	1.25	2.932		0.90368		0.27985
53.35	1.25	0.966		0.75557		0.27985
53.4	2.5	0.949		0.60292		0.67031
53.45	1.25	1.949		0.86182		0.67031
53.5	6.25	0.898		0.36497		0.67031
53.55	2.5	1.932		0.75557		0.67031
53.6	0	0.983		1		0.67031
53.65	2.5	3.898		0.86182		0.67031
53.7	5	1.898		0.60292		0.67031
53.75	3.75	2.898		0.75557		0.67031
53.8	5	1.898		0.60292		0.67031
53.85	5	4.847		0.79498		0.67031
53.9	2.5	2.915		0.82345		0.67031
53.95	1.25	0.966		0.75557		0.67031
54	3.75	0.932		0.49853		0.67031
54.05	0	0.983		1		0.67031
54.1	3.75	1.915		0.67134		0.67031
54.15	1.25	0		0		0.27985
54.2	2.5	1.932		0.75557		0.27985
54.25	3.75	1.915		0.67134		0.67031
54.3	0	1.966		1		0.67031
54.35	1.25	0		0		0.27985
54.4	3.75	1.915		0.67134		0.27985
54.45	5	3.864		0.75557		0.67031
54.5	3.75	0.932		0.49853		0.67031
54.55	0	2.949		1		0.67031
54.6	0	0		0		0.27985
54.65	5	0.915		0.42263		0.27985
54.7	2.5	3.898		0.86182		0.27985
54.75	6.25	0		0		0.27985
54.8	13.75	0		0		0.27985
54.85	2.5	0		0		0.27985
54.9	2.5	2.915		0.82345		0.27985
54.95	2.5	0		0		0.27985
55	1.25	0		0		0.27985
55.05	1.25	0		0		0.27985
55.1	1.25	0		0		0.27985
55.15	6.25	2.864		0.64701		0.27985
55.2	5	0.915		0.42263		0.27985
55.25	3.75	0.932		0.49853		0.27985
55.3	1.25	0.966		0.75557		0.27985
55.35	1.25	0.966		0.75557		0.27985
55.4	1.25	2.932		0.90368		0.27985
55.45	3.75	3.881		0.80544		0.67031
55.5	0	1.966		1		0.67031
55.55	2.5	1.932		0.75557		0.67031
55.6	1.25	1.949		0.86182		0.67031
55.65	1.25	1.949		0.86182		0.67031
55.7	1.25	0.966		0.75557		0.67031
55.75	1.25	0		0		0.27985
55.8	3.75	0.932		0.49853		0.27985
55.85	5	0.915		0.42263		0.27985
55.9	5	0		0		0.27985
55.95	8.75	0.864		0.28314		0.27985
56	1.25	0		0		0.27985
56.05	8.75	0.864		0.28314		0.27985
56.1	6.25	1.881		0.54625		0.27985
56.15	5	0		0		0.27985
56.2	2.5	0		0		0.27985
56.25	1.25	0.966		0.75557		0.27985
56.3	2.5	0		0		0.27985
56.35	3.75	0.932		0.49853		0.27985
56.4	0	2.949		1		0.27985
56.45	3.75	1.915		0.67134		0.27985
56.5	1.25	0		0		0.27985
56.55	6.25	1.881		0.54625		0.27985
56.6	0	0		0		0.27985
56.65	2.5	0		0		0.27985
56.7	1.25	0.966		0.75557		0.27985
56.75	0	0		0		0.27985
56.8	1.25	1.949		0.86182		0.27985
56.85	1.25	1.949		0.86182		0.27985
56.9	2.5	2.915		0.82345		0.27985
56.95	2.5	1.932		0.75557		0.27985
57	2.5	0.949		0.60292		0.27985
57.05	3.75	0.932		0.49853		0.67031
57.1	2.5	2.915		0.82345		0.67031
57.15	0	0		0		0.67031
57.2	0	2.949		1		0.67031
57.25	3.75	0		0		0.27985
57.3	2.5	1.932		0.75557		0.27985
57.35	3.75	1.915		0.67134		0.27985
57.4	1.25	0		0		0.27985
57.45	1.25	0		0		0.27985
57.5	1.25	2.932		0.90368		0.27985
57.55	1.25	0.966		0.75557		0.67031
57.6	1.25	0.966		0.75557		0.67031
57.65	0	0		0		0.27985
57.7	0	0		0		0.27985
57.75	1.25	0.966		0.75557		0.27985
57.8	3.75	3.881		0.80544		0.27985
57.85	2.5	0.949		0.60292		0.27985
57.9	5	0		0		0.27985
57.95	2.5	1.932		0.75557		0.27985
58	3.75	2.898		0.75557		0.67031
58.05	2.5	4.881		0.88649		0.67031
58.1	0	0		0		0.27985
58.15	0	0		0		0.27985
58.2	0	0.983		1		0.27985
58.25	3.75	0.932		0.49853		0.27985
58.3	3.75	1.915		0.67134		0.27985
58.35	1.25	0		0		0.27985
58.4	3.75	0		0		0.27985
58.45	3.75	0.932		0.49853		0.27985
58.5	1.25	3.915		0.92608		0.27985
58.55	3.75	4.864		0.8384		0.27985
58.6	3.75	0		0		0.27985
58.65	1.25	0.966		0.75557		0.27985
58.7	1.25	0.966		0.75557		0.27985
58.75	3.75	0.932		0.49853		0.67031
58.8	1.25	0.966		0.75557		0.67031
58.85	0	0.983		1		0.67031
58.9	0	0.983		1		0.67031
58.95	1.25	0.966		0.75557		0.67031
59	1.25	4.898		0.94003		0.67031
59.05	2.5	0.949		0.60292		0.67031
59.1	5	1.898		0.60292		0.67031
59.15	0	0		0		0.27985
59.2	1.25	0		0		0.27985
59.25	0	0.983		1		0.27985
59.3	3.75	0.932		0.49853		0.27985
59.35	0	0		0		0.27985
59.4	1.25	2.932		0.90368		0.27985
59.45	3.75	2.898		0.75557		0.67031
59.5	0	1.966		1		0.67031
59.55	3.75	2.898		0.75557		0.67031
59.6	2.5	0.949		0.60292		0.67031
59.65	1.25	0.966		0.75557		0.67031
59.7	5	0.915		0.42263		0.27985
59.75	1.25	0		0		0.27985
59.8	1.25	2.932		0.90368		0.67031
59.85	3.75	2.898		0.75557		0.67031
59.9	0	0.983		1		0.67031
59.95	3.75	2.898		0.75557		0.67031
60	1.25	1.949		0.86182		0.67031
60.05	3.75	3.881		0.80544		0.67031
60.1	5	0.915		0.42263		0.27985
60.15	10	0		0		0.27985
60.2	3.75	0		0		0.27985
60.25	6.25	0		0		0.27985
60.3	3.75	0		0		0.27985
60.35	7.5	0		0		0.27985
60.4	7.5	0		0		0.27985
60.45	1.25	0		0		0.27985
60.5	0	0.983		1		0.27985
60.55	2.5	0		0		0.27985
60.6	1.25	0		0		0.27985
60.65	1.25	0.966		0.75557		0.27985
60.7	3.75	0		0		0.27985
60.75	8.75	0		0		0.27985
60.8	0	0		0		0.27985
60.85	6.25	0.898		0.36497		0.27985
60.9	10	0.847		0.25306		0.27985
60.95	7.5	4.813		0.71965		0.27985
61	2.5	0.949		0.60292		0.27985
61.05	3.75	0		0		0.27985
61.1	2.5	0		0		0.27985
61.15	0	0		0		0.27985
61.2	0	0		0		0.27985
61.25	2.5	0		0		0.27985
61.3	7.5	0		0		0.27985
61.35	1.25	0		0		0.27985
61.4	10	1.83		0.42263		0.27985
61.45	11.25	1.813		0.39196		0.27985
61.5	2.5	0		0		0.27985
61.55	8.75	0.864		0.28314		0.27985
61.6	8.75	0		0		0.27985
61.65	10	1.83		0.42263		0.27985
61.7	2.5	0		0		0.27985
61.75	5	0		0		0.27985
61.8	1.25	0		0		0.27985
61.85	3.75	0		0		0.27985
61.9	1.25	0		0		0.27985
61.95	11.25	0.83		0.22787		0.27985
62	0	1.966		1		0.27985
62.05	1.25	0		0		0.27985
62.1	2.5	0.949		0.60292		0.27985
62.15	1.25	0		0		0.27985
62.2	2.5	0		0		0.27985
62.25	2.5	0.949		0.60292		0.27985
62.3	0	3.932		1		0.27985
62.35	5	0		0		0.27985
62.4	2.5	0.949		0.60292		0.27985
62.45	3.75	0.932		0.49853		0.27985
62.5	1.25	0		0		0.27985
62.55	5	3.864		0.75557		0.27985
62.6	3.75	4.864		0.8384		0.27985
62.65	12.5	0.813		0.20645		0.27985
62.7	22.5	0		0		0.27985
62.75	7.5	0.881		0.31967		0.27985
62.8	7.5	0		0		0.27985
62.85	2.5	2.915		0.82345		0.27985
62.9	3.75	0.932		0.49853		0.27985
62.95	2.5	2.915		0.82345		0.27985
63	8.75	1.847		0.4578		0.27985
63.05	0	1.966		1		0.27985
63.1	0	2.949		1		0.67031
63.15	3.75	3.881		0.80544		0.67031
63.2	0	0		0		0.27985
63.25	0	0		0		0.27985
63.3	1.25	0.966		0.75557		0.27985
63.35	5	0.915		0.42263		0.27985
63.4	2.5	0		0		0.27985
63.45	3.75	0		0		0.27985
63.5	6.25	3.847		0.71116		0.27985
63.55	6.25	0.898		0.36497		0.27985
63.6	6.25	0		0		0.27985
63.65	8.75	0.864		0.28314		0.27985
63.7	1.25	0.966		0.75557		0.27985
63.75	12.5	0		0		0.27985
63.8	1.25	0		0		0.27985
63.85	0	0.983		1		0.27985
63.9	1.25	0.966		0.75557		0.27985
63.95	1.25	0		0		0.27985
64	2.5	1.932		0.75557		0.27985
64.05	0	1.966		1		0.27985
64.1	2.5	3.898		0.86182		0.67031
64.15	1.25	0.966		0.75557		0.67031
64.2	3.75	3.881		0.80544		0.67031
64.25	1.25	0		0		0.67031
64.3	0	0.983		1		0.67031
64.35	2.5	0.949		0.60292		0.67031
64.4	7.5	5.796		0.75557		0.67031
64.45	1.25	4.898		0.94003		0.67031
64.5	3.75	0.932		0.49853		0.67031
64.55	0	1.966		1		0.67031
64.6	1.25	1.949		0.86182		0.67031
64.65	0	0		0		0.27985
64.7	2.5	0.949		0.60292		0.27985
64.75	1.25	0		0		0.27985
64.8	2.5	2.915		0.82345		0.27985
64.85	15	1.762		0.31967		0.27985
64.9	7.5	0		0		0.27985
64.95	8.75	0.864		0.28314		0.27985
65	10	0.847		0.25306		0.27985
65.05	1.25	1.949		0.86182		0.27985
65.1	0	0.983		1		0.27985
65.15	0	0		0		0.27985
65.2	1.25	0		0		0.27985
65.25	0	0.983		1		0.27985
65.3	0	1.966		1		0.27985
65.35	5	2.881		0.69741		0.27985
65.4	2.5	1.932		0.75557		0.67031
65.45	3.75	1.915		0.67134		0.67031
65.5	1.25	2.932		0.90368		0.67031
65.55	2.5	1.932		0.75557		0.67031
65.6	1.25	0.966		0.75557		0.67031
65.65	0	2.949		1		0.67031
65.7	2.5	0		0		0.27985
65.75	11.25	3.779		0.57331		0.27985
65.8	8.75	2.83		0.56403		0.27985
65.85	12.5	1.796		0.36497		0.27985
65.9	1.25	0		0		0.27985
65.95	0	0.983		1		0.27985
66	1.25	0		0		0.27985
66.05	2.5	0.949		0.60292		0.27985
66.1	3.75	2.898		0.75557		0.27985
66.15	8.75	2.83		0.56403		0.27985
66.2	7.5	0		0		0.27985
66.25	6.25	0.898		0.36497		0.27985
66.3	2.5	0		0		0.27985
66.35	2.5	1.932		0.75557		0.27985
66.4	1.25	1.949		0.86182		0.27985
66.45	1.25	0.966		0.75557		0.27985
66.5	1.25	0.966		0.75557		0.67031
66.55	0	0.983		1		0.67031
66.6	2.5	0.949		0.60292		0.67031
66.65	2.5	4.881		0.88649		0.67031
66.7	3.75	1.915		0.67134		0.67031
66.75	6.25	0.898		0.36497		0.67031
66.8	1.25	1.949		0.86182		0.67031
66.85	2.5	4.881		0.88649		0.67031
66.9	0	2.949		1		0.67031
66.95	0	2.949		1		0.67031
67	3.75	1.915		0.67134		0.67031
67.05	2.5	3.898		0.86182		0.67031
67.1	7.5	6.779		0.78334		0.67031
67.15	12.5	0		0		0.27985
67.2	3.75	0		0		0.27985
67.25	6.25	3.847		0.71116		0.27985
67.3	20	3.66		0.42263		0.27985
67.35	10	0.847		0.25306		0.27985
67.4	7.5	0		0		0.27985
67.45	6.25	0		0		0.27985
67.5	5	0.915		0.42263		0.27985
67.55	15	1.762		0.31967		0.27985
67.6	10	1.83		0.42263		0.27985
67.65	0	0		0		0.27985
67.7	1.25	0		0		0.27985
67.75	0	0		0		0.27985
67.8	0	0		0		0.27985
67.85	1.25	0		0		0.27985
67.9	2.5	0		0		0.27985
67.95	2.5	0		0		0.27985
68	6.25	0.898		0.36497		0.27985
68.05	16.25	0.762		0.15794		0.27985
68.1	0	0		0		0.27985
68.15	2.5	0		0		0.27985
68.2	6.25	3.847		0.71116		0.27985
68.25	11.25	3.779		0.57331		0.27985
68.3	5	0.915		0.42263		0.27985
68.35	1.25	1.949		0.86182		0.27985
68.4	0	1.966		1		0.27985
68.45	0	0		0		0.27985
68.5	0	0		0		0.27985
68.55	0	1.966		1		0.27985
68.6	0	0		0		0.27985
68.65	2.5	3.898		0.86182		0.27985
68.7	0	3.932		1		0.27985
68.75	0	0.983		1		0.27985
68.8	7.5	0		0		0.27985
68.85	2.5	0.949		0.60292		0.27985
68.9	5	0.915		0.42263		0.27985
68.95	8.75	0		0		0.27985
69	1.25	0		0		0.27985
69.05	1.25	0		0		0.27985
69.1	2.5	0		0		0.27985
69.15	5	0		0		0.27985
69.2	5	0.915		0.42263		0.27985
69.25	1.25	0		0		0.27985
69.3	2.5	0.949		0.60292		0.27985
69.35	1.25	3.915		0.92608		0.27985
69.4	3.75	2.898		0.75557		0.27985
69.45	2.5	2.915		0.82345		0.27985
69.5	1.25	1.949		0.86182		0.27985
69.55	0	0		0		0.27985
69.6	2.5	5.864		0.90368		0.67031
69.65	3.75	3.881		0.80544		0.67031
69.7	2.5	2.915		0.82345		0.67031
69.75	2.5	0		0		0.27985
69.8	1.25	0		0		0.27985
69.85	1.25	0.966		0.75557		0.27985
69.9	5	0.915		0.42263		0.27985
69.95	0	0		0		0.27985
70	7.5	0		0		0.27985
70.05	2.5	0		0		0.27985
70.1	7.5	0.881		0.31967		0.27985
70.15	5	0.915		0.42263		0.27985
70.2	15	0.779		0.172		0.27985
70.25	8.75	0.864		0.28314		0.27985
70.3	11.25	0.83		0.22787		0.27985
70.35	12.5	0		0		0.27985
70.4	10	0		0		0.27985
70.45	3.75	1.915		0.67134		0.27985
70.5	2.5	1.932		0.75557		0.27985
70.55	5	0.915		0.42263		0.27985
70.6	0	0		0		0.27985
70.65	1.25	0		0		0.27985
70.7	0	0.983		1		0.27985
70.75	3.75	0		0		0.27985
70.8	1.25	2.932		0.90368		0.27985
70.85	2.5	3.898		0.86182		0.27985
70.9	3.75	1.915		0.67134		0.27985
70.95	1.25	0.966		0.75557		0.27985
71	2.5	1.932		0.75557		0.27985
71.05	1.25	0		0		0.27985
71.1	18.75	0.728		0.13443		0.27985
71.15	3.75	2.898		0.75557		0.27985
71.2	21.25	0		0		0.27985
71.25	5	0		0		0.27985
71.3	6.25	1.881		0.54625		0.27985
71.35	6.25	0		0		0.27985
71.4	5	0.915		0.42263		0.27985
71.45	5	0		0		0.27985
71.5	7.5	0.881		0.31967		0.27985
71.55	10	0.847		0.25306		0.27985
71.6	1.25	0.966		0.75557		0.27985
71.65	2.5	0		0		0.27985
71.7	6.25	1.881		0.54625		0.27985
71.75	15	0.779		0.172		0.27985
71.8	8.75	0.864		0.28314		0.27985
71.85	13.75	0.796		0.18802		0.27985
71.9	12.5	3.762		0.54625		0.27985
71.95	7.5	0.881		0.31967		0.27985
72	1.25	0.966		0.75557		0.27985
72.05	5	0		0		0.27985
72.1	3.75	0.932		0.49853		0.27985
72.15	5	0		0		0.27985
72.2	8.75	0.864		0.28314		0.27985
72.25	8.75	0		0		0.27985
72.3	10	1.83		0.42263		0.27985
72.35	10	0.847		0.25306		0.27985
72.4	0	0.983		1		0.27985
72.45	13.75	2.762		0.44552		0.27985
72.5	13.75	1.779		0.34103		0.27985
72.55	7.5	0		0		0.27985
72.6	2.5	2.915		0.82345		0.27985
72.65	0	1.966		1		0.27985
72.7	1.25	0		0		0.27985
72.75	1.25	0		0		0.27985
72.8	1.25	0		0		0.27985
72.85	3.75	0.932		0.49853		0.27985
72.9	5	0		0		0.27985
72.95	6.25	0.898		0.36497		0.27985
73	5	0		0		0.27985
73.05	5	0		0		0.27985
73.1	3.75	0		0		0.27985
73.15	1.25	0		0		0.27985
73.2	1.25	0		0		0.27985
73.25	0	0		0		0.27985
73.3	1.25	0		0		0.27985
73.35	3.75	0.932		0.49853		0.27985
73.4	1.25	4.898		0.94003		0.27985
73.45	3.75	0		0		0.27985
73.5	1.25	0		0		0.27985
73.55	2.5	0.949		0.60292		0.27985
73.6	2.5	0		0		0.27985
73.65	3.75	0		0		0.27985
73.7	2.5	0.949		0.60292		0.27985
73.75	0	0		0		0.27985
73.8	2.5	2.915		0.82345		0.27985
73.85	0	1.966		1		0.27985
73.9	1.25	1.949		0.86182		0.27985
73.95	2.5	1.932		0.75557		0.27985
74	5	1.898		0.60292		0.67031
74.05	5	2.881		0.69741		0.67031
74.1	3.75	1.915		0.67134		0.67031
74.15	11.25	0		0		0.27985
74.2	10	5.762		0.69741		0.27985
74.25	13.75	0.796		0.18802		0.27985
74.3	11.25	2.796		0.49853		0.27985
74.35	1.25	0		0		0.27985
74.4	3.75	3.881		0.80544		0.27985
74.45	1.25	1.949		0.86182		0.67031
74.5	3.75	6.83		0.87931		0.67031
74.55	6.25	3.847		0.71116		0.67031
74.6	1.25	1.949		0.86182		0.67031
74.65	2.5	0		0		0.27985
74.7	0	0		0		0.27985
74.75	0	0		0		0.27985
74.8	0	0		0		0.27985
74.85	0	0		0		0.27985
74.9	2.5	2.915		0.82345		0.27985
74.95	5	1.898		0.60292		0.27985
75	8.75	0.864		0.28314		0.27985
75.05	7.5	0		0		0.27985
75.1	12.5	0		0		0.27985
75.15	8.75	0.864		0.28314		0.27985
75.2	5	0.915		0.42263		0.27985
75.25	0	0		0		0.27985
75.3	1.25	0		0		0.27985
75.35	6.25	0.898		0.36497		0.27985
75.4	11.25	0.83		0.22787		0.27985
75.45	12.5	0		0		0.27985
75.5	12.5	1.796		0.36497		0.27985
75.55	5	2.881		0.69741		0.27985
75.6	2.5	2.915		0.82345		0.27985
75.65	2.5	0		0		0.27985
75.7	2.5	3.898		0.86182		0.27985
75.75	2.5	1.932		0.75557		0.27985
75.8	1.25	2.932		0.90368		0.27985
75.85	1.25	0		0		0.27985
75.9	0	0.983		1		0.27985
75.95	0	0.983		1		0.67031
76	3.75	1.915		0.67134		0.67031
76.05	0	4.915		1		0.67031
76.1	2.5	2.915		0.82345		0.67031
76.15	2.5	1.932		0.75557		0.67031
76.2	2.5	3.898		0.86182		0.67031
76.25	3.75	0.932		0.49853		0.67031
76.3	3.75	1.915		0.67134		0.67031
76.35	3.75	0.932		0.49853		0.67031
76.4	13.75	0.796		0.18802		0.27985
76.45	8.75	0.864		0.28314		0.27985
76.5	10	0		0		0.27985
76.55	12.5	0.813		0.20645		0.27985
76.6	1.25	0		0		0.27985
76.65	7.5	0.881		0.31967		0.27985
76.7	2.5	0		0		0.27985
76.75	5	2.881		0.69741		0.27985
76.8	3.75	0		0		0.27985
76.85	3.75	1.915		0.67134		0.27985
76.9	1.25	1.949		0.86182		0.27985
76.95	3.75	2.898		0.75557		0.27985
77	2.5	0.949		0.60292		0.27985
77.05	8.75	0.864		0.28314		0.27985
77.1	7.5	1.864		0.49853		0.27985
77.15	3.75	0		0		0.27985
77.2	3.75	0.932		0.49853		0.27985
77.25	1.25	0.966		0.75557		0.27985
77.3	2.5	0.949		0.60292		0.27985
77.35	1.25	2.932		0.90368		0.27985
77.4	1.25	0		0		0.27985
77.45	8.75	2.83		0.56403		0.27985
77.5	3.75	0		0		0.27985
77.55	8.75	0		0		0.27985
77.6	8.75	0.864		0.28314		0.27985
77.65	8.75	0.864		0.28314		0.27985
77.7	1.25	1.949		0.86182		0.27985
77.75	2.5	0		0		0.27985
77.8	1.25	0		0		0.27985
77.85	2.5	0		0		0.27985
77.9	1.25	1.949		0.86182		0.27985
77.95	1.25	0		0		0.27985
78	2.5	0.949		0.60292		0.27985
78.05	15	0.779		0.172		0.27985
78.1	10	1.83		0.42263		0.27985
78.15	10	0.847		0.25306		0.27985
78.2	8.75	0		0		0.27985
78.25	5	0.915		0.42263		0.27985
78.3	8.75	0.864		0.28314		0.27985
78.35	2.5	0		0		0.27985
78.4	2.5	0		0		0.27985
78.45	3.75	0.932		0.49853		0.27985
78.5	1.25	0		0		0.27985
78.55	0	0		0		0.27985
78.6	1.25	0		0		0.27985
78.65	0	0		0		0.27985
78.7	5	0		0		0.27985
78.75	6.25	0.898		0.36497		0.27985
78.8	6.25	0		0		0.27985
78.85	5	0.915		0.42263		0.27985
78.9	1.25	0		0		0.27985
78.95	1.25	0.966		0.75557		0.27985
79	2.5	0.949		0.60292		0.27985
79.05	2.5	0.949		0.60292		0.27985
79.1	5	2.881		0.69741		0.27985
79.15	3.75	0.932		0.49853		0.27985
79.2	2.5	3.898		0.86182		0.27985
79.25	2.5	1.932		0.75557		0.67031
79.3	2.5	3.898		0.86182		0.67031
79.35	1.25	2.932		0.90368		0.67031
79.4	3.75	0.932		0.49853		0.67031
79.45	0	0.983		1		0.67031
79.5	1.25	0		0		0.27985
79.55	3.75	3.881		0.80544		0.67031
79.6	1.25	4.898		0.94003		0.67031
79.65	1.25	3.915		0.92608		0.67031
79.7	1.25	2.932		0.90368		0.67031
79.75	7.5	2.847		0.60292		0.67031
79.8	1.25	2.932		0.90368		0.67031
79.85	2.5	1.932		0.75557		0.67031
79.9	7.5	0.881		0.31967		0.27985
79.95	6.25	0.898		0.36497		0.67031
80	1.25	0.966		0.75557		0.67031

## Sheet: d
t, [ms]	Efficiency raw	Efficiency levels
0	0.84626	0.82535
0.05	0.75565	0.82535
0.1	0.76335	0.82535
0.15	0.8468	0.82535
0.2	0.79517	0.82535
0.25	0.77494	0.82535
0.3	0.7471	0.82535
0.35	0.82489	0.82535
0.4	0.70773	0.82535
0.45	0.53979	0.82535
0.5	0.90861	0.82535
0.55	0.94879	0.82535
0.6	0.67127	0.82535
0.65	0.34792	0.35693
0.7	0.40873	0.35693
0.75	0.54434	0.35693
0.8	0.42118	0.35693
0.85	0.15664	0.35693
0.9	0.41146	0.35693
0.95	0.37444	0.35693
1	0.28754	0.35693
1.05	0.91562	0.82535
1.1	0.73894	0.82535
1.15	0.67127	0.82535
1.2	0.82648	0.82535
1.25	0.86719	0.82535
1.3	0.81662	0.82535
1.35	0.91431	0.82535
1.4	0.88149	0.82535
1.45	0.89862	0.82535
1.5	0.9177	0.82535
1.55	0.90512	0.82535
1.6	0.7652	0.82535
1.65	0.67346	0.82535
1.7	0.79515	0.82535
1.75	0.7471	0.82535
1.8	0.62321	0.82535
1.85	0.78692	0.82535
1.9	0.78162	0.82535
1.95	0.48072	0.35693
2	0.52837	0.35693
2.05	0.30174	0.35693
2.1	0.43084	0.35693
2.15	0.50052	0.35693
2.2	0.49432	0.35693
2.25	0.24437	0.35693
2.3	0.57101	0.35693
2.35	0.49432	0.35693
2.4	0.41826	0.35693
2.45	0	0.35693
2.5	0.79597	0.82535
2.55	0.57396	0.82535
2.6	0.83895	0.82535
2.65	0.73894	0.82535
2.7	0.84299	0.82535
2.75	0.88752	0.82535
2.8	0.84529	0.82535
2.85	0.71215	0.82535
2.9	0.76613	0.82535
2.95	0.65643	0.82535
3	0.92576	0.82535
3.05	0.79522	0.82535
3.1	0.67342	0.82535
3.15	0.84564	0.82535
3.2	0.71118	0.82535
3.25	0.80814	0.82535
3.3	0.62464	0.82535
3.35	0.79523	0.82535
3.4	0.78265	0.82535
3.45	0.70137	0.82535
3.5	0.70999	0.82535
3.55	0.76689	0.82535
3.6	0.40424	0.35693
3.65	0.43939	0.35693
3.7	0.60827	0.82535
3.75	0.76196	0.82535
3.8	0.66717	0.82535
3.85	0.71118	0.82535
3.9	0.69996	0.82535
3.95	0.79597	0.82535
4	0.84529	0.82535
4.05	0.8198	0.82535
4.1	0.89705	0.82535
4.15	0.64692	0.82535
4.2	0.7953	0.82535
4.25	0.92774	0.82535
4.3	0.91342	0.82535
4.35	0.876	0.82535
4.4	0.71973	0.82535
4.45	0.95493	0.82535
4.5	0.92183	0.82535
4.55	0.82147	0.82535
4.6	0.92962	0.82535
4.65	0.94731	0.82535
4.7	0.82376	0.82535
4.75	0.37424	0.35693
4.8	0	0.35693
4.85	0.23035	0.35693
4.9	0.55622	0.35693
4.95	0.39545	0.35693
5	0.48022	0.35693
5.05	0.65636	0.35693
5.1	0.39545	0.35693
5.15	0.28754	0.35693
5.2	0.22798	0.35693
5.25	0.67632	0.35693
5.3	0.60267	0.82535
5.35	0.92236	0.82535
5.4	0.73374	0.82535
5.45	0.75602	0.82535
5.5	0.92774	0.82535
5.55	0.69747	0.82535
5.6	0.83951	0.82535
5.65	0.85443	0.82535
5.7	0.75996	0.82535
5.75	0.82978	0.82535
5.8	0.7953	0.82535
5.85	0.87789	0.82535
5.9	0.74346	0.82535
5.95	0.79558	0.82535
6	0.82978	0.82535
6.05	0.94072	0.82535
6.1	0.85429	0.82535
6.15	0.9618	0.82535
6.2	0.97877	0.82535
6.25	0.46447	0.35693
6.3	0.26216	0.35693
6.35	0.33496	0.35693
6.4	0.49432	0.35693
6.45	0.4805	0.35693
6.5	0.16416	0.35693
6.55	0.61961	0.35693
6.6	0.32678	0.35693
6.65	0.92279	0.82535
6.7	0.49432	0.35693
6.75	0.54232	0.35693
6.8	0.55609	0.35693
6.85	0.52163	0.35693
6.9	0.37307	0.35693
6.95	0	0.35693
7	0	0.35693
7.05	0.42044	0.35693
7.1	0.79523	0.82535
7.15	0.65647	0.82535
7.2	0.68674	0.82535
7.25	0.74338	0.82535
7.3	0.69742	0.82535
7.35	0.74338	0.82535
7.4	0.77365	0.82535
7.45	0.80563	0.82535
7.5	0.805	0.82535
7.55	0.7471	0.82535
7.6	0.87835	0.82535
7.65	0.94472	0.82535
7.7	0.95018	0.82535
7.75	0.85443	0.82535
7.8	0.9744	0.82535
7.85	0.93229	0.82535
7.9	0.82648	0.82535
7.95	0.94313	0.82535
8	0.8481	0.82535
8.05	0.87263	0.82535
8.1	0.68047	0.82535
8.15	0.94212	0.82535
8.2	0.92774	0.82535
8.25	0.88687	0.82535
8.3	0.82365	0.82535
8.35	0.89372	0.82535
8.4	0.86925	0.82535
8.45	0.82963	0.82535
8.5	0.64308	0.82535
8.55	0.86587	0.82535
8.6	0.89163	0.82535
8.65	0.64219	0.82535
8.7	0.77045	0.82535
8.75	0.4021	0.35693
8.8	0.49619	0.35693
8.85	0.59046	0.35693
8.9	0.17	0.35693
8.95	0.42118	0.35693
9	0.29293	0.35693
9.05	0.6375	0.35693
9.1	0.25154	0.35693
9.15	0.27206	0.35693
9.2	0.92279	0.82535
9.25	0.95235	0.82535
9.3	0.8198	0.82535
9.35	0.89639	0.82535
9.4	0.91688	0.82535
9.45	0.91562	0.82535
9.5	0.89862	0.82535
9.55	0.81415	0.82535
9.6	0.88018	0.82535
9.65	0.84529	0.82535
9.7	0.79597	0.82535
9.75	0.78162	0.82535
9.8	0.7586	0.82535
9.85	0.7084	0.82535
9.9	0.65644	0.82535
9.95	0.33496	0.35693
10	0.55622	0.35693
10.05	0.58603	0.35693
10.1	0.15869	0.35693
10.15	0.26216	0.35693
10.2	0	0.35693
10.25	0.50322	0.35693
10.3	0.27206	0.35693
10.35	0.32358	0.35693
10.4	0.45549	0.35693
10.45	0.14655	0.35693
10.5	0.51502	0.35693
10.55	0.89639	0.82535
10.6	0.8198	0.82535
10.65	0.89639	0.82535
10.7	0.79547	0.82535
10.75	0.91688	0.82535
10.8	0.83951	0.82535
10.85	0.89639	0.82535
10.9	0.81662	0.82535
10.95	0.92279	0.82535
11	0.7953	0.82535
11.05	0.82648	0.82535
11.1	0.90215	0.82535
11.15	0.86011	0.82535
11.2	0.71	0.82535
11.25	0.79515	0.82535
11.3	0.84942	0.82535
11.35	0.867	0.82535
11.4	0.83147	0.82535
11.45	0.81943	0.82535
11.5	0.94731	0.82535
11.55	0.8481	0.82535
11.6	0.91342	0.82535
11.65	0.95235	0.82535
11.7	0.89484	0.82535
11.75	0.95493	0.82535
11.8	0.90747	0.82535
11.85	0.9177	0.82535
11.9	0.90312	0.82535
11.95	0.90766	0.82535
12	0.91431	0.82535
12.05	0.60827	0.82535
12.1	0	0.35693
12.15	0.0445	0.35693
12.2	0.79558	0.82535
12.25	0.27206	0.35693
12.3	0.43507	0.35693
12.35	0	0.35693
12.4	0.41826	0.35693
12.45	0.86719	0.82535
12.5	0.92656	0.82535
12.55	0.71976	0.82535
12.6	0.85443	0.82535
12.65	0.82978	0.82535
12.7	0.95182	0.82535
12.75	0.89862	0.82535
12.8	0.89286	0.82535
12.85	0.89459	0.82535
12.9	0.86082	0.82535
12.95	0.83222	0.82535
13	0.91688	0.82535
13.05	0.95955	0.82535
13.1	0.90512	0.82535
13.15	0.87263	0.82535
13.2	0.67632	0.82535
13.25	0.43507	0.35693
13.3	0.08528	0.35693
13.35	0.55609	0.35693
13.4	0.45896	0.35693
13.45	0.33496	0.35693
13.5	0.68046	0.35693
13.55	0.45549	0.35693
13.6	0.42118	0.35693
13.65	0	0.35693
13.7	0.44931	0.35693
13.75	0.62464	0.35693
13.8	0.12885	0.35693
13.85	0.13722	0.35693
13.9	0.52837	0.35693
13.95	0	0.35693
14	0.65633	0.82535
14.05	0.73387	0.82535
14.1	0.82738	0.82535
14.15	0.80348	0.82535
14.2	0.90558	0.82535
14.25	0.77611	0.82535
14.3	0.81952	0.82535
14.35	0.71971	0.82535
14.4	0.71973	0.82535
14.45	0.65633	0.82535
14.5	0.84564	0.82535
14.55	0.55622	0.82535
14.6	0.74332	0.82535
14.65	0.77494	0.82535
14.7	0.70773	0.82535
14.75	0.79535	0.82535
14.8	0.90766	0.82535
14.85	0.8198	0.82535
14.9	0.82738	0.82535
14.95	0.90934	0.82535
15	0.89484	0.82535
15.05	0.32867	0.35693
15.1	0.55609	0.35693
15.15	0	0.35693
15.2	0.50386	0.35693
15.25	0.44371	0.35693
15.3	0.19659	0.35693
15.35	0.14845	0.35693
15.4	0.60258	0.35693
15.45	0	0.35693
15.5	0.51585	0.35693
15.55	1.01134	0.82535
15.6	0.79575	0.82535
15.65	0.9079	0.82535
15.7	0.91297	0.82535
15.75	0.85082	0.82535
15.8	0.87567	0.82535
15.85	0.88693	0.82535
15.9	0.85876	0.82535
15.95	0.88672	0.82535
16	0.94107	0.82535
16.05	0.90017	0.82535
16.1	0.89862	0.82535
16.15	0.91562	0.82535
16.2	0.78351	0.82535
16.25	0.86925	0.82535
16.3	0.84375	0.82535
16.35	0.94558	0.82535
16.4	0.83021	0.82535
16.45	0.85472	0.82535
16.5	0.73894	0.82535
16.55	0.90259	0.82535
16.6	0.9015	0.82535
16.65	0.92236	0.82535
16.7	0.86011	0.82535
16.75	0.79523	0.82535
16.8	0.79517	0.82535
16.85	0.67632	0.82535
16.9	0.64017	0.82535
16.95	0.89825	0.82535
17	0.88727	0.82535
17.05	0.92774	0.82535
17.1	0.95235	0.82535
17.15	0.92962	0.82535
17.2	0.88727	0.82535
17.25	0.92774	0.82535
17.3	0.79547	0.82535
17.35	0.37381	0.35693
17.4	0.44833	0.35693
17.45	0.61968	0.82535
17.5	0.79535	0.82535
17.55	0.76355	0.82535
17.6	0.54883	0.82535
17.65	0.77509	0.82535
17.7	0.93229	0.82535
17.75	0.805	0.82535
17.8	0.90558	0.82535
17.85	0.86519	0.82535
17.9	0.8468	0.82535
17.95	0.84375	0.82535
18	0.91101	0.82535
18.05	0.86478	0.82535
18.1	0.86082	0.82535
18.15	0.93258	0.82535
18.2	0.94227	0.82535
18.25	0.93565	0.82535
18.3	0.86248	0.82535
18.35	0.68675	0.82535
18.4	0.76335	0.82535
18.45	0.59269	0.82535
18.5	0.79535	0.82535
18.55	0.89484	0.82535
18.6	0.97828	0.82535
18.65	0.67632	0.82535
18.7	0.95963	0.82535
18.75	0.84942	0.82535
18.8	0.87263	0.82535
18.85	0.8241	0.82535
18.9	0.12102	0.35693
18.95	0.16798	0.35693
19	0	0.35693
19.05	0.06488	0.35693
19.1	0.3173	0.35693
19.15	0.42118	0.35693
19.2	0.44833	0.35693
19.25	0.61263	0.35693
19.3	0	0.35693
19.35	0.49761	0.35693
19.4	0	0.35693
19.45	0.88687	0.82535
19.5	0.94879	0.82535
19.55	0.92923	0.82535
19.6	0.83895	0.82535
19.65	0.77899	0.82535
19.7	0.91688	0.82535
19.75	0.84564	0.82535
19.8	0.91342	0.82535
19.85	0.7953	0.82535
19.9	0.7953	0.82535
19.95	0.77713	0.82535
20	0.47776	0.82535
20.05	0.79523	0.82535
20.1	0.75232	0.82535
20.15	0.73733	0.82535
20.2	0.75232	0.82535
20.25	0.89372	0.82535
20.3	0.76111	0.82535
20.35	0.85429	0.82535
20.4	0.87434	0.82535
20.45	0.78043	0.82535
20.5	0.25077	0.35693
20.55	0.30261	0.35693
20.6	0.43507	0.35693
20.65	0.1534	0.35693
20.7	0.28754	0.35693
20.75	0.53526	0.35693
20.8	0.11383	0.35693
20.85	0	0.35693
20.9	0.08075	0.35693
20.95	0.21248	0.35693
21	0.18058	0.35693
21.05	0.34714	0.35693
21.1	0.44833	0.35693
21.15	0.26216	0.35693
21.2	0.50322	0.35693
21.25	0.57838	0.35693
21.3	0.31276	0.35693
21.35	0.34714	0.35693
21.4	0.26216	0.35693
21.45	0.43939	0.35693
21.5	0.24016	0.35693
21.55	0.26216	0.35693
21.6	0.21028	0.35693
21.65	0	0.35693
21.7	0.42176	0.35693
21.75	0.47956	0.35693
21.8	0.62464	0.35693
21.85	0.3173	0.35693
21.9	0.43939	0.35693
21.95	0.42044	0.35693
22	0.32358	0.35693
22.05	0.35268	0.35693
22.1	0.42118	0.35693
22.15	0.39545	0.35693
22.2	0.24016	0.35693
22.25	0.55535	0.35693
22.3	0.65576	0.82535
22.35	0.91342	0.82535
22.4	0.8241	0.82535
22.45	0.83384	0.82535
22.5	0.79597	0.82535
22.55	1.00061	0.82535
22.6	0.9495	0.82535
22.65	0.95235	0.82535
22.7	0.90167	0.82535
22.75	0.93565	0.82535
22.8	0.9495	0.82535
22.85	0.8481	0.82535
22.9	0.9541	0.82535
22.95	0.90312	0.82535
23	0.9079	0.82535
23.05	0.86248	0.82535
23.1	0.92202	0.82535
23.15	0.84529	0.82535
23.2	0.88727	0.82535
23.25	0.64377	0.82535
23.3	0.73135	0.82535
23.35	0.55609	0.82535
23.4	0.73374	0.82535
23.45	0.79558	0.82535
23.5	0.68047	0.82535
23.55	0.55645	0.82535
23.6	0.78043	0.82535
23.65	0.82648	0.82535
23.7	0.94055	0.82535
23.75	0.92215	0.82535
23.8	0.91562	0.82535
23.85	0.90426	0.82535
23.9	0.88727	0.82535
23.95	0.96532	0.82535
24	0.90215	0.82535
24.05	0.92774	0.82535
24.1	0.94107	0.82535
24.15	0.87263	0.82535
24.2	0.89372	0.82535
24.25	0.94055	0.82535
24.3	0.92236	0.82535
24.35	0.93258	0.82535
24.4	0.94055	0.82535
24.45	0.89484	0.82535
24.5	0.92774	0.82535
24.55	0.87305	0.82535
24.6	0.95652	0.82535
24.65	0.92962	0.82535
24.7	0.876	0.82535
24.75	0.92215	0.82535
24.8	0.89862	0.82535
24.85	0.98157	0.82535
24.9	0.8241	0.82535
24.95	0.94505	0.82535
25	0.95235	0.82535
25.05	0.65633	0.82535
25.1	0.90766	0.82535
25.15	0.86719	0.82535
25.2	0.89639	0.82535
25.25	0.89639	0.82535
25.3	0.33496	0.35693
25.35	0.73374	0.82535
25.4	0.64501	0.82535
25.45	0.65643	0.82535
25.5	0.15664	0.35693
25.55	0.84564	0.82535
25.6	0.92236	0.82535
25.65	0.867	0.82535
25.7	0.71976	0.82535
25.75	0.91159	0.82535
25.8	0.79519	0.82535
25.85	0.85556	0.82535
25.9	0.93258	0.82535
25.95	0.9495	0.82535
26	0.88693	0.82535
26.05	0.94037	0.82535
26.1	0.75578	0.82535
26.15	0.87567	0.82535
26.2	0.85876	0.82535
26.25	0.90558	0.82535
26.3	0.887	0.82535
26.35	0.61961	0.82535
26.4	0.81218	0.82535
26.45	0.89975	0.82535
26.5	0.82978	0.82535
26.55	0.71976	0.82535
26.6	0.69747	0.82535
26.65	0.77611	0.82535
26.7	0.81952	0.82535
26.75	0.32358	0.35693
26.8	0.86774	0.82535
26.85	0.22108	0.35693
26.9	0.33496	0.35693
26.95	0.65636	0.35693
27	0.52837	0.35693
27.05	0.27206	0.35693
27.1	0.35268	0.35693
27.15	0.55535	0.35693
27.2	0.44931	0.35693
27.25	0.79651	0.82535
27.3	0.82376	0.82535
27.35	0.91688	0.82535
27.4	0.88196	0.82535
27.45	0.88679	0.82535
27.5	0.81725	0.82535
27.55	0.76323	0.82535
27.6	0.62477	0.82535
27.65	0.80103	0.82535
27.7	0.60267	0.82535
27.75	0.68324	0.82535
27.8	0.71215	0.82535
27.85	0.80814	0.82535
27.9	0.65645	0.82535
27.95	0.79526	0.82535
28	0.66773	0.82535
28.05	0.7108	0.82535
28.1	0.75232	0.82535
28.15	0.69311	0.82535
28.2	0.90167	0.82535
28.25	0.70999	0.82535
28.3	0.7515	0.82535
28.35	0.51217	0.82535
28.4	0.7047	0.82535
28.45	0.82978	0.82535
28.5	0.68675	0.82535
28.55	0.82147	0.82535
28.6	0.79519	0.82535
28.65	0.7084	0.82535
28.7	0.16798	0.35693
28.75	0.29938	0.35693
28.8	0.07638	0.35693
28.85	0.37381	0.35693
28.9	0.2043	0.35693
28.95	0	0.35693
29	0.22108	0.35693
29.05	0	0.35693
29.1	0.71973	0.82535
29.15	0.72971	0.82535
29.2	0.76355	0.82535
29.25	0.27431	0.35693
29.3	0.47956	0.35693
29.35	0.71976	0.82535
29.4	0.97034	0.82535
29.45	0.74346	0.82535
29.5	0.52363	0.35693
29.55	0.50386	0.35693
29.6	0.30174	0.35693
29.65	0.63378	0.35693
29.7	0.3173	0.35693
29.75	0.76335	0.82535
29.8	0.73894	0.82535
29.85	0.6564	0.82535
29.9	0.79535	0.82535
29.95	0.85876	0.82535
30	0.8198	0.82535
30.05	0.86408	0.82535
30.1	0.96685	0.82535
30.15	0.8241	0.82535
30.2	0.8908	0.82535
30.25	0.90995	0.82535
30.3	1.00369	0.82535
30.35	0.89484	0.82535
30.4	0.77233	0.82535
30.45	0.98157	0.82535
30.5	0.87921	0.82535
30.55	0.89639	0.82535
30.6	0.91562	0.82535
30.65	1.00084	0.82535
30.7	0.79523	0.82535
30.75	0.75046	0.82535
30.8	0.73987	0.82535
30.85	0.91101	0.82535
30.9	0.8481	0.82535
30.95	0.77726	0.82535
31	0.93258	0.82535
31.05	0.90167	0.82535
31.1	0.83895	0.82535
31.15	0.81952	0.82535
31.2	0.59269	0.82535
31.25	0.62612	0.82535
31.3	0.76977	0.82535
31.35	0.84529	0.82535
31.4	0.94879	0.82535
31.45	0.88727	0.82535
31.5	0.96974	0.82535
31.55	0.95493	0.82535
31.6	0.82147	0.82535
31.65	0.9336	0.82535
31.7	0.8542	0.82535
31.75	0.90995	0.82535
31.8	0.89218	0.82535
31.85	0.94558	0.82535
31.9	0.876	0.82535
31.95	0.89639	0.82535
32	0.95652	0.82535
32.05	0	0.35693
32.1	0.81784	0.82535
32.15	0.75046	0.82535
32.2	0.70287	0.82535
32.25	0.69742	0.82535
32.3	0.72965	0.82535
32.35	0.79519	0.82535
32.4	0.89975	0.82535
32.45	0.95748	0.82535
32.5	0.91281	0.82535
32.55	0.79522	0.82535
32.6	0.80393	0.82535
32.65	0.70287	0.82535
32.7	0.71215	0.82535
32.75	0.71215	0.82535
32.8	0.79541	0.82535
32.85	0.92656	0.82535
32.9	0.76841	0.82535
32.95	0.85876	0.82535
33	0.82376	0.82535
33.05	0.80636	0.82535
33.1	0.61535	0.82535
33.15	0.76613	0.82535
33.2	0.89484	0.82535
33.25	0.86011	0.82535
33.3	0.84942	0.82535
33.35	0.86082	0.82535
33.4	0.82738	0.82535
33.45	0.78043	0.82535
33.5	0.81218	0.82535
33.55	0.83523	0.82535
33.6	0.90426	0.82535
33.65	0.88752	0.82535
33.7	0.89825	0.82535
33.75	0.86774	0.82535
33.8	0.87674	0.82535
33.85	0.92202	0.82535
33.9	0.91101	0.82535
33.95	0.92744	0.82535
34	0.61535	0.82535
34.05	0.42118	0.35693
34.1	0.79575	0.82535
34.15	0.18058	0.35693
34.2	0.57101	0.35693
34.25	0.50322	0.35693
34.3	0.12885	0.35693
34.35	0.14655	0.35693
34.4	0.28754	0.35693
34.45	0.33426	0.35693
34.5	0.85812	0.82535
34.55	0.7953	0.82535
34.6	0.78043	0.82535
34.65	0.65648	0.82535
34.7	0.81638	0.82535
34.75	0.76335	0.82535
34.8	0.79597	0.82535
34.85	0.88091	0.82535
34.9	0.90215	0.82535
34.95	0.8481	0.82535
35	0.89459	0.82535
35.05	0.73387	0.82535
35.1	0.71982	0.82535
35.15	0.68047	0.82535
35.2	0.69128	0.82535
35.25	0.7953	0.82535
35.3	0.42154	0.35693
35.35	0.68675	0.82535
35.4	0.65644	0.82535
35.45	0.79535	0.82535
35.5	0.75232	0.82535
35.55	0.55622	0.82535
35.6	0.83895	0.82535
35.65	0.87263	0.82535
35.7	0.90215	0.82535
35.75	0.76355	0.82535
35.8	0.88727	0.82535
35.85	0.88727	0.82535
35.9	0.85443	0.82535
35.95	0.89825	0.82535
36	0.90426	0.82535
36.05	0.8542	0.82535
36.1	0.81662	0.82535
36.15	0.78043	0.82535
36.2	0.83222	0.82535
36.25	0.79519	0.82535
36.3	0.55645	0.35693
36.35	0.50322	0.35693
36.4	0.49432	0.35693
36.45	0.59949	0.35693
36.5	0.63395	0.35693
36.55	0.43196	0.35693
36.6	0.53175	0.35693
36.65	0.38513	0.35693
36.7	0.45964	0.35693
36.75	0.82978	0.82535
36.8	0.34714	0.35693
36.85	0.53275	0.35693
36.9	0.62321	0.35693
36.95	0.49807	0.35693
37	0.40503	0.35693
37.05	0.6696	0.35693
37.1	0.54434	0.35693
37.15	0.57838	0.35693
37.2	0.21028	0.35693
37.25	0.3173	0.35693
37.3	0.33189	0.35693
37.35	0.87789	0.82535
37.4	0.90995	0.82535
37.45	0.92923	0.82535
37.5	0.94313	0.82535
37.55	0.84564	0.82535
37.6	0.95652	0.82535
37.65	0.94505	0.82535
37.7	0.83021	0.82535
37.75	0.9177	0.82535
37.8	0.76111	0.82535
37.85	0.68047	0.82535
37.9	0.63151	0.82535
37.95	0.76689	0.82535
38	0.4805	0.82535
38.05	0.85415	0.82535
38.1	0.60258	0.82535
38.15	0.73987	0.82535
38.2	0.83862	0.82535
38.25	0.74826	0.82535
38.3	0.7953	0.82535
38.35	0.77233	0.82535
38.4	0.89218	0.82535
38.45	0.8481	0.82535
38.5	0.76866	0.82535
38.55	0.97615	0.82535
38.6	0.89862	0.82535
38.65	0.80636	0.82535
38.7	0.50405	0.35693
38.75	0.43748	0.35693
38.8	0.67127	0.35693
38.85	0.2043	0.35693
38.9	0.4805	0.35693
38.95	0.05237	0.35693
39	0.37424	0.35693
39.05	0.57101	0.35693
39.1	0.60194	0.35693
39.15	0	0.35693
39.2	0.62833	0.35693
39.25	0.60267	0.82535
39.3	0.72744	0.82535
39.35	0.79651	0.82535
39.4	0.55631	0.82535
39.45	0.71982	0.82535
39.5	0.54232	0.82535
39.55	0.6375	0.82535
39.6	0.8198	0.82535
39.65	0.77509	0.82535
39.7	0.79541	0.82535
39.75	0.8198	0.82535
39.8	0.89862	0.82535
39.85	0.72744	0.82535
39.9	0.83222	0.82535
39.95	0.76355	0.82535
40	0.74332	0.82535
40.05	0.75232	0.82535
40.1	0.91342	0.82535
40.15	0.75034	0.82535
40.2	0.73374	0.82535
40.25	0.66488	0.82535
40.3	0.73733	0.82535
40.35	0.55003	0.82535
40.4	0.72662	0.82535
40.45	0.80718	0.82535
40.5	0.59559	0.82535
40.55	0.71215	0.82535
40.6	0.53945	0.82535
40.65	0.70622	0.82535
40.7	0.59269	0.82535
40.75	0.19659	0.35693
40.8	0.31276	0.35693
40.85	0.08528	0.35693
40.9	0.24016	0.35693
40.95	0.48022	0.35693
41	0.22798	0.35693
41.05	0.33426	0.35693
41.1	0.24845	0.35693
41.15	0.87036	0.82535
41.2	0.93239	0.82535
41.25	0.81508	0.82535
41.3	0.92215	0.82535
41.35	0.80718	0.82535
41.4	0.53945	0.82535
41.45	0.65643	0.82535
41.5	0.71982	0.82535
41.55	0.42118	0.35693
41.6	0.22108	0.35693
41.65	0.37381	0.35693
41.7	0.31276	0.35693
41.75	0.40873	0.35693
41.8	0.10733	0.35693
41.85	0.39666	0.35693
41.9	0.31054	0.35693
41.95	0.10733	0.35693
42	0.26327	0.35693
42.05	0.22108	0.35693
42.1	0.44931	0.35693
42.15	0.72001	0.82535
42.2	0.96622	0.82535
42.25	0.90995	0.82535
42.3	0.75789	0.82535
42.35	0.89705	0.82535
42.4	0.93423	0.82535
42.45	0.83523	0.82535
42.5	0.85788	0.82535
42.55	0.93239	0.82535
42.6	0.96298	0.82535
42.65	0.887	0.82535
42.7	0.97615	0.82535
42.75	0.98006	0.82535
42.8	0.88693	0.82535
42.85	0.8241	0.82535
42.9	0.92962	0.82535
42.95	0.89862	0.82535
43	0.55622	0.35693
43.05	0.10117	0.35693
43.1	0.42176	0.35693
43.15	0	0.35693
43.2	0.37381	0.35693
43.25	0.42044	0.35693
43.3	0.52837	0.35693
43.35	0.50322	0.35693
43.4	0.60241	0.35693
43.45	0.27206	0.35693
43.5	0.68675	0.35693
43.55	0.62833	0.35693
43.6	0.33426	0.35693
43.65	0.58603	0.35693
43.7	0.8207	0.82535
43.75	0.82978	0.82535
43.8	0.84299	0.82535
43.85	0.88682	0.82535
43.9	0.74346	0.82535
43.95	0.78731	0.82535
44	0.64692	0.82535
44.05	0.83876	0.82535
44.1	0.80814	0.82535
44.15	0.90167	0.82535
44.2	0.95235	0.82535
44.25	0.91562	0.82535
44.3	0.89639	0.82535
44.35	0.7359	0.82535
44.4	0.6941	0.82535
44.45	0.91562	0.82535
44.5	0.77233	0.82535
44.55	0.92923	0.82535
44.6	0.88018	0.82535
44.65	0.79515	0.82535
44.7	0.81415	0.82535
44.75	0.31054	0.35693
44.8	0.59269	0.35693
44.85	0.73387	0.35693
44.9	0.31276	0.35693
44.95	0.42964	0.35693
45	0.37307	0.35693
45.05	0.65576	0.82535
45.1	0.88727	0.82535
45.15	0.91101	0.82535
45.2	0.87305	0.82535
45.25	0.91562	0.82535
45.3	0.90312	0.82535
45.35	0.97034	0.82535
45.4	0.867	0.82535
45.45	0.79535	0.82535
45.5	0.6564	0.82535
45.55	0.25077	0.35693
45.6	0.33496	0.35693
45.65	0.52837	0.35693
45.7	0.10117	0.35693
45.75	0.12102	0.35693
45.8	0.36009	0.35693
45.85	0.18256	0.35693
45.9	0.18058	0.35693
45.95	0.38855	0.35693
46	0.16798	0.35693
46.05	0.42118	0.35693
46.1	0.33426	0.35693
46.15	0.32358	0.35693
46.2	0.52363	0.35693
46.25	0.46447	0.35693
46.3	0.44006	0.35693
46.35	0.92202	0.82535
46.4	0.93749	0.82535
46.45	0.81218	0.82535
46.5	0.80814	0.82535
46.55	0.95748	0.82535
46.6	0.83876	0.82535
46.65	0.86248	0.82535
46.7	0.94879	0.82535
46.75	0.95235	0.82535
46.8	0.90215	0.82535
46.85	0.72001	0.82535
46.9	0.9495	0.82535
46.95	0.9618	0.82535
47	0.88727	0.82535
47.05	0.9495	0.82535
47.1	0.94879	0.82535
47.15	0.87921	0.82535
47.2	0.89975	0.82535
47.25	0.90426	0.82535
47.3	0.95652	0.82535
47.35	0.91688	0.82535
47.4	0.96555	0.82535
47.45	0.85876	0.82535
47.5	0.88693	0.82535
47.55	0.93258	0.82535
47.6	0.9079	0.82535
47.65	0.88805	0.82535
47.7	0.77509	0.82535
47.75	0.51585	0.35693
47.8	0.51585	0.35693
47.85	0.35386	0.35693
47.9	0.30174	0.35693
47.95	0.52363	0.35693
48	0.10733	0.35693
48.05	0.42154	0.35693
48.1	0.38513	0.35693
48.15	0.42176	0.35693
48.2	0.50322	0.35693
48.25	0.91342	0.82535
48.3	0.88711	0.82535
48.35	0.79519	0.82535
48.4	0.80814	0.82535
48.45	0.77899	0.82535
48.5	0.81058	0.82535
48.55	0.88727	0.82535
48.6	0.86011	0.82535
48.65	0.67632	0.82535
48.7	0.81058	0.82535
48.75	0.86011	0.82535
48.8	0.82365	0.82535
48.85	0.74346	0.82535
48.9	0.86248	0.82535
48.95	0.69128	0.82535
49	0.82648	0.82535
49.05	0.77045	0.82535
49.1	0.95748	0.82535
49.15	0.97302	0.82535
49.2	0.9744	0.82535
49.25	0.87305	0.82535
49.3	0.68046	0.82535
49.35	0.49761	0.35693
49.4	0.57396	0.35693
49.45	0.13722	0.35693
49.5	0.30174	0.35693
49.55	0.21028	0.35693
49.6	0.44931	0.35693
49.65	0.19445	0.35693
49.7	0.40424	0.35693
49.75	0.35268	0.35693
49.8	0.47776	0.35693
49.85	0.90167	0.82535
49.9	0.79541	0.82535
49.95	0.84529	0.82535
50	0.79523	0.82535
50.05	0.78043	0.82535
50.1	0.73387	0.82535
50.15	0.9744	0.82535
50.2	0.90426	0.82535
50.25	0.96555	0.82535
50.3	0.92774	0.82535
50.35	0.94386	0.82535
50.4	0.91827	0.82535
50.45	0.89372	0.82535
50.5	0.92474	0.82535
50.55	0.98733	0.82535
50.6	0.86774	0.82535
50.65	0.82963	0.82535
50.7	0.90512	0.82535
50.75	0.91529	0.82535
50.8	0.88687	0.82535
50.85	0.93423	0.82535
50.9	0.83867	0.82535
50.95	0.77899	0.82535
51	0.87921	0.82535
51.05	0.805	0.82535
51.1	0.87263	0.82535
51.15	0.88711	0.82535
51.2	0.79541	0.82535
51.25	0.38855	0.35693
51.3	0.65643	0.35693
51.35	0.52837	0.35693
51.4	0.44371	0.35693
51.45	0.33538	0.35693
51.5	0.8241	0.82535
51.55	0.7243	0.82535
51.6	0.79519	0.82535
51.65	0.98596	0.82535
51.7	0.95963	0.82535
51.75	0.90215	0.82535
51.8	0.90512	0.82535
51.85	0.83384	0.82535
51.9	0.9618	0.82535
51.95	0.92774	0.82535
52	0.77365	0.82535
52.05	0.77726	0.82535
52.1	0.55622	0.82535
52.15	0.89218	0.82535
52.2	0.79522	0.82535
52.25	0.77509	0.82535
52.3	0.72971	0.82535
52.35	0.78692	0.82535
52.4	0.74346	0.82535
52.45	0.83876	0.82535
52.5	0.82376	0.82535
52.55	0.57838	0.35693
52.6	0.37424	0.35693
52.65	0.71973	0.82535
52.7	0.8481	0.82535
52.75	0.92962	0.82535
52.8	0.94227	0.82535
52.85	0.94879	0.82535
52.9	0.90017	0.82535
52.95	0.92962	0.82535
53	0.62833	0.82535
53.05	0.96555	0.82535
53.1	0.94386	0.82535
53.15	0.96555	0.82535
53.2	0.91342	0.82535
53.25	0.89286	0.82535
53.3	0.90426	0.82535
53.35	0.97147	0.82535
53.4	0.86248	0.82535
53.45	0.95524	0.82535
53.5	0.95493	0.82535
53.55	0.82978	0.82535
53.6	0.89825	0.82535
53.65	0.23035	0.35693
53.7	0.44371	0.35693
53.75	0.38855	0.35693
53.8	0.31276	0.35693
53.85	0.46777	0.35693
53.9	0.42044	0.35693
53.95	0.55535	0.35693
54	0.84564	0.82535
54.05	0.89639	0.82535
54.1	0.74346	0.82535
54.15	0.82963	0.82535
54.2	0.7471	0.82535
54.25	0.75046	0.82535
54.3	0.79522	0.82535
54.35	0.73374	0.82535
54.4	0.85728	0.82535
54.45	0.81943	0.82535
54.5	0.76689	0.82535
54.55	0.86686	0.82535
54.6	0.85415	0.82535
54.65	0.76328	0.82535
54.7	0.65643	0.82535
54.75	0.87674	0.82535
54.8	0.92474	0.82535
54.85	0.89825	0.82535
54.9	0.90396	0.82535
54.95	0.89862	0.82535
55	0.82978	0.82535
55.05	0.85025	0.82535
55.1	0.83867	0.82535
55.15	0.49432	0.35693
55.2	0.30174	0.35693
55.25	0.22108	0.35693
55.3	0.3638	0.35693
55.35	0.39666	0.35693
55.4	0.4921	0.35693
55.45	0.22108	0.35693
55.5	0.47776	0.35693
55.55	0.33496	0.35693
55.6	0.65624	0.35693
55.65	0.34444	0.35693
55.7	0.75578	0.82535
55.75	0.26216	0.35693
55.8	0.79541	0.82535
55.85	0.24845	0.35693
55.9	0.73374	0.35693
55.95	0.45896	0.82535
56	0.73733	0.82535
56.05	0.70137	0.82535
56.1	0.68046	0.82535
56.15	0.83021	0.82535
56.2	0.82376	0.82535
56.25	0.79575	0.82535
56.3	0.8468	0.82535
56.35	0.80814	0.82535
56.4	0.84942	0.82535
56.45	0.92279	0.82535
56.5	0.62849	0.82535
56.55	0.59721	0.82535
56.6	0.40165	0.35693
56.65	0.34714	0.35693
56.7	0.44006	0.35693
56.75	0.63395	0.82535
56.8	0.7359	0.82535
56.85	0.81218	0.82535
56.9	0.876	0.82535
56.95	0.93565	0.82535
57	0.90167	0.82535
57.05	0.8542	0.82535
57.1	0.72001	0.82535
57.15	0.7652	0.82535
57.2	0.71982	0.82535
57.25	0.81952	0.82535
57.3	0.88727	0.82535
57.35	0.76613	0.82535
57.4	0.76847	0.82535
57.45	0.60827	0.82535
57.5	0.82978	0.82535
57.55	0.48851	0.35693
57.6	0.36009	0.35693
57.65	0.67823	0.35693
57.7	0.47956	0.35693
57.75	0.65642	0.82535
57.8	0.83384	0.82535
57.85	0.55609	0.82535
57.9	0.86774	0.82535
57.95	0.71971	0.82535
58	0.82978	0.82535
58.05	0.69128	0.82535
58.1	0.77509	0.82535
58.15	0.88018	0.82535
58.2	0.89862	0.82535
58.25	0.91342	0.82535
58.3	0.55535	0.82535
58.35	0.77045	0.82535
58.4	0.91101	0.82535
58.45	0.57101	0.35693
58.5	0.60258	0.82535
58.55	0.65644	0.82535
58.6	0.83895	0.82535
58.65	0.88961	0.82535
58.7	0.81218	0.82535
58.75	0.94313	0.82535
58.8	0.97147	0.82535
58.85	0.93528	0.82535
58.9	0.79547	0.82535
58.95	0.94044	0.82535
59	0.90766	0.82535
59.05	0.93449	0.82535
59.1	0.95678	0.82535
59.15	0.13722	0.35693
59.2	0.36009	0.35693
59.25	0.15664	0.35693
59.3	0.60194	0.82535
59.35	0.79535	0.82535
59.4	0.66828	0.82535
59.45	0.84942	0.82535
59.5	0.53275	0.82535
59.55	0.76335	0.82535
59.6	0.23107	0.35693
59.65	0.37381	0.35693
59.7	0.18058	0.35693
59.75	0.44833	0.35693
59.8	0.11383	0.35693
59.85	0.16798	0.35693
59.9	0.94212	0.82535
59.95	0.46447	0.35693
60	0.40424	0.35693
60.05	0.53945	0.35693
60.1	0.79575	0.82535
60.15	0.89218	0.82535
60.2	0.83523	0.82535
60.25	0.76613	0.82535
60.3	0.94783	0.82535
60.35	0.87263	0.82535
60.4	0.89825	0.82535
60.45	0.92236	0.82535
60.5	0.93565	0.82535
60.55	0.83021	0.82535
60.6	0.79547	0.82535
60.65	0.80636	0.82535
60.7	0.85728	0.82535
60.75	0.98157	0.82535
60.8	0.92183	0.82535
60.85	0.83021	0.82535
60.9	0.81058	0.82535
60.95	0.86719	0.82535
61	0.93749	0.82535
61.05	0.94386	0.82535
61.1	0.88679	0.82535
61.15	0.33189	0.35693
61.2	0.90167	0.82535
61.25	0.92962	0.82535
61.3	0.8241	0.82535
61.35	0.85429	0.82535
61.4	0.71973	0.82535
61.45	0.9177	0.82535
61.5	0.89163	0.82535
61.55	0.84529	0.82535
61.6	0.90934	0.82535
61.65	0.87567	0.82535
61.7	0.86691	0.82535
61.75	0.88693	0.82535
61.8	0.69742	0.82535
61.85	0.77726	0.82535
61.9	0.61263	0.82535
61.95	0.78493	0.82535
62	0.83876	0.82535
62.05	0.79541	0.82535
62.1	0.71982	0.82535
62.15	0.85429	0.82535
62.2	0.87921	0.82535
62.25	0.9177	0.82535
62.3	0.93565	0.82535
62.35	0.82738	0.82535
62.4	0.7586	0.82535
62.45	0.85025	0.82535
62.5	0.95191	0.82535
62.55	0.84299	0.82535
62.6	0.92236	0.82535
62.65	0.76847	0.82535
62.7	0.65618	0.82535
62.75	0.72601	0.82535
62.8	0.76111	0.82535
62.85	0.79526	0.82535
62.9	0.18058	0.35693
62.95	0.35268	0.35693
63	0.22798	0.35693
63.05	0.16798	0.35693
63.1	0.48022	0.35693
63.15	0.44833	0.35693
63.2	0.88805	0.82535
63.25	0.77215	0.82535
63.3	0.83862	0.82535
63.35	0.79558	0.82535
63.4	0.71444	0.82535
63.45	0.40424	0.35693
63.5	0.73894	0.82535
63.55	0.79511	0.82535
63.6	0.65647	0.82535
63.65	0.52363	0.82535
63.7	0.7586	0.82535
63.75	0.68675	0.82535
63.8	0.88693	0.82535
63.85	0.7652	0.82535
63.9	0.15664	0.35693
63.95	0.08528	0.35693
64	0.3173	0.35693
64.05	0.36009	0.35693
64.1	0.31054	0.35693
64.15	0.48102	0.35693
64.2	0.42044	0.35693
64.25	0	0.35693
64.3	0.92279	0.82535
64.35	0.77899	0.82535
64.4	0.3173	0.35693
64.45	0.90167	0.82535
64.5	0.79535	0.82535
64.55	0.77899	0.82535
64.6	0.82978	0.82535
64.65	0.79535	0.82535
64.7	0.89862	0.82535
64.75	0.81415	0.82535
64.8	0.76335	0.82535
64.85	0.51585	0.82535
64.9	0.86321	0.82535
64.95	0.85788	0.82535
65	0.70622	0.82535
65.05	0.44833	0.82535
65.1	0.98585	0.82535
65.15	0.28754	0.35693
65.2	0.26216	0.35693
65.25	0.46447	0.35693
65.3	0.44371	0.35693
65.35	0.48022	0.35693
65.4	0.38855	0.35693
65.45	0.60258	0.35693
65.5	0.55588	0.35693
65.55	0.38855	0.35693
65.6	0.53526	0.35693
65.65	0.42044	0.35693
65.7	0.50322	0.35693
65.75	0.70622	0.35693
65.8	0.3173	0.35693
65.85	0.55588	0.35693
65.9	0.28754	0.35693
65.95	0.68675	0.82535
66	0.86011	0.82535
66.05	0.92202	0.82535
66.1	0.93749	0.82535
66.15	0.93258	0.82535
66.2	0.96778	0.82535
66.25	0.69747	0.82535
66.3	0.79526	0.82535
66.35	0.87921	0.82535
66.4	0.86248	0.82535
66.45	0.88674	0.82535
66.5	0.88682	0.82535
66.55	0.88018	0.82535
66.6	0.92576	0.82535
66.65	0.81662	0.82535
66.7	0.61282	0.82535
66.75	0.85987	0.82535
66.8	0.73387	0.82535
66.85	0.97828	0.82535
66.9	0.89639	0.82535
66.95	0.94731	0.82535
67	0.92923	0.82535
67.05	0.92962	0.82535
67.1	0.9079	0.82535
67.15	0.86408	0.82535
67.2	0.83021	0.82535
67.25	0.67342	0.82535
67.3	0.75232	0.82535
67.35	0.68046	0.82535
67.4	0.39545	0.35693
67.45	0.55535	0.35693
67.5	0.42154	0.35693
67.55	0.44931	0.35693
67.6	0.45549	0.35693
67.65	0.42118	0.35693
67.7	0.55535	0.35693
67.75	0.97034	0.82535
67.8	0.9618	0.82535
67.85	0.90766	0.82535
67.9	0.94879	0.82535
67.95	0.96364	0.82535
68	0.86719	0.82535
68.05	0.95748	0.82535
68.1	0.79547	0.82535
68.15	0.82963	0.82535
68.2	0.90167	0.82535
68.25	0.84564	0.82535
68.3	0.84104	0.82535
68.35	0.86686	0.82535
68.4	0.80177	0.82535
68.45	0.85429	0.82535
68.5	0.90142	0.82535
68.55	0.8198	0.82535
68.6	0.86866	0.82535
68.65	0.94409	0.82535
68.7	0.86719	0.82535
68.75	0.89484	0.82535
68.8	0.92518	0.82535
68.85	0.83951	0.82535
68.9	0.97566	0.82535
68.95	0.79526	0.82535
69	0.83523	0.82535
69.05	0.63378	0.82535
69.1	0.33189	0.35693
69.15	0.70287	0.35693
69.2	0.38855	0.35693
69.25	0.44833	0.35693
69.3	0.35268	0.35693
69.35	0.50322	0.35693
69.4	0.50322	0.35693
69.45	0.83951	0.82535
69.5	0.77509	0.82535
69.55	0.53945	0.82535
69.6	0.71215	0.82535
69.65	0.88018	0.82535
69.7	0.53796	0.82535
69.75	0.75571	0.82535
69.8	0.73733	0.82535
69.85	0.73369	0.82535
69.9	0.79523	0.82535
69.95	0.79515	0.82535
70	0.70287	0.82535
70.05	0.75046	0.82535
70.1	0.71973	0.82535
70.15	0.74826	0.82535
70.2	0.82147	0.82535
70.25	0.77365	0.82535
70.3	0.85415	0.82535
70.35	0.82963	0.82535
70.4	0.74373	0.82535
70.45	0.79541	0.82535
70.5	0.72601	0.82535
70.55	0.77726	0.82535
70.6	0.79558	0.82535
70.65	0.93258	0.82535
70.7	0.8241	0.82535
70.75	0.96555	0.82535
70.8	0.94505	0.82535
70.85	0.91342	0.82535
70.9	0.84564	0.82535
70.95	0.91688	0.82535
71	0.84942	0.82535
71.05	0.96555	0.82535
71.1	0.79558	0.82535
71.15	0.93239	0.82535
71.2	0.91562	0.82535
71.25	0.93258	0.82535
71.3	0.87921	0.82535
71.35	0.82365	0.82535
71.4	0.86248	0.82535
71.45	0.64017	0.82535
71.5	0.83523	0.82535
71.55	0.66717	0.82535
71.6	0.92188	0.82535
71.65	0.85429	0.82535
71.7	0.97356	0.82535
71.75	0.91431	0.82535
71.8	0.91562	0.82535
71.85	0.79558	0.82535
71.9	0.18058	0.35693
71.95	0.44931	0.35693
72	0.41826	0.35693
72.05	0.79797	0.82535
72.1	0.91688	0.82535
72.15	0.77509	0.82535
72.2	0.77494	0.82535
72.25	0.73387	0.82535
72.3	0.91101	0.82535
72.35	0.85788	0.82535
72.4	0.82963	0.82535
72.45	0.95652	0.82535
72.5	0.87036	0.82535
72.55	0.81058	0.82535
72.6	0.79541	0.82535
72.65	0.73894	0.82535
72.7	0.55609	0.35693
72.75	0.24016	0.35693
72.8	0.2043	0.35693
72.85	0.39219	0.35693
72.9	0.35429	0.35693
72.95	0.27206	0.35693
73	0.31276	0.35693
73.05	0.34444	0.35693
73.1	0.21248	0.35693
73.15	0.23035	0.35693
73.2	0.72001	0.35693
73.25	0.39666	0.35693
73.3	0.27513	0.35693
73.35	0.18058	0.35693
73.4	0.2043	0.35693
73.45	0.39545	0.35693
73.5	0	0.35693
73.55	0.25077	0.35693
73.6	0.09025	0.35693
73.65	0.57838	0.35693
73.7	0.96974	0.82535
73.75	0.79575	0.82535
73.8	0.89484	0.82535
73.85	0.70287	0.82535
73.9	0.88752	0.82535
73.95	0.73733	0.82535
74	0.63151	0.82535
74.05	0.60258	0.82535
74.1	0.70617	0.82535
74.15	0.91688	0.82535
74.2	0.61535	0.82535
74.25	0.75578	0.82535
74.3	0.77509	0.82535
74.35	0.88727	0.82535
74.4	0.81218	0.82535
74.45	0.74826	0.82535
74.5	0.66717	0.82535
74.55	0.27431	0.35693
74.6	0.50857	0.35693
74.65	0.19445	0.35693
74.7	0.48087	0.35693
74.75	0.11383	0.35693
74.8	0.61936	0.35693
74.85	0.33496	0.35693
74.9	0.27206	0.35693
74.95	0.42044	0.35693
75	0.37307	0.35693
75.05	0.25077	0.35693
75.1	0	0.35693
75.15	0.81662	0.82535
75.2	0.88711	0.82535
75.25	0.94731	0.82535
75.3	0.86011	0.82535
75.35	0.8241	0.82535
75.4	0.94879	0.82535
75.45	0.90167	0.82535
75.5	0.92474	0.82535
75.55	0.90167	0.82535
75.6	0.70622	0.82535
75.65	0.81662	0.82535
75.7	0.91297	0.82535
75.75	0.8481	0.82535
75.8	0.86213	0.82535
75.85	0.89021	0.82535
75.9	0.88687	0.82535
75.95	0.91431	0.82535
76	0.88676	0.82535
76.05	0.31849	0.35693
76.1	0	0.35693
76.15	0.38513	0.35693
76.2	0.62833	0.35693
76.25	0.42191	0.35693
76.3	0.37381	0.35693
76.35	0.13476	0.35693
76.4	0.12102	0.35693
76.45	0.28754	0.35693
76.5	0.3638	0.35693
76.55	0.22108	0.35693
76.6	0.42191	0.35693
76.65	0.51502	0.35693
76.7	0.11383	0.35693
76.75	0	0.35693
76.8	0.29293	0.35693
76.85	0.44833	0.35693
76.9	0.44833	0.35693
76.95	0.22108	0.35693
77	0.21028	0.35693
