# Supplementary material for: An optofluidic antenna for enhancing the sensitivity of single-emitter measurements
Source: Nat Commun. 2024 Mar 21;15:2545. doi: 10.1038/s41467-024-46730-w (PMC10957926; doi:10.1038/s41467-024-46730-w)
Supplement: Supplementary file 3 — Source Data [file 41467_2024_46730_MOESM3_ESM.zip › figure2.xlsx]

## Sheet: a
Channel thickness [um]	Average MDE enhancement
0.1	6.63491
0.2	3.84234
0.3	2.66589
0.4	2.14182
0.5	1.80002
0.6	1.69283
0.7	1.52872
0.8	1.3595
0.9	1.23482
1	1.16008
1.25	0.982145
1.5	1.0362
2	0.966399
2.5	1.00122
3	0.994136
3.5	1.12185
4	1.22753
4.5	1.03029
5	1.25688

## Sheet: b
X	without OFA	OFA, h~500 nm	X Fit	Fit without OFA	OFA, h~500 nm
10	19.325	109.445	10	20.5356	97.1386
21	38.5838	199.774	10.1351	20.7871	98.3282
33	50.865	265.73	10.2703	21.0379	99.5148
40.5	59.1971	306.352	10.4054	21.2881	100.698
47	66.4456	323.192	10.5405	21.5377	101.879
54.5	72.8893	377.752	10.6757	21.7866	103.056
63	79.8087	411.997	10.8108	22.0348	104.23
74.5	88.7367	455.206	10.9459	22.2825	105.402
86	97.1443	359.106	11.0811	22.5294	106.57
111	108.109	478.39	11.2162	22.7758	107.735
145	117.367	552.575	11.3514	23.0215	108.897
			11.4865	23.2665	110.057
			11.6216	23.511	111.213
			11.7568	23.7548	112.366
			11.8919	23.998	113.516
			12.027	24.2405	114.664
			12.1622	24.4824	115.808
			12.2973	24.7237	116.949
			12.4324	24.9644	118.088
			12.5676	25.2045	119.223
			12.7027	25.4439	120.356
			12.8378	25.6827	121.486
			12.973	25.9209	122.612
			13.1081	26.1585	123.736
			13.2432	26.3955	124.857
			13.3784	26.6318	125.975
			13.5135	26.8676	127.09
			13.6486	27.1027	128.203
			13.7838	27.3373	129.312
			13.9189	27.5712	130.419
			14.0541	27.8045	131.522
			14.1892	28.0372	132.623
			14.3243	28.2694	133.721
			14.4595	28.5009	134.816
			14.5946	28.7318	135.909
			14.7297	28.9621	136.998
			14.8649	29.1919	138.085
			15	29.421	139.169
			15.1351	29.6496	140.25
			15.2703	29.8775	141.328
			15.4054	30.1049	142.404
			15.5405	30.3317	143.476
			15.6757	30.5579	144.546
			15.8108	30.7835	145.614
			15.9459	31.0085	146.678
			16.0811	31.233	147.74
			16.2162	31.4568	148.799
			16.3514	31.6801	149.855
			16.4865	31.9029	150.908
			16.6216	32.125	151.959
			16.7568	32.3466	153.007
			16.8919	32.5676	154.053
			17.027	32.788	155.095
			17.1622	33.0078	156.135
			17.2973	33.2271	157.173
			17.4324	33.4459	158.207
			17.5676	33.664	159.239
			17.7027	33.8816	160.269
			17.8378	34.0986	161.295
			17.973	34.3151	162.319
			18.1081	34.531	163.34
			18.2432	34.7464	164.359
			18.3784	34.9612	165.375
			18.5135	35.1754	166.389
			18.6486	35.3891	167.399
			18.7838	35.6023	168.408
			18.9189	35.8149	169.413
			19.0541	36.0269	170.416
			19.1892	36.2384	171.417
			19.3243	36.4494	172.415
			19.4595	36.6598	173.41
			19.5946	36.8696	174.403
			19.7297	37.0789	175.393
			19.8649	37.2877	176.38
			20	37.496	177.365
			20.1351	37.7037	178.348
			20.2703	37.9108	179.328
			20.4054	38.1175	180.305
			20.5405	38.3236	181.28
			20.6757	38.5291	182.252
			20.8108	38.7342	183.222
			20.9459	38.9387	184.19
			21.0811	39.1427	185.155
			21.2162	39.3461	186.117
			21.3514	39.549	187.077
			21.4865	39.7514	188.034
			21.6216	39.9533	188.989
			21.7568	40.1547	189.942
			21.8919	40.3555	190.892
			22.027	40.5558	191.839
			22.1622	40.7556	192.784
			22.2973	40.9549	193.727
			22.4324	41.1537	194.667
			22.5676	41.352	195.605
			22.7027	41.5497	196.541
			22.8378	41.7469	197.474
			22.973	41.9437	198.404
			23.1081	42.1399	199.332
			23.2432	42.3356	200.258
			23.3784	42.5308	201.181
			23.5135	42.7255	202.102
			23.6486	42.9197	203.021
			23.7838	43.1134	203.937
			23.9189	43.3066	204.851
			24.0541	43.4993	205.763
			24.1892	43.6915	206.672
			24.3243	43.8832	207.579
			24.4595	44.0745	208.483
			24.5946	44.2652	209.385
			24.7297	44.4554	210.285
			24.8649	44.6452	211.183
			25	44.8344	212.078
			25.1351	45.0232	212.971
			25.2703	45.2114	213.861
			25.4054	45.3992	214.75
			25.5405	45.5865	215.636
			25.6757	45.7733	216.519
			25.8108	45.9597	217.401
			25.9459	46.1455	218.28
			26.0811	46.3309	219.157
			26.2162	46.5158	220.031
			26.3514	46.7002	220.904
			26.4865	46.8841	221.774
			26.6216	47.0676	222.642
			26.7568	47.2506	223.507
			26.8919	47.4331	224.371
			27.027	47.6152	225.232
			27.1622	47.7968	226.091
			27.2973	47.9779	226.947
			27.4324	48.1585	227.802
			27.5676	48.3387	228.654
			27.7027	48.5184	229.504
			27.8378	48.6977	230.352
			27.973	48.8764	231.198
			28.1081	49.0548	232.041
			28.2432	49.2326	232.883
			28.3784	49.41	233.722
			28.5135	49.587	234.559
			28.6486	49.7635	235.394
			28.7838	49.9395	236.226
			28.9189	50.1151	237.057
			29.0541	50.2902	237.885
			29.1892	50.4649	238.712
			29.3243	50.6391	239.536
			29.4595	50.8129	240.358
			29.5946	50.9862	241.178
			29.7297	51.1591	241.995
			29.8649	51.3315	242.811
			30	51.5035	243.624
			30.1351	51.675	244.436
			30.2703	51.8461	245.245
			30.4054	52.0168	246.052
			30.5405	52.187	246.858
			30.6757	52.3568	247.661
			30.8108	52.5261	248.462
			30.9459	52.695	249.261
			31.0811	52.8635	250.058
			31.2162	53.0315	250.852
			31.3514	53.1991	251.645
			31.4865	53.3663	252.436
			31.6216	53.533	253.225
			31.7568	53.6993	254.011
			31.8919	53.8652	254.796
			32.027	54.0306	255.578
			32.1622	54.1957	256.359
			32.2973	54.3603	257.138
			32.4324	54.5244	257.914
			32.5676	54.6882	258.689
			32.7027	54.8515	259.461
			32.8378	55.0144	260.232
			32.973	55.1769	261
			33.1081	55.3389	261.767
			33.2432	55.5006	262.532
			33.3784	55.6618	263.294
			33.5135	55.8226	264.055
			33.6487	55.983	264.814
			33.7838	56.143	265.57
			33.9189	56.3025	266.325
			34.054	56.4617	267.078
			34.1892	56.6204	267.829
			34.3243	56.7788	268.578
			34.4595	56.9367	269.325
			34.5946	57.0942	270.07
			34.7297	57.2513	270.813
			34.8649	57.408	271.554
			35	57.5643	272.294
			35.1351	57.7202	273.031
			35.2703	57.8757	273.767
			35.4054	58.0308	274.5
			35.5405	58.1855	275.232
			35.6757	58.3398	275.962
			35.8108	58.4937	276.69
			35.946	58.6472	277.416
			36.0811	58.8002	278.14
			36.2162	58.953	278.862
			36.3513	59.1053	279.583
			36.4865	59.2572	280.301
			36.6216	59.4087	281.018
			36.7568	59.5598	281.733
			36.8919	59.7106	282.446
			37.027	59.8609	283.157
			37.1622	60.0109	283.867
			37.2973	60.1605	284.574
			37.4324	60.3097	285.28
			37.5676	60.4585	285.984
			37.7027	60.6069	286.686
			37.8378	60.755	287.386
			37.973	60.9026	288.085
			38.1081	61.0499	288.781
			38.2432	61.1968	289.476
			38.3784	61.3433	290.169
			38.5135	61.4894	290.861
			38.6487	61.6352	291.55
			38.7838	61.7806	292.238
			38.9189	61.9256	292.924
			39.054	62.0702	293.608
			39.1892	62.2145	294.29
			39.3243	62.3584	294.971
			39.4595	62.5019	295.65
			39.5946	62.6451	296.327
			39.7297	62.7878	297.002
			39.8649	62.9303	297.676
			40	63.0723	298.348
			40.1351	63.214	299.018
			40.2703	63.3553	299.686
			40.4054	63.4962	300.353
			40.5405	63.6368	301.018
			40.6757	63.777	301.681
			40.8108	63.9169	302.343
			40.946	64.0564	303.003
			41.0811	64.1955	303.661
			41.2162	64.3343	304.317
			41.3513	64.4727	304.972
			41.4865	64.6108	305.625
			41.6216	64.7485	306.277
			41.7568	64.8858	306.926
			41.8919	65.0228	307.574
			42.027	65.1595	308.221
			42.1622	65.2958	308.865
			42.2973	65.4317	309.508
			42.4324	65.5673	310.15
			42.5676	65.7025	310.789
			42.7027	65.8374	311.427
			42.8378	65.9719	312.064
			42.973	66.1061	312.699
			43.1081	66.24	313.332
			43.2432	66.3735	313.963
			43.3784	66.5066	314.593
			43.5135	66.6394	315.221
			43.6487	66.7719	315.848
			43.7838	66.904	316.473
			43.9189	67.0358	317.096
			44.054	67.1673	317.718
			44.1892	67.2984	318.338
			44.3243	67.4291	318.957
			44.4595	67.5596	319.574
			44.5946	67.6897	320.189
			44.7297	67.8194	320.803
			44.8649	67.9488	321.415
			45	68.0779	322.026
			45.1351	68.2067	322.635
			45.2703	68.3351	323.242
			45.4054	68.4632	323.848
			45.5405	68.5909	324.452
			45.6757	68.7184	325.055
			45.8108	68.8455	325.656
			45.946	68.9722	326.256
			46.0811	69.0987	326.854
			46.2162	69.2248	327.451
			46.3513	69.3506	328.046
			46.4865	69.4761	328.639
			46.6216	69.6012	329.231
			46.7568	69.726	329.822
			46.8919	69.8505	330.411
			47.027	69.9747	330.998
			47.1622	70.0986	331.584
			47.2973	70.2221	332.168
			47.4324	70.3453	332.751
			47.5676	70.4682	333.332
			47.7027	70.5908	333.912
			47.8378	70.7131	334.491
			47.973	70.835	335.067
			48.1081	70.9567	335.643
			48.2432	71.078	336.217
			48.3784	71.199	336.789
			48.5135	71.3197	337.36
			48.6487	71.4401	337.93
			48.7838	71.5601	338.497
			48.9189	71.6799	339.064
			49.054	71.7994	339.629
			49.1892	71.9185	340.193
			49.3243	72.0374	340.755
			49.4595	72.1559	341.315
			49.5946	72.2741	341.875
			49.7297	72.392	342.433
			49.8649	72.5096	342.989
			50	72.627	343.544
			50.1351	72.744	344.097
			50.2703	72.8607	344.649
			50.4054	72.9771	345.2
			50.5405	73.0932	345.749
			50.6757	73.209	346.297
			50.8108	73.3245	346.843
			50.946	73.4397	347.388
			51.0811	73.5546	347.932
			51.2162	73.6693	348.474
			51.3513	73.7836	349.015
			51.4865	73.8976	349.554
			51.6216	74.0113	350.092
			51.7568	74.1248	350.629
			51.8919	74.2379	351.164
			52.027	74.3508	351.698
			52.1622	74.4633	352.23
			52.2973	74.5756	352.761
			52.4324	74.6876	353.291
			52.5676	74.7993	353.819
			52.7027	74.9107	354.346
			52.8378	75.0218	354.872
			52.973	75.1326	355.396
			53.1081	75.2431	355.919
			53.2432	75.3534	356.441
			53.3784	75.4634	356.961
			53.5135	75.5731	357.48
			53.6487	75.6825	357.997
			53.7838	75.7916	358.513
			53.9189	75.9004	359.028
			54.054	76.009	359.542
			54.1892	76.1173	360.054
			54.3243	76.2253	360.565
			54.4595	76.333	361.074
			54.5946	76.4404	361.582
			54.7297	76.5476	362.089
			54.8649	76.6545	362.595
			55	76.7611	363.099
			55.1351	76.8674	363.602
			55.2703	76.9735	364.104
			55.4054	77.0793	364.604
			55.5405	77.1848	365.104
			55.6757	77.29	365.601
			55.8108	77.395	366.098
			55.946	77.4997	366.593
			56.0811	77.6042	367.087
			56.2162	77.7083	367.58
			56.3513	77.8122	368.071
			56.4865	77.9158	368.561
			56.6216	78.0192	369.05
			56.7568	78.1223	369.538
			56.8919	78.2251	370.024
			57.027	78.3277	370.51
			57.1622	78.43	370.993
			57.2973	78.532	371.476
			57.4324	78.6338	371.957
			57.5676	78.7352	372.438
			57.7027	78.8365	372.916
			57.8378	78.9375	373.394
			57.973	79.0382	373.871
			58.1081	79.1386	374.346
			58.2432	79.2388	374.82
			58.3784	79.3388	375.292
			58.5135	79.4385	375.764
			58.6487	79.5379	376.234
			58.7838	79.6371	376.703
			58.9189	79.736	377.171
			59.054	79.8346	377.638
			59.1892	79.933	378.103
			59.3243	80.0312	378.568
			59.4595	80.1291	379.031
			59.5946	80.2267	379.493
			59.7297	80.3241	379.953
			59.8649	80.4213	380.413
			60	80.5182	380.871
			60.1351	80.6148	381.328
			60.2703	80.7112	381.784
			60.4054	80.8073	382.239
			60.5405	80.9032	382.693
			60.6757	80.9989	383.145
			60.8108	81.0943	383.596
			60.946	81.1894	384.046
			61.0811	81.2843	384.495
			61.2162	81.379	384.943
			61.3513	81.4734	385.39
			61.4865	81.5676	385.835
			61.6216	81.6615	386.279
			61.7568	81.7552	386.723
			61.8919	81.8486	387.165
			62.027	81.9418	387.605
			62.1622	82.0348	388.045
			62.2973	82.1275	388.484
			62.4324	82.22	388.921
			62.5676	82.3123	389.358
			62.7027	82.4043	389.793
			62.8378	82.496	390.227
			62.973	82.5876	390.66
			63.1081	82.6788	391.092
			63.2432	82.7699	391.522
			63.3784	82.8607	391.952
			63.5135	82.9513	392.381
			63.6487	83.0417	392.808
			63.7838	83.1318	393.234
			63.9189	83.2217	393.66
			64.0541	83.3114	394.084
			64.1892	83.4008	394.507
			64.3243	83.49	394.929
			64.4595	83.579	395.349
			64.5946	83.6677	395.769
			64.7297	83.7562	396.188
			64.8649	83.8445	396.605
			65	83.9325	397.022
			65.1351	84.0203	397.437
			65.2703	84.108	397.852
			65.4054	84.1953	398.265
			65.5405	84.2825	398.677
			65.6757	84.3694	399.088
			65.8108	84.4561	399.498
			65.9459	84.5426	399.908
			66.0811	84.6288	400.316
			66.2162	84.7148	400.722
			66.3513	84.8006	401.128
			66.4865	84.8862	401.533
			66.6216	84.9716	401.937
			66.7568	85.0567	402.34
			66.8919	85.1416	402.741
			67.027	85.2263	403.142
			67.1622	85.3108	403.542
			67.2973	85.3951	403.94
			67.4324	85.4792	404.338
			67.5676	85.563	404.734
			67.7027	85.6466	405.13
			67.8378	85.73	405.524
			67.973	85.8132	405.918
			68.1081	85.8962	406.31
			68.2432	85.9789	406.702
			68.3784	86.0614	407.092
			68.5135	86.1438	407.482
			68.6487	86.2259	407.87
			68.7838	86.3078	408.258
			68.9189	86.3895	408.644
			69.0541	86.471	409.029
			69.1892	86.5522	409.414
			69.3243	86.6333	409.797
			69.4595	86.7142	410.18
			69.5946	86.7948	410.561
			69.7297	86.8752	410.942
			69.8649	86.9555	411.321
			70	87.0355	411.7
			70.1351	87.1153	412.077
			70.2703	87.1949	412.454
			70.4054	87.2743	412.829
			70.5405	87.3535	413.204
			70.6757	87.4325	413.578
			70.8108	87.5113	413.95
			70.9459	87.5899	414.322
			71.0811	87.6683	414.693
			71.2162	87.7464	415.063
			71.3513	87.8244	415.432
			71.4865	87.9022	415.799
			71.6216	87.9798	416.166
			71.7568	88.0571	416.532
			71.8919	88.1343	416.897
			72.027	88.2113	417.262
			72.1622	88.2881	417.625
			72.2973	88.3646	417.987
			72.4324	88.441	418.348
			72.5676	88.5172	418.709
			72.7027	88.5932	419.068
			72.8378	88.669	419.427
			72.973	88.7446	419.784
			73.1081	88.82	420.141
			73.2432	88.8952	420.497
			73.3784	88.9702	420.851
			73.5135	89.045	421.205
			73.6487	89.1197	421.558
			73.7838	89.1941	421.91
			73.9189	89.2683	422.262
			74.0541	89.3424	422.612
			74.1892	89.4162	422.961
			74.3243	89.4899	423.31
			74.4595	89.5634	423.657
			74.5946	89.6367	424.004
			74.7297	89.7098	424.35
			74.8649	89.7827	424.695
			75	89.8554	425.039
			75.1351	89.9279	425.382
			75.2703	90.0003	425.724
			75.4054	90.0725	426.065
			75.5405	90.1444	426.406
			75.6757	90.2162	426.745
			75.8108	90.2878	427.084
			75.9459	90.3592	427.422
			76.0811	90.4305	427.759
			76.2162	90.5015	428.095
			76.3513	90.5724	428.43
			76.4865	90.6431	428.764
			76.6216	90.7136	429.098
			76.7568	90.7839	429.431
			76.8919	90.854	429.762
			77.027	90.924	430.093
			77.1622	90.9938	430.423
			77.2973	91.0633	430.752
			77.4324	91.1328	431.081
			77.5676	91.202	431.408
			77.7027	91.2711	431.735
			77.8378	91.3399	432.061
			77.973	91.4086	432.386
			78.1081	91.4772	432.71
			78.2432	91.5455	433.033
			78.3784	91.6137	433.356
			78.5135	91.6817	433.677
			78.6487	91.7495	433.998
			78.7838	91.8171	434.318
			78.9189	91.8846	434.637
			79.0541	91.9519	434.956
			79.1892	92.019	435.273
			79.3243	92.086	435.59
			79.4595	92.1527	435.906
			79.5946	92.2194	436.221
			79.7297	92.2858	436.535
			79.8649	92.352	436.848
			80	92.4181	437.161
			80.1351	92.484	437.473
			80.2703	92.5498	437.784
			80.4054	92.6154	438.094
			80.5405	92.6808	438.403
			80.6757	92.746	438.712
			80.8108	92.8111	439.02
			80.9459	92.876	439.327
			81.0811	92.9407	439.633
			81.2162	93.0053	439.938
			81.3513	93.0697	440.243
			81.4865	93.1339	440.547
			81.6216	93.198	440.85
			81.7568	93.2619	441.152
			81.8919	93.3257	441.454
			82.027	93.3892	441.755
			82.1622	93.4526	442.054
			82.2973	93.5159	442.354
			82.4324	93.579	442.652
			82.5676	93.6419	442.95
			82.7027	93.7047	443.247
			82.8378	93.7673	443.543
			82.973	93.8297	443.838
			83.1081	93.892	444.133
			83.2432	93.9541	444.426
			83.3784	94.016	444.719
			83.5135	94.0778	445.012
			83.6487	94.1394	445.303
			83.7838	94.2009	445.594
			83.9189	94.2622	445.884
			84.0541	94.3234	446.173
			84.1892	94.3844	446.462
			84.3243	94.4452	446.75
			84.4595	94.5059	447.037
			84.5946	94.5665	447.323
			84.7297	94.6268	447.609
			84.8649	94.687	447.894
			85	94.7471	448.178
			85.1351	94.807	448.461
			85.2703	94.8668	448.744
			85.4054	94.9264	449.026
			85.5405	94.9858	449.307
			85.6757	95.0451	449.587
			85.8108	95.1042	449.867
			85.9459	95.1632	450.146
			86.0811	95.222	450.424
			86.2162	95.2807	450.702
			86.3513	95.3393	450.979
			86.4865	95.3976	451.255
			86.6216	95.4559	451.53
			86.7568	95.5139	451.805
			86.8919	95.5719	452.079
			87.027	95.6296	452.352
			87.1622	95.6873	452.625
			87.2973	95.7447	452.897
			87.4324	95.8021	453.168
			87.5676	95.8593	453.438
			87.7027	95.9163	453.708
			87.8378	95.9732	453.977
			87.973	96.0299	454.246
			88.1081	96.0865	454.513
			88.2432	96.143	454.78
			88.3784	96.1993	455.047
			88.5135	96.2554	455.312
			88.6487	96.3114	455.577
			88.7838	96.3673	455.842
			88.9189	96.423	456.105
			89.0541	96.4786	456.368
			89.1892	96.534	456.63
			89.3243	96.5893	456.892
			89.4595	96.6445	457.153
			89.5946	96.6995	457.413
			89.7297	96.7544	457.672
			89.8649	96.8091	457.931
			90	96.8637	458.189
			90.1351	96.9181	458.447
			90.2703	96.9724	458.704
			90.4054	97.0266	458.96
			90.5405	97.0806	459.216
			90.6757	97.1345	459.47
			90.8108	97.1882	459.725
			90.9459	97.2418	459.978
			91.0811	97.2953	460.231
			91.2162	97.3486	460.483
			91.3513	97.4018	460.735
			91.4865	97.4548	460.986
			91.6216	97.5078	461.236
			91.7568	97.5605	461.486
			91.8919	97.6132	461.735
			92.027	97.6657	461.983
			92.1622	97.7181	462.231
			92.2973	97.7703	462.478
			92.4324	97.8224	462.725
			92.5676	97.8744	462.97
			92.7027	97.9262	463.216
			92.8378	97.9779	463.46
			92.973	98.0295	463.704
			93.1081	98.0809	463.947
			93.2432	98.1322	464.19
			93.3784	98.1834	464.432
			93.5135	98.2344	464.673
			93.6487	98.2853	464.914
			93.7838	98.3361	465.154
			93.9189	98.3867	465.394
			94.0541	98.4372	465.633
			94.1892	98.4876	465.871
			94.3243	98.5379	466.109
			94.4595	98.588	466.346
			94.5946	98.638	466.582
			94.7297	98.6878	466.818
			94.8649	98.7375	467.053
			95	98.7872	467.288
			95.1351	98.8366	467.522
			95.2703	98.886	467.756
			95.4054	98.9352	467.988
			95.5405	98.9843	468.221
			95.6757	99.0333	468.452
			95.8108	99.0821	468.683
			95.9459	99.1308	468.914
			96.0811	99.1794	469.144
			96.2162	99.2279	469.373
			96.3513	99.2762	469.601
			96.4865	99.3244	469.829
			96.6216	99.3725	470.057
			96.7568	99.4205	470.284
			96.8919	99.4683	470.51
			97.027	99.516	470.736
			97.1622	99.5636	470.961
			97.2973	99.6111	471.186
			97.4324	99.6585	471.41
			97.5676	99.7057	471.633
			97.7027	99.7528	471.856
			97.8378	99.7998	472.078
			97.973	99.8466	472.3
			98.1081	99.8934	472.521
			98.2432	99.94	472.741
			98.3784	99.9865	472.961
			98.5135	100.033	473.181
			98.6487	100.079	473.399
			98.7838	100.125	473.618
			98.9189	100.171	473.835
			99.0541	100.217	474.053
			99.1892	100.263	474.269
			99.3243	100.309	474.485
			99.4595	100.354	474.701
			99.5946	100.4	474.915
			99.7297	100.445	475.13
			99.8649	100.49	475.344
			100	100.535	475.557
			100.135	100.58	475.769
			100.27	100.625	475.982
			100.405	100.67	476.193
			100.541	100.714	476.404
			100.676	100.759	476.615
			100.811	100.803	476.825
			100.946	100.848	477.034
			101.081	100.892	477.243
			101.216	100.936	477.451
			101.351	100.98	477.659
			101.486	101.023	477.866
			101.622	101.067	478.073
			101.757	101.111	478.279
			101.892	101.154	478.485
			102.027	101.198	478.69
			102.162	101.241	478.895
			102.297	101.284	479.099
			102.432	101.327	479.302
			102.568	101.37	479.505
			102.703	101.413	479.708
			102.838	101.455	479.91
			102.973	101.498	480.111
			103.108	101.541	480.312
			103.243	101.583	480.513
			103.378	101.625	480.713
			103.514	101.667	480.912
			103.649	101.709	481.111
			103.784	101.751	481.309
			103.919	101.793	481.507
			104.054	101.835	481.704
			104.189	101.876	481.901
			104.324	101.918	482.097
			104.459	101.959	482.293
			104.595	102.001	482.488
			104.73	102.042	482.683
			104.865	102.083	482.878
			105	102.124	483.071
			105.135	102.165	483.265
			105.27	102.205	483.457
			105.405	102.246	483.65
			105.541	102.287	483.842
			105.676	102.327	484.033
			105.811	102.367	484.224
			105.946	102.408	484.414
			106.081	102.448	484.604
			106.216	102.488	484.793
			106.351	102.528	484.982
			106.486	102.568	485.17
			106.622	102.607	485.358
			106.757	102.647	485.546
			106.892	102.686	485.732
			107.027	102.726	485.919
			107.162	102.765	486.105
			107.297	102.804	486.29
			107.432	102.843	486.475
			107.568	102.882	486.66
			107.703	102.921	486.844
			107.838	102.96	487.027
			107.973	102.999	487.21
			108.108	103.037	487.393
			108.243	103.076	487.575
			108.378	103.114	487.757
			108.514	103.153	487.938
			108.649	103.191	488.119
			108.784	103.229	488.299
			108.919	103.267	488.479
			109.054	103.305	488.658
			109.189	103.343	488.837
			109.324	103.38	489.015
			109.459	103.418	489.193
			109.595	103.456	489.371
			109.73	103.493	489.548
			109.865	103.53	489.724
			110	103.568	489.901
			110.135	103.605	490.076
			110.27	103.642	490.251
			110.405	103.679	490.426
			110.541	103.716	490.6
			110.676	103.752	490.774
			110.811	103.789	490.948
			110.946	103.825	491.121
			111.081	103.862	491.293
			111.216	103.898	491.465
			111.351	103.935	491.637
			111.486	103.971	491.808
			111.622	104.007	491.979
			111.757	104.043	492.149
			111.892	104.079	492.319
			112.027	104.115	492.488
			112.162	104.15	492.657
			112.297	104.186	492.826
			112.432	104.222	492.994
			112.568	104.257	493.162
			112.703	104.292	493.329
			112.838	104.328	493.496
			112.973	104.363	493.662
			113.108	104.398	493.828
			113.243	104.433	493.994
			113.378	104.468	494.159
			113.514	104.503	494.323
			113.649	104.537	494.488
			113.784	104.572	494.651
			113.919	104.606	494.815
			114.054	104.641	494.978
			114.189	104.675	495.14
			114.324	104.71	495.302
			114.459	104.744	495.464
			114.595	104.778	495.625
			114.73	104.812	495.786
			114.865	104.846	495.947
			115	104.88	496.107
			115.135	104.913	496.266
			115.27	104.947	496.426
			115.405	104.981	496.584
			115.541	105.014	496.743
			115.676	105.047	496.901
			115.811	105.081	497.058
			115.946	105.114	497.216
			116.081	105.147	497.372
			116.216	105.18	497.529
			116.351	105.213	497.685
			116.486	105.246	497.84
			116.622	105.279	497.995
			116.757	105.312	498.15
			116.892	105.344	498.305
			117.027	105.377	498.459
			117.162	105.409	498.612
			117.297	105.442	498.765
			117.432	105.474	498.918
			117.568	105.506	499.07
			117.703	105.538	499.222
			117.838	105.57	499.374
			117.973	105.602	499.525
			118.108	105.634	499.676
			118.243	105.666	499.826
			118.378	105.698	499.976
			118.514	105.729	500.126
			118.649	105.761	500.275
			118.784	105.792	500.424
			118.919	105.824	500.573
			119.054	105.855	500.721
			119.189	105.886	500.869
			119.324	105.917	501.016
			119.459	105.948	501.163
			119.595	105.979	501.309
			119.73	106.01	501.456
			119.865	106.041	501.602
			120	106.072	501.747
			120.135	106.103	501.892
			120.27	106.133	502.037
			120.405	106.164	502.181
			120.541	106.194	502.325
			120.676	106.225	502.469
			120.811	106.255	502.612
			120.946	106.285	502.755
			121.081	106.315	502.897
			121.216	106.345	503.039
			121.351	106.375	503.181
			121.486	106.405	503.322
			121.622	106.435	503.463
			121.757	106.465	503.604
			121.892	106.494	503.744
			122.027	106.524	503.884
			122.162	106.553	504.024
			122.297	106.583	504.163
			122.432	106.612	504.302
			122.568	106.641	504.44
			122.703	106.671	504.578
			122.838	106.7	504.716
			122.973	106.729	504.854
			123.108	106.758	504.991
			123.243	106.787	505.127
			123.378	106.815	505.264
			123.514	106.844	505.4
			123.649	106.873	505.535
			123.784	106.901	505.671
			123.919	106.93	505.806
			124.054	106.958	505.94
			124.189	106.987	506.074
			124.324	107.015	506.208
			124.459	107.043	506.342
			124.595	107.072	506.475
			124.73	107.1	506.608
			124.865	107.128	506.741
			125	107.156	506.873
			125.135	107.183	507.005
			125.27	107.211	507.136
			125.405	107.239	507.267
			125.541	107.267	507.398
			125.676	107.294	507.529
			125.811	107.322	507.659
			125.946	107.349	507.789
			126.081	107.377	507.918
			126.216	107.404	508.047
			126.351	107.431	508.176
			126.486	107.458	508.304
			126.622	107.485	508.433
			126.757	107.512	508.56
			126.892	107.539	508.688
			127.027	107.566	508.815
			127.162	107.593	508.942
			127.297	107.62	509.068
			127.432	107.646	509.195
			127.568	107.673	509.32
			127.703	107.7	509.446
			127.838	107.726	509.571
			127.973	107.752	509.696
			128.108	107.779	509.821
			128.243	107.805	509.945
			128.378	107.831	510.069
			128.514	107.857	510.192
			128.649	107.883	510.316
			128.784	107.909	510.439
			128.919	107.935	510.561
			129.054	107.961	510.683
			129.189	107.987	510.805
			129.324	108.013	510.927
			129.459	108.038	511.049
			129.595	108.064	511.17
			129.73	108.089	511.29
			129.865	108.115	511.411
			130	108.14	511.531
			130.135	108.166	511.651
			130.27	108.191	511.77
			130.405	108.216	511.889
			130.541	108.241	512.008
			130.676	108.266	512.127
			130.811	108.291	512.245
			130.946	108.316	512.363
			131.081	108.341	512.481
			131.216	108.366	512.598
			131.351	108.391	512.715
			131.486	108.415	512.832
			131.622	108.44	512.949
			131.757	108.465	513.065
			131.892	108.489	513.181
			132.027	108.513	513.296
			132.162	108.538	513.411
			132.297	108.562	513.526
			132.432	108.586	513.641
			132.568	108.611	513.755
			132.703	108.635	513.869
			132.838	108.659	513.983
			132.973	108.683	514.097
			133.108	108.707	514.21
			133.243	108.731	514.323
			133.378	108.754	514.435
			133.514	108.778	514.548
			133.649	108.802	514.66
			133.784	108.825	514.772
			133.919	108.849	514.883
			134.054	108.872	514.994
			134.189	108.896	515.105
			134.324	108.919	515.216
			134.459	108.943	515.326
			134.595	108.966	515.436
			134.73	108.989	515.546
			134.865	109.012	515.655
			135	109.035	515.764
			135.135	109.058	515.873
			135.27	109.081	515.982
			135.405	109.104	516.09
			135.541	109.127	516.198
			135.676	109.15	516.306
			135.811	109.173	516.413
			135.946	109.195	516.521
			136.081	109.218	516.628
			136.216	109.24	516.734
			136.351	109.263	516.841
			136.486	109.285	516.947
			136.622	109.308	517.053
			136.757	109.33	517.158
			136.892	109.352	517.263
			137.027	109.374	517.368
			137.162	109.397	517.473
			137.297	109.419	517.578
			137.432	109.441	517.682
			137.568	109.463	517.786
			137.703	109.485	517.889
			137.838	109.506	517.993
			137.973	109.528	518.096
			138.108	109.55	518.199
			138.243	109.572	518.302
			138.378	109.593	518.404
			138.514	109.615	518.506
			138.649	109.636	518.608
			138.784	109.658	518.709
			138.919	109.679	518.811
			139.054	109.701	518.912
			139.189	109.722	519.012
			139.324	109.743	519.113
			139.459	109.764	519.213
			139.595	109.786	519.313
			139.73	109.807	519.413
			139.865	109.828	519.512
			140	109.849	519.612
			140.135	109.87	519.71
			140.27	109.89	519.809
			140.405	109.911	519.908
			140.541	109.932	520.006
			140.676	109.953	520.104
			140.811	109.973	520.201
			140.946	109.994	520.299
			141.081	110.014	520.396
			141.216	110.035	520.493
			141.351	110.055	520.59
			141.486	110.076	520.686
			141.622	110.096	520.782
			141.757	110.116	520.878
			141.892	110.137	520.974
			142.027	110.157	521.069
			142.162	110.177	521.165
			142.297	110.197	521.26
			142.432	110.217	521.354
			142.568	110.237	521.449
			142.703	110.257	521.543
			142.838	110.277	521.637
			142.973	110.297	521.731
			143.108	110.316	521.824
			143.243	110.336	521.917
			143.378	110.356	522.01
			143.514	110.375	522.103
			143.649	110.395	522.196
			143.784	110.414	522.288
			143.919	110.434	522.38
			144.054	110.453	522.472
			144.189	110.473	522.563
			144.324	110.492	522.655
			144.459	110.511	522.746
			144.595	110.53	522.837
			144.73	110.55	522.927
			144.865	110.569	523.018
			145	110.588	523.108

## Sheet: c
All Channels
Time[s]	All Channels[Cnts]
0	5
0.001	4
0.002	2
0.003	1
0.004	0
0.005	9
0.006	5
0.007	1
0.008	2
0.009	6
0.01	0
0.011	4
0.012	2
0.013	0
0.014	2
0.015	2
0.016	2
0.017	0
0.018	4
0.019	1
0.02	1
0.021	3
0.022	3
0.023	6
0.024	2
0.025	3
0.026	3
0.027	0
0.028	2
0.029	2
0.03	2
0.031	3
0.032	2
0.033	4
0.034	5
0.035	1
0.036	1
0.037	4
0.038	0
0.039	4
0.04	1
0.041	1
0.042	2
0.043	2
0.044	4
0.045	3
0.046	5
0.047	1
0.048	0
0.049	4
0.05	1
0.051	7
0.052	4
0.053	1
0.054	3
0.055	4
0.056	4
0.057	4
0.058	5
0.059	2
0.06	4
0.061	3
0.062	3
0.063	2
0.064	0
0.065	3
0.066	3
0.067	1
0.068	3
0.069	2
0.07	5
0.071	2
0.072	2
0.073	1
0.074	2
0.075	0
0.076	3
0.077	4
0.078	5
0.079	1
0.08	3
0.081	1
0.082	1
0.083	1
0.084	3
0.085	5
0.086	2
0.087	3
0.088	2
0.089	1
0.09	1
0.091	3
0.092	3
0.093	3
0.094	1
0.095	1
0.096	1
0.097	0
0.098	3
0.099	1
0.1	2
0.101	7
0.102	2
0.103	1
0.104	1
0.105	3
0.106	2
0.107	2
0.108	3
0.109	1
0.11	6
0.111	1
0.112	1
0.113	1
0.114	6
0.115	2
0.116	7
0.117	4
0.118	1
0.119	3
0.12	4
0.121	2
0.122	2
0.123	2
0.124	4
0.125	2
0.126	1
0.127	1
0.128	3
0.129	5
0.13	2
0.131	3
0.132	4
0.133	3
0.134	3
0.135	6
0.136	0
0.137	1
0.138	1
0.139	5
0.14	10
0.141	3
0.142	2
0.143	2
0.144	0
0.145	4
0.146	3
0.147	3
0.148	2
0.149	3
0.15	3
0.151	2
0.152	3
0.153	5
0.154	1
0.155	1
0.156	2
0.157	4
0.158	3
0.159	2
0.16	3
0.161	2
0.162	2
0.163	0
0.164	1
0.165	6
0.166	3
0.167	2
0.168	6
0.169	1
0.17	3
0.171	2
0.172	2
0.173	4
0.174	4
0.175	2
0.176	0
0.177	7
0.178	2
0.179	2
0.18	2
0.181	2
0.182	2
0.183	3
0.184	1
0.185	10
0.186	1
0.187	2
0.188	2
0.189	0
0.19	0
0.191	1
0.192	3
0.193	0
0.194	0
0.195	0
0.196	2
0.197	1
0.198	2
0.199	1
0.2	1
0.201	3
0.202	1
0.203	2
0.204	2
0.205	1
0.206	3
0.207	3
0.208	1
0.209	1
0.21	2
0.211	5
0.212	1
0.213	3
0.214	1
0.215	2
0.216	3
0.217	0
0.218	4
0.219	1
0.22	3
0.221	3
0.222	3
0.223	1
0.224	2
0.225	1
0.226	1
0.227	1
0.228	2
0.229	1
0.23	2
0.231	4
0.232	3
0.233	1
0.234	0
0.235	4
0.236	0
0.237	0
0.238	4
0.239	2
0.24	0
0.241	0
0.242	4
0.243	1
0.244	3
0.245	1
0.246	4
0.247	4
0.248	3
0.249	2
0.25	3
0.251	35
0.252	4
0.253	1
0.254	0
0.255	2
0.256	4
0.257	4
0.258	1
0.259	3
0.26	5
0.261	1
0.262	2
0.263	4
0.264	12
0.265	9
0.266	4
0.267	4
0.268	3
0.269	3
0.27	1
0.271	0
0.272	4
0.273	1
0.274	3
0.275	2
0.276	5
0.277	1
0.278	0
0.279	5
0.28	3
0.281	1
0.282	0
0.283	2
0.284	4
0.285	4
0.286	1
0.287	1
0.288	1
0.289	1
0.29	1
0.291	2
0.292	3
0.293	2
0.294	2
0.295	3
0.296	1
0.297	1
0.298	3
0.299	2
0.3	2
0.301	1
0.302	1
0.303	2
0.304	0
0.305	5
0.306	4
0.307	1
0.308	2
0.309	1
0.31	2
0.311	4
0.312	1
0.313	5
0.314	2
0.315	2
0.316	0
0.317	4
0.318	1
0.319	1
0.32	12
0.321	12
0.322	1
0.323	1
0.324	1
0.325	4
0.326	7
0.327	2
0.328	2
0.329	4
0.33	6
0.331	0
0.332	2
0.333	2
0.334	2
0.335	1
0.336	4
0.337	1
0.338	1
0.339	1
0.34	1
0.341	6
0.342	0
0.343	0
0.344	2
0.345	2
0.346	9
0.347	12
0.348	11
0.349	3
0.35	3
0.351	1
0.352	4
0.353	3
0.354	1
0.355	1
0.356	2
0.357	3
0.358	1
0.359	2
0.36	3
0.361	5
0.362	2
0.363	3
0.364	0
0.365	0
0.366	2
0.367	3
0.368	5
0.369	2
0.37	2
0.371	4
0.372	0
0.373	6
0.374	2
0.375	2
0.376	1
0.377	1
0.378	3
0.379	3
0.38	1
0.381	0
0.382	0
0.383	4
0.384	2
0.385	0
0.386	6
0.387	4
0.388	4
0.389	2
0.39	2
0.391	3
0.392	2
0.393	2
0.394	0
0.395	1
0.396	1
0.397	2
0.398	3
0.399	3
0.4	3
0.401	3
0.402	4
0.403	4
0.404	5
0.405	0
0.406	0
0.407	2
0.408	2
0.409	1
0.41	4
0.411	1
0.412	2
0.413	0
0.414	3
0.415	0
0.416	1
0.417	1
0.418	3
0.419	1
0.42	1
0.421	2
0.422	5
0.423	5
0.424	11
0.425	3
0.426	3
0.427	3
0.428	3
0.429	0
0.43	2
0.431	2
0.432	4
0.433	1
0.434	7
0.435	2
0.436	3
0.437	0
0.438	4
0.439	1
0.44	4
0.441	2
0.442	2
0.443	3
0.444	1
0.445	4
0.446	2
0.447	2
0.448	1
0.449	1
0.45	1
0.451	1
0.452	1
0.453	1
0.454	2
0.455	2
0.456	2
0.457	3
0.458	1
0.459	1
0.46	3
0.461	5
0.462	1
0.463	1
0.464	2
0.465	0
0.466	1
0.467	2
0.468	1
0.469	7
0.47	4
0.471	3
0.472	4
0.473	5
0.474	2
0.475	2
0.476	1
0.477	2
0.478	1
0.479	2
0.48	2
0.481	2
0.482	5
0.483	7
0.484	1
0.485	5
0.486	4
0.487	2
0.488	3
0.489	4
0.49	2
0.491	2
0.492	1
0.493	5
0.494	5
0.495	0
0.496	1
0.497	2
0.498	4
0.499	0
0.5	1
0.501	2
0.502	0
0.503	2
0.504	4
0.505	2
0.506	3
0.507	1
0.508	1
0.509	3
0.51	3
0.511	1
0.512	2
0.513	3
0.514	2
0.515	1
0.516	1
0.517	2
0.518	1
0.519	3
0.52	7
0.521	1
0.522	3
0.523	1
0.524	4
0.525	3
0.526	1
0.527	1
0.528	1
0.529	2
0.53	2
0.531	4
0.532	0
0.533	3
0.534	2
0.535	1
0.536	2
0.537	0
0.538	1
0.539	1
0.54	3
0.541	4
0.542	2
0.543	4
0.544	3
0.545	3
0.546	2
0.547	1
0.548	1
0.549	3
0.55	1
0.551	2
0.552	0
0.553	25
0.554	3
0.555	4
0.556	3
0.557	9
0.558	3
0.559	1
0.56	2
0.561	3
0.562	4
0.563	2
0.564	2
0.565	6
0.566	2
0.567	1
0.568	2
0.569	6
0.57	5
0.571	8
0.572	6
0.573	2
0.574	2
0.575	10
0.576	7
0.577	11
0.578	3
0.579	2
0.58	1
0.581	4
0.582	3
0.583	4
0.584	9
0.585	3
0.586	4
0.587	4
0.588	1
0.589	0
0.59	2
0.591	2
0.592	0
0.593	5
0.594	3
0.595	2
0.596	5
0.597	3
0.598	4
0.599	1
0.6	4
0.601	1
0.602	4
0.603	1
0.604	2
0.605	5
0.606	3
0.607	3
0.608	2
0.609	6
0.61	1
0.611	3
0.612	1
0.613	17
0.614	1
0.615	2
0.616	3
0.617	0
0.618	1
0.619	2
0.62	2
0.621	0
0.622	3
0.623	2
0.624	3
0.625	6
0.626	3
0.627	4
0.628	3
0.629	0
0.63	1
0.631	5
0.632	3
0.633	1
0.634	2
0.635	2
0.636	3
0.637	1
0.638	4
0.639	6
0.64	2
0.641	2
0.642	2
0.643	3
0.644	2
0.645	5
0.646	2
0.647	4
0.648	3
0.649	2
0.65	3
0.651	3
0.652	5
0.653	1
0.654	1
0.655	1
0.656	2
0.657	2
0.658	2
0.659	3
0.66	0
0.661	9
0.662	7
0.663	2
0.664	5
0.665	2
0.666	3
0.667	5
0.668	1
0.669	4
0.67	2
0.671	1
0.672	1
0.673	1
0.674	2
0.675	2
0.676	2
0.677	4
0.678	3
0.679	4
0.68	2
0.681	0
0.682	2
0.683	0
0.684	2
0.685	5
0.686	2
0.687	1
0.688	6
0.689	5
0.69	1
0.691	0
0.692	1
0.693	1
0.694	3
0.695	1
0.696	2
0.697	4
0.698	6
0.699	3
0.7	2
0.701	2
0.702	3
0.703	2
0.704	4
0.705	6
0.706	2
0.707	1
0.708	5
0.709	4
0.71	1
0.711	0
0.712	2
0.713	1
0.714	0
0.715	2
0.716	3
0.717	2
0.718	3
0.719	2
0.72	1
0.721	1
0.722	1
0.723	1
0.724	0
0.725	2
0.726	0
0.727	2
0.728	4
0.729	3
0.73	2
0.731	3
0.732	5
0.733	8
0.734	0
0.735	0
0.736	2
0.737	1
0.738	2
0.739	0
0.74	3
0.741	2
0.742	2
0.743	7
0.744	2
0.745	2
0.746	2
0.747	3
0.748	1
0.749	0
0.75	3
0.751	5
0.752	4
0.753	2
0.754	1
0.755	0
0.756	3
0.757	2
0.758	2
0.759	1
0.76	2
0.761	2
0.762	14
0.763	5
0.764	1
0.765	2
0.766	9
0.767	1
0.768	3
0.769	7
0.77	12
0.771	2
0.772	4
0.773	3
0.774	5
0.775	7
0.776	13
0.777	4
0.778	2
0.779	1
0.78	0
0.781	2
0.782	3
0.783	6
0.784	2
0.785	3
0.786	1
0.787	7
0.788	4
0.789	6
0.79	10
0.791	1
0.792	33
0.793	6
0.794	8
0.795	21
0.796	24
0.797	2
0.798	1
0.799	3
0.8	2
0.801	1
0.802	0
0.803	3
0.804	3
0.805	3
0.806	4
0.807	6
0.808	1
0.809	2
0.81	2
0.811	2
0.812	0
0.813	1
0.814	36
0.815	5
0.816	1
0.817	3
0.818	2
0.819	0
0.82	5
0.821	2
0.822	3
0.823	5
0.824	1
0.825	3
0.826	1
0.827	2
0.828	1
0.829	9
0.83	12
0.831	5
0.832	7
0.833	6
0.834	1
0.835	1
0.836	2
0.837	1
0.838	1
0.839	1
0.84	2
0.841	3
0.842	3
0.843	1
0.844	3
0.845	5
0.846	1
0.847	1
0.848	8
0.849	4
0.85	2
0.851	3
0.852	1
0.853	1
0.854	5
0.855	5
0.856	4
0.857	3
0.858	3
0.859	4
0.86	2
0.861	5
0.862	2
0.863	2
0.864	2
0.865	1
0.866	1
0.867	1
0.868	1
0.869	2
0.87	1
0.871	4
0.872	4
0.873	3
0.874	3
0.875	3
0.876	2
0.877	1
0.878	4
0.879	3
0.88	2
0.881	2
0.882	0
0.883	2
0.884	4
0.885	2
0.886	2
0.887	1
0.888	3
0.889	2
0.89	1
0.891	1
0.892	1
0.893	3
0.894	3
0.895	5
0.896	0
0.897	1
0.898	2
0.899	3
0.9	4
0.901	1
0.902	2
0.903	2
0.904	2
0.905	1
0.906	3
0.907	1
0.908	2
0.909	1
0.91	3
0.911	0
0.912	0
0.913	5
0.914	3
0.915	3
0.916	2
0.917	3
0.918	1
0.919	0
0.92	1
0.921	2
0.922	1
0.923	3
0.924	2
0.925	3
0.926	4
0.927	2
0.928	1
0.929	0
0.93	0
0.931	2
0.932	2
0.933	3
0.934	3
0.935	1
0.936	1
0.937	4
0.938	2
0.939	1
0.94	1
0.941	5
0.942	4
0.943	3
0.944	4
0.945	4
0.946	2
0.947	3
0.948	1
0.949	4
0.95	0
0.951	2
0.952	1
0.953	4
0.954	1
0.955	2
0.956	3
0.957	0
0.958	2
0.959	0
0.96	4
0.961	4
0.962	0
0.963	0
0.964	1
0.965	1
0.966	21
0.967	3
0.968	11
0.969	3
0.97	3
0.971	1
0.972	3
0.973	4
0.974	3
0.975	0
0.976	0
0.977	2
0.978	4
0.979	1
0.98	7
0.981	11
0.982	1
0.983	0
0.984	2
0.985	5
0.986	2
0.987	2
0.988	1
0.989	1
0.99	4
0.991	2
0.992	2
0.993	1
0.994	1
0.995	4
0.996	3
0.997	3
0.998	2
0.999	1
1	3
1.001	2
1.002	2
1.003	2
1.004	3
1.005	3
1.006	3
1.007	2
1.008	1
1.009	0
1.01	2
1.011	4
1.012	1
1.013	0
1.014	0
1.015	4
1.016	2
1.017	5
1.018	2
1.019	2
1.02	1
1.021	3
1.022	5
1.023	1
1.024	6
1.025	2
1.026	11
1.027	2
1.028	0
1.029	2
1.03	5
1.031	5
1.032	0
1.033	2
1.034	1
1.035	0
1.036	1
1.037	0
1.038	2
1.039	2
1.04	4
1.041	1
1.042	2
1.043	1
1.044	7
1.045	2
1.046	0
1.047	0
1.048	3
1.049	4
1.05	2
1.051	3
1.052	2
1.053	3
1.054	0
1.055	1
1.056	3
1.057	7
1.058	14
1.059	4
1.06	12
1.061	22
1.062	26
1.063	13
1.064	3
1.065	2
1.066	4
1.067	3
1.068	6
1.069	1
1.07	1
1.071	4
1.072	0
1.073	1
1.074	1
1.075	6
1.076	2
1.077	3
1.078	1
1.079	6
1.08	4
1.081	2
1.082	1
1.083	0
1.084	2
1.085	2
1.086	3
1.087	3
1.088	2
1.089	2
1.09	4
1.091	3
1.092	6
1.093	4
1.094	10
1.095	0
1.096	3
1.097	2
1.098	0
1.099	2
1.1	1
1.101	3
1.102	2
1.103	2
1.104	3
1.105	2
1.106	2
1.107	0
1.108	3
1.109	2
1.11	0
1.111	3
1.112	3
1.113	1
1.114	0
1.115	3
1.116	2
1.117	1
1.118	2
1.119	0
1.12	2
1.121	3
1.122	4
1.123	3
1.124	3
1.125	0
1.126	3
1.127	0
1.128	4
1.129	3
1.13	5
1.131	1
1.132	0
1.133	2
1.134	3
1.135	1
1.136	3
1.137	1
1.138	0
1.139	0
1.14	4
1.141	2
1.142	2
1.143	4
1.144	3
1.145	3
1.146	2
1.147	0
1.148	1
1.149	5
1.15	4
1.151	1
1.152	0
1.153	3
1.154	0
1.155	0
1.156	2
1.157	1
1.158	4
1.159	3
1.16	1
1.161	3
1.162	3
1.163	0
1.164	2
1.165	3
1.166	3
1.167	3
1.168	3
1.169	2
1.17	2
1.171	3
1.172	3
1.173	4
1.174	2
1.175	5
1.176	12
1.177	14
1.178	1
1.179	1
1.18	5
1.181	2
1.182	3
1.183	0
1.184	2
1.185	1
1.186	2
1.187	4
1.188	1
1.189	4
1.19	1
1.191	1
1.192	1
1.193	4
1.194	1
1.195	1
1.196	4
1.197	1
1.198	4
1.199	3
1.2	4
1.201	2
1.202	2
1.203	3
1.204	1
1.205	2
1.206	0
1.207	2
1.208	5
1.209	2
1.21	2
1.211	2
1.212	1
1.213	7
1.214	3
1.215	1
1.216	3
1.217	2
1.218	4
1.219	2
1.22	2
1.221	1
1.222	3
1.223	2
1.224	3
1.225	5
1.226	0
1.227	2
1.228	1
1.229	4
1.23	7
1.231	3
1.232	1
1.233	2
1.234	1
1.235	3
1.236	0
1.237	3
1.238	4
1.239	2
1.24	1
1.241	2
1.242	1
1.243	3
1.244	1
1.245	1
1.246	1
1.247	2
1.248	0
1.249	4
1.25	2
1.251	1
1.252	1
1.253	1
1.254	1
1.255	0
1.256	1
1.257	0
1.258	2
1.259	4
1.26	1
1.261	2
1.262	1
1.263	0
1.264	1
1.265	1
1.266	0
1.267	2
1.268	0
1.269	2
1.27	3
1.271	0
1.272	3
1.273	10
1.274	0
1.275	3
1.276	2
1.277	0
1.278	0
1.279	2
1.28	0
1.281	1
1.282	1
1.283	2
1.284	1
1.285	1
1.286	4
1.287	1
1.288	5
1.289	1
1.29	3
1.291	4
1.292	1
1.293	1
1.294	2
1.295	4
1.296	2
1.297	2
1.298	1
1.299	4
1.3	2
1.301	3
1.302	5
1.303	7
1.304	1
1.305	5
1.306	3
1.307	4
1.308	3
1.309	1
1.31	2
1.311	4
1.312	0
1.313	2
1.314	6
1.315	5
1.316	3
1.317	1
1.318	3
1.319	1
1.32	1
1.321	2
1.322	1
1.323	2
1.324	0
1.325	3
1.326	3
1.327	2
1.328	3
1.329	0
1.33	1
1.331	0
1.332	5
1.333	1
1.334	2
1.335	2
1.336	17
1.337	17
1.338	0
1.339	1
1.34	1
1.341	1
1.342	0
1.343	2
1.344	2
1.345	4
1.346	22
1.347	1
1.348	2
1.349	2
1.35	2
1.351	1
1.352	1
1.353	3
1.354	2
1.355	0
1.356	3
1.357	3
1.358	1
1.359	2
1.36	1
1.361	2
1.362	4
1.363	2
1.364	6
1.365	10
1.366	4
1.367	4
1.368	1
1.369	3
1.37	2
1.371	3
1.372	1
1.373	1
1.374	2
1.375	1
1.376	1
1.377	1
1.378	3
1.379	1
1.38	1
1.381	0
1.382	3
1.383	1
1.384	4
1.385	1
1.386	4
1.387	2
1.388	1
1.389	2
1.39	16
1.391	3
1.392	3
1.393	3
1.394	7
1.395	22
1.396	2
1.397	4
1.398	1
1.399	2
1.4	8
1.401	1
1.402	2
1.403	3
1.404	2
1.405	2
1.406	0
1.407	0
1.408	1
1.409	5
1.41	3
1.411	4
1.412	3
1.413	2
1.414	4
1.415	2
1.416	4
1.417	3
1.418	1
1.419	3
1.42	1
1.421	5
1.422	1
1.423	6
1.424	0
1.425	1
1.426	1
1.427	4
1.428	5
1.429	2
1.43	3
1.431	2
1.432	4
1.433	2
1.434	5
1.435	2
1.436	3
1.437	2
1.438	2
1.439	1
1.44	7
1.441	1
1.442	11
1.443	2
1.444	3
1.445	2
1.446	1
1.447	3
1.448	7
1.449	2
1.45	3
1.451	2
1.452	5
1.453	2
1.454	0
1.455	0
1.456	2
1.457	2
1.458	3
1.459	5
1.46	0
1.461	2
1.462	3
1.463	6
1.464	4
1.465	1
1.466	0
1.467	3
1.468	2
1.469	1
1.47	7
1.471	1
1.472	2
1.473	2
1.474	1
1.475	1
1.476	3
1.477	1
1.478	5
1.479	3
1.48	1
1.481	3
1.482	3
1.483	5
1.484	3
1.485	5
1.486	5
1.487	4
1.488	3
1.489	3
1.49	1
1.491	2
1.492	1
1.493	1
1.494	3
1.495	1
1.496	0
1.497	2
1.498	4
1.499	2
1.5	3
1.501	3
1.502	3
1.503	3
1.504	3
1.505	4
1.506	3
1.507	4
1.508	5
1.509	3
1.51	0
1.511	2
1.512	5
1.513	2
1.514	0
1.515	4
1.516	5
1.517	2
1.518	5
1.519	4
1.52	1
1.521	2
1.522	1
1.523	4
1.524	5
1.525	6
1.526	1
1.527	4
1.528	3
1.529	3
1.53	3
1.531	0
1.532	2
1.533	2
1.534	2
1.535	6
1.536	19
1.537	4
1.538	1
1.539	1
1.54	1
1.541	4
1.542	3
1.543	0
1.544	10
1.545	5
1.546	3
1.547	2
1.548	0
1.549	2
1.55	0
1.551	3
1.552	3
1.553	1
1.554	3
1.555	2
1.556	1
1.557	0
1.558	0
1.559	2
1.56	3
1.561	2
1.562	1
1.563	1
1.564	0
1.565	3
1.566	1
1.567	2
1.568	1
1.569	2
1.57	0
1.571	3
1.572	3
1.573	2
1.574	4
1.575	0
1.576	2
1.577	2
1.578	2
1.579	3
1.58	3
1.581	0
1.582	1
1.583	3
1.584	1
1.585	3
1.586	3
1.587	2
1.588	5
1.589	2
1.59	1
1.591	5
1.592	2
1.593	4
1.594	3
1.595	4
1.596	0
1.597	2
1.598	4
1.599	1
1.6	0
1.601	2
1.602	3
1.603	4
1.604	6
1.605	0
1.606	1
1.607	1
1.608	2
1.609	4
1.61	5
1.611	1
1.612	3
1.613	1
1.614	1
1.615	0
1.616	3
1.617	5
1.618	1
1.619	3
1.62	3
1.621	8
1.622	6
1.623	3
1.624	3
1.625	1
1.626	3
1.627	0
1.628	3
1.629	2
1.63	5
1.631	4
1.632	1
1.633	3
1.634	5
1.635	0
1.636	3
1.637	3
1.638	2
1.639	3
1.64	5
1.641	3
1.642	0
1.643	2
1.644	2
1.645	2
1.646	0
1.647	2
1.648	2
1.649	0
1.65	1
1.651	1
1.652	3
1.653	6
1.654	9
1.655	2
1.656	2
1.657	2
1.658	0
1.659	2
1.66	4
1.661	1
1.662	7
1.663	3
1.664	0
1.665	4
1.666	3
1.667	0
1.668	3
1.669	25
1.67	43
1.671	2
1.672	3
1.673	1
1.674	2
1.675	2
1.676	1
1.677	5
1.678	5
1.679	5
1.68	2
1.681	3
1.682	2
1.683	3
1.684	5
1.685	2
1.686	1
1.687	1
1.688	2
1.689	0
1.69	2
1.691	10
1.692	7
1.693	3
1.694	3
1.695	4
1.696	2
1.697	6
1.698	4
1.699	2
1.7	3
1.701	2
1.702	1
1.703	3
1.704	3
1.705	0
1.706	0
1.707	3
1.708	1
1.709	1
1.71	2
1.711	1
1.712	3
1.713	8
1.714	9
1.715	1
1.716	2
1.717	3
1.718	3
1.719	2
1.72	1
1.721	1
1.722	0
1.723	2
1.724	1
1.725	4
1.726	1
1.727	1
1.728	2
1.729	0
1.73	1
1.731	0
1.732	1
1.733	3
1.734	7
1.735	2
1.736	2
1.737	2
1.738	0
1.739	0
1.74	4
1.741	7
1.742	1
1.743	1
1.744	4
1.745	0
1.746	3
1.747	4
1.748	3
1.749	1
1.75	3
1.751	2
1.752	2
1.753	0
1.754	2
1.755	4
1.756	3
1.757	3
1.758	7
1.759	1
1.76	3
1.761	1
1.762	2
1.763	3
1.764	1
1.765	0
1.766	0
1.767	1
1.768	5
1.769	6
1.77	3
1.771	1
1.772	2
1.773	1
1.774	2
1.775	15
1.776	2
1.777	1
1.778	2
1.779	2
1.78	4
1.781	4
1.782	3
1.783	2
1.784	1
1.785	4
1.786	6
1.787	2
1.788	1
1.789	2
1.79	4
1.791	1
1.792	0
1.793	4
1.794	1
1.795	1
1.796	1
1.797	2
1.798	4
1.799	6
1.8	3
1.801	40
1.802	14
1.803	1
1.804	1
1.805	1
1.806	0
1.807	4
1.808	5
1.809	4
1.81	3
1.811	0
1.812	1
1.813	1
1.814	3
1.815	3
1.816	1
1.817	0
1.818	1
1.819	2
1.82	2
1.821	1
1.822	3
1.823	6
1.824	1
1.825	1
1.826	3
1.827	3
1.828	17
1.829	13
1.83	2
1.831	3
1.832	0
1.833	2
1.834	4
1.835	1
1.836	1
1.837	2
1.838	2
1.839	3
1.84	1
1.841	3
1.842	1
1.843	1
1.844	1
1.845	2
1.846	2
1.847	3
1.848	14
1.849	3
1.85	1
1.851	3
1.852	1
1.853	4
1.854	5
1.855	2
1.856	0
1.857	5
1.858	4
1.859	4
1.86	3
1.861	8
1.862	6
1.863	0
1.864	1
1.865	3
1.866	1
1.867	3
1.868	1
1.869	3
1.87	6
1.871	2
1.872	1
1.873	0
1.874	1
1.875	0
1.876	5
1.877	3
1.878	2
1.879	1
1.88	4
1.881	3
1.882	2
1.883	2
1.884	1
1.885	0
1.886	5
1.887	2
1.888	0
1.889	2
1.89	2
1.891	4
1.892	4
1.893	3
1.894	4
1.895	2
1.896	4
1.897	1
1.898	2
1.899	1
1.9	1
1.901	1
1.902	3
1.903	0
1.904	4
1.905	3
1.906	1
1.907	1
1.908	1
1.909	3
1.91	3
1.911	2
1.912	1
1.913	3
1.914	2
1.915	6
1.916	1
1.917	3
1.918	1
1.919	4
1.92	3
1.921	5
1.922	3
1.923	0
1.924	2
1.925	2
1.926	0
1.927	3
1.928	1
1.929	3
1.93	0
1.931	1
1.932	0
1.933	3
1.934	1
1.935	4
1.936	3
1.937	1
1.938	1
1.939	1
1.94	2
1.941	3
1.942	1
1.943	3
1.944	1
1.945	4
1.946	1
1.947	0
1.948	3
1.949	1
1.95	1
1.951	0
1.952	2
1.953	0
1.954	3
1.955	2
1.956	2
1.957	1
1.958	1
1.959	0
1.96	1
1.961	0
1.962	1
1.963	1
1.964	1
1.965	3
1.966	5
1.967	2
1.968	0
1.969	1
1.97	3
1.971	4
1.972	5
1.973	2
1.974	1
1.975	18
1.976	5
1.977	2
1.978	1
1.979	1
1.98	2
1.981	2
1.982	1
1.983	2
1.984	6
1.985	2
1.986	4
1.987	5
1.988	1
1.989	1
1.99	1
1.991	4
1.992	2
1.993	3
1.994	0
1.995	2
1.996	1
1.997	1
[truncated: 58,002 more rows]

## Sheet: d
All Channels
Time[s]	All Channels[Cnts]
0	4
0.001	74
0.002	60
0.003	113
0.004	23
0.005	11
0.006	14
0.007	13
0.008	17
0.009	15
0.01	12
0.011	4
0.012	15
0.013	9
0.014	14
0.015	3
0.016	5
0.017	2
0.018	8
0.019	34
0.02	39
0.021	5
0.022	3
0.023	42
0.024	4
0.025	4
0.026	0
0.027	6
0.028	6
0.029	3
0.03	8
0.031	4
0.032	9
0.033	4
0.034	34
0.035	3
0.036	32
0.037	4
0.038	4
0.039	4
0.04	4
0.041	11
0.042	35
0.043	148
0.044	4
0.045	4
0.046	14
0.047	22
0.048	21
0.049	3
0.05	4
0.051	2
0.052	4
0.053	4
0.054	5
0.055	5
0.056	4
0.057	5
0.058	47
0.059	41
0.06	2
0.061	3
0.062	10
0.063	5
0.064	8
0.065	43
0.066	2
0.067	4
0.068	6
0.069	4
0.07	19
0.071	16
0.072	2
0.073	3
0.074	2
0.075	10
0.076	6
0.077	4
0.078	9
0.079	7
0.08	5
0.081	7
0.082	15
0.083	7
0.084	3
0.085	8
0.086	23
0.087	12
0.088	13
0.089	13
0.09	5
0.091	11
0.092	10
0.093	1
0.094	16
0.095	62
0.096	97
0.097	39
0.098	103
0.099	102
0.1	6
0.101	5
0.102	6
0.103	4
0.104	3
0.105	5
0.106	5
0.107	5
0.108	4
0.109	202
0.11	228
0.111	8
0.112	7
0.113	6
0.114	6
0.115	4
0.116	8
0.117	6
0.118	7
0.119	4
0.12	12
0.121	4
0.122	5
0.123	7
0.124	24
0.125	13
0.126	10
0.127	21
0.128	5
0.129	3
0.13	13
0.131	11
0.132	6
0.133	5
0.134	8
0.135	33
0.136	8
0.137	4
0.138	4
0.139	4
0.14	6
0.141	4
0.142	5
0.143	20
0.144	2
0.145	6
0.146	6
0.147	4
0.148	4
0.149	101
0.15	40
0.151	3
0.152	7
0.153	5
0.154	3
0.155	11
0.156	0
0.157	4
0.158	4
0.159	7
0.16	119
0.161	46
0.162	68
0.163	2
0.164	2
0.165	1
0.166	4
0.167	7
0.168	4
0.169	7
0.17	5
0.171	3
0.172	3
0.173	57
0.174	5
0.175	7
0.176	4
0.177	4
0.178	5
0.179	7
0.18	3
0.181	3
0.182	3
0.183	10
0.184	5
0.185	6
0.186	26
0.187	13
0.188	6
0.189	5
0.19	18
0.191	6
0.192	47
0.193	164
0.194	6
0.195	4
0.196	6
0.197	12
0.198	7
0.199	28
0.2	79
0.201	83
0.202	40
0.203	13
0.204	5
0.205	44
0.206	87
0.207	4
0.208	10
0.209	6
0.21	4
0.211	3
0.212	6
0.213	1
0.214	14
0.215	8
0.216	23
0.217	94
0.218	18
0.219	3
0.22	3
0.221	4
0.222	5
0.223	2
0.224	6
0.225	2
0.226	2
0.227	2
0.228	3
0.229	7
0.23	11
0.231	41
0.232	1
0.233	4
0.234	10
0.235	7
0.236	6
0.237	5
0.238	6
0.239	2
0.24	7
0.241	4
0.242	51
0.243	47
0.244	6
0.245	4
0.246	2
0.247	5
0.248	8
0.249	8
0.25	2
0.251	5
0.252	79
0.253	26
0.254	4
0.255	4
0.256	3
0.257	0
0.258	6
0.259	3
0.26	2
0.261	5
0.262	3
0.263	13
0.264	6
0.265	4
0.266	5
0.267	9
0.268	9
0.269	6
0.27	4
0.271	45
0.272	9
0.273	11
0.274	8
0.275	9
0.276	3
0.277	2
0.278	2
0.279	8
0.28	31
0.281	20
0.282	4
0.283	5
0.284	17
0.285	149
0.286	2
0.287	6
0.288	5
0.289	4
0.29	4
0.291	7
0.292	4
0.293	13
0.294	19
0.295	1
0.296	21
0.297	16
0.298	4
0.299	9
0.3	10
0.301	4
0.302	4
0.303	8
0.304	1
0.305	2
0.306	7
0.307	36
0.308	9
0.309	5
0.31	63
0.311	1
0.312	4
0.313	5
0.314	3
0.315	54
0.316	4
0.317	53
0.318	83
0.319	112
0.32	7
0.321	1
0.322	3
0.323	5
0.324	3
0.325	11
0.326	62
0.327	4
0.328	3
0.329	8
0.33	9
0.331	4
0.332	4
0.333	4
0.334	6
0.335	15
0.336	4
0.337	4
0.338	8
0.339	22
0.34	4
0.341	3
0.342	5
0.343	4
0.344	21
0.345	15
0.346	7
0.347	11
0.348	13
0.349	10
0.35	27
0.351	6
0.352	6
0.353	5
0.354	10
0.355	7
0.356	4
0.357	2
0.358	12
0.359	2
0.36	7
0.361	5
0.362	12
0.363	4
0.364	47
0.365	76
0.366	1
0.367	7
0.368	13
0.369	5
0.37	30
0.371	4
0.372	9
0.373	7
0.374	6
0.375	14
0.376	46
0.377	101
0.378	25
0.379	7
0.38	5
0.381	7
0.382	8
0.383	3
0.384	3
0.385	5
0.386	1
0.387	5
0.388	5
0.389	3
0.39	4
0.391	11
0.392	4
0.393	4
0.394	3
0.395	0
0.396	2
0.397	7
0.398	5
0.399	4
0.4	5
0.401	19
0.402	9
0.403	3
0.404	5
0.405	5
0.406	2
0.407	5
0.408	7
0.409	1
0.41	1
0.411	2
0.412	2
0.413	5
0.414	48
0.415	6
0.416	8
0.417	4
0.418	4
0.419	3
0.42	7
0.421	2
0.422	10
0.423	7
0.424	9
0.425	17
0.426	2
0.427	1
0.428	2
0.429	43
0.43	9
0.431	28
0.432	4
0.433	9
0.434	61
0.435	11
0.436	3
0.437	3
0.438	11
0.439	45
0.44	20
0.441	15
0.442	24
0.443	3
0.444	10
0.445	5
0.446	24
0.447	2
0.448	6
0.449	4
0.45	2
0.451	3
0.452	6
0.453	4
0.454	2
0.455	3
0.456	4
0.457	6
0.458	1
0.459	2
0.46	81
0.461	58
0.462	29
0.463	19
0.464	30
0.465	17
0.466	137
0.467	95
0.468	66
0.469	10
0.47	27
0.471	6
0.472	96
0.473	23
0.474	50
0.475	28
0.476	196
0.477	38
0.478	7
0.479	7
0.48	3
0.481	7
0.482	7
0.483	10
0.484	29
0.485	13
0.486	6
0.487	7
0.488	5
0.489	10
0.49	6
0.491	2
0.492	8
0.493	3
0.494	58
0.495	3
0.496	4
0.497	1
0.498	12
0.499	1
0.5	5
0.501	5
0.502	14
0.503	5
0.504	4
0.505	9
0.506	16
0.507	3
0.508	5
0.509	10
0.51	4
0.511	5
0.512	7
0.513	4
0.514	13
0.515	15
0.516	9
0.517	3
0.518	3
0.519	13
0.52	3
0.521	4
0.522	4
0.523	21
0.524	1
0.525	2
0.526	4
0.527	3
0.528	5
0.529	9
0.53	4
0.531	6
0.532	4
0.533	10
0.534	7
0.535	4
0.536	3
0.537	4
0.538	3
0.539	7
0.54	8
0.541	3
0.542	3
0.543	4
0.544	6
0.545	1
0.546	53
0.547	5
0.548	77
0.549	37
0.55	6
0.551	35
0.552	7
0.553	42
0.554	58
0.555	3
0.556	5
0.557	3
0.558	2
0.559	5
0.56	5
0.561	6
0.562	4
0.563	3
0.564	4
0.565	7
0.566	7
0.567	4
0.568	6
0.569	1
0.57	4
0.571	1
0.572	2
0.573	3
0.574	2
0.575	3
0.576	11
0.577	5
0.578	6
0.579	8
0.58	4
0.581	9
0.582	3
0.583	3
0.584	2
0.585	4
0.586	8
0.587	5
0.588	6
0.589	7
0.59	2
0.591	4
0.592	4
0.593	10
0.594	6
0.595	5
0.596	4
0.597	5
0.598	3
0.599	5
0.6	4
0.601	4
0.602	6
0.603	5
0.604	5
0.605	7
0.606	2
0.607	4
0.608	8
0.609	5
0.61	3
0.611	4
0.612	6
0.613	53
0.614	84
0.615	3
0.616	4
0.617	6
0.618	33
0.619	9
0.62	36
0.621	6
0.622	3
0.623	6
0.624	3
0.625	72
0.626	223
0.627	8
0.628	5
0.629	53
0.63	34
0.631	6
0.632	4
0.633	6
0.634	8
0.635	5
0.636	6
0.637	8
0.638	6
0.639	3
0.64	2
0.641	1
0.642	5
0.643	9
0.644	7
0.645	6
0.646	8
0.647	1
0.648	5
0.649	4
0.65	9
0.651	4
0.652	2
0.653	60
0.654	16
0.655	3
0.656	12
0.657	13
0.658	10
0.659	7
0.66	7
0.661	3
0.662	1
0.663	5
0.664	2
0.665	6
0.666	5
0.667	5
0.668	3
0.669	4
0.67	6
0.671	9
0.672	5
0.673	9
0.674	18
0.675	3
0.676	3
0.677	14
0.678	6
0.679	12
0.68	4
0.681	2
0.682	2
0.683	49
0.684	7
0.685	157
0.686	75
0.687	71
0.688	7
0.689	5
0.69	3
0.691	9
0.692	3
0.693	3
0.694	5
0.695	8
0.696	7
0.697	5
0.698	4
0.699	7
0.7	1
0.701	3
0.702	4
0.703	8
0.704	5
0.705	3
0.706	6
0.707	4
0.708	6
0.709	2
0.71	6
0.711	15
0.712	26
0.713	15
0.714	85
0.715	6
0.716	7
0.717	3
0.718	2
0.719	8
0.72	5
0.721	6
0.722	6
0.723	2
0.724	2
0.725	6
0.726	7
0.727	19
0.728	9
0.729	10
0.73	5
0.731	2
0.732	1
0.733	7
0.734	5
0.735	2
0.736	7
0.737	9
0.738	5
0.739	7
0.74	20
0.741	17
0.742	5
0.743	2
0.744	3
0.745	7
0.746	6
0.747	7
0.748	5
0.749	7
0.75	1
0.751	3
0.752	7
0.753	5
0.754	5
0.755	3
0.756	4
0.757	1
0.758	6
0.759	6
0.76	3
0.761	3
0.762	3
0.763	4
0.764	3
0.765	4
0.766	6
0.767	6
0.768	10
0.769	8
0.77	12
0.771	29
0.772	7
0.773	7
0.774	11
0.775	10
0.776	4
0.777	10
0.778	6
0.779	2
0.78	18
0.781	4
0.782	10
0.783	0
0.784	14
0.785	4
0.786	1
0.787	7
0.788	3
0.789	3
0.79	156
0.791	58
0.792	6
0.793	6
0.794	6
0.795	44
0.796	10
0.797	12
0.798	21
0.799	74
0.8	33
0.801	106
0.802	7
0.803	7
0.804	7
0.805	6
0.806	4
0.807	5
0.808	4
0.809	7
0.81	3
0.811	0
0.812	11
0.813	8
0.814	6
0.815	2
0.816	3
0.817	6
0.818	1
0.819	3
0.82	6
0.821	4
0.822	6
0.823	6
0.824	4
0.825	5
0.826	7
0.827	3
0.828	5
0.829	2
0.83	11
0.831	59
0.832	2
0.833	7
0.834	11
0.835	12
0.836	6
0.837	3
0.838	6
0.839	5
0.84	2
0.841	3
0.842	12
0.843	3
0.844	3
0.845	16
0.846	4
0.847	3
0.848	12
0.849	55
0.85	52
0.851	31
0.852	176
0.853	25
0.854	122
0.855	9
0.856	6
0.857	8
0.858	8
0.859	1
0.86	6
0.861	95
0.862	4
0.863	3
0.864	3
0.865	4
0.866	7
0.867	4
0.868	4
0.869	2
0.87	2
0.871	2
0.872	5
0.873	3
0.874	7
0.875	7
0.876	2
0.877	2
0.878	2
0.879	162
0.88	11
0.881	8
0.882	13
0.883	2
0.884	22
0.885	6
0.886	4
0.887	66
0.888	5
0.889	9
0.89	116
0.891	11
0.892	22
0.893	28
0.894	11
0.895	7
0.896	5
0.897	2
0.898	6
0.899	2
0.9	7
0.901	6
0.902	7
0.903	89
0.904	4
0.905	8
0.906	3
0.907	4
0.908	7
0.909	4
0.91	4
0.911	2
0.912	10
0.913	4
0.914	4
0.915	1
0.916	4
0.917	4
0.918	18
0.919	5
0.92	0
0.921	5
0.922	10
0.923	2
0.924	18
0.925	23
0.926	42
0.927	2
0.928	3
0.929	30
0.93	14
0.931	32
0.932	15
0.933	4
0.934	12
0.935	62
0.936	113
0.937	6
0.938	6
0.939	109
0.94	9
0.941	4
0.942	5
0.943	2
0.944	2
0.945	7
0.946	2
0.947	7
0.948	7
0.949	5
0.95	4
0.951	2
0.952	6
0.953	6
0.954	25
0.955	21
0.956	1
0.957	9
0.958	8
0.959	82
0.96	73
0.961	9
0.962	4
0.963	2
0.964	7
0.965	4
0.966	71
0.967	78
0.968	7
0.969	11
0.97	9
0.971	6
0.972	6
0.973	6
0.974	3
0.975	2
0.976	5
0.977	6
0.978	3
0.979	3
0.98	5
0.981	4
0.982	7
0.983	5
0.984	5
0.985	5
0.986	17
0.987	86
0.988	2
0.989	7
0.99	5
0.991	37
0.992	25
0.993	26
0.994	3
0.995	6
0.996	10
0.997	4
0.998	4
0.999	19
1	7
1.001	4
1.002	4
1.003	6
1.004	2
1.005	2
1.006	5
1.007	5
1.008	4
1.009	2
1.01	8
1.011	5
1.012	6
1.013	7
1.014	4
1.015	4
1.016	2
1.017	1
1.018	0
1.019	71
1.02	2
1.021	5
1.022	4
1.023	5
1.024	5
1.025	42
1.026	17
1.027	4
1.028	4
1.029	6
1.03	11
1.031	6
1.032	9
1.033	245
1.034	151
1.035	7
1.036	3
1.037	8
1.038	10
1.039	3
1.04	2
1.041	17
1.042	33
1.043	37
1.044	1
1.045	24
1.046	2
1.047	3
1.048	7
1.049	10
1.05	184
1.051	43
1.052	120
1.053	110
1.054	3
1.055	8
1.056	11
1.057	7
1.058	5
1.059	5
1.06	5
1.061	28
1.062	18
1.063	4
1.064	5
1.065	0
1.066	3
1.067	6
1.068	6
1.069	2
1.07	12
1.071	7
1.072	2
1.073	8
1.074	10
1.075	7
1.076	5
1.077	2
1.078	4
1.079	2
1.08	0
1.081	2
1.082	5
1.083	4
1.084	6
1.085	2
1.086	9
1.087	8
1.088	24
1.089	4
1.09	4
1.091	5
1.092	3
1.093	3
1.094	4
1.095	4
1.096	3
1.097	4
1.098	3
1.099	5
1.1	29
1.101	11
1.102	10
1.103	5
1.104	1
1.105	15
1.106	95
1.107	4
1.108	5
1.109	22
1.11	6
1.111	5
1.112	6
1.113	9
1.114	41
1.115	141
1.116	12
1.117	40
1.118	29
1.119	33
1.12	1
1.121	2
1.122	3
1.123	7
1.124	6
1.125	28
1.126	103
1.127	6
1.128	119
1.129	2
1.13	4
1.131	3
1.132	5
1.133	16
1.134	5
1.135	7
1.136	2
1.137	4
1.138	5
1.139	5
1.14	2
1.141	18
1.142	4
1.143	95
1.144	7
1.145	5
1.146	6
1.147	5
1.148	10
1.149	4
1.15	5
1.151	4
1.152	83
1.153	0
1.154	9
1.155	6
1.156	4
1.157	10
1.158	3
1.159	5
1.16	3
1.161	3
1.162	7
1.163	6
1.164	2
1.165	4
1.166	8
1.167	3
1.168	4
1.169	6
1.17	3
1.171	5
1.172	3
1.173	6
1.174	2
1.175	4
1.176	0
1.177	6
1.178	11
1.179	58
1.18	39
1.181	78
1.182	96
1.183	9
1.184	11
1.185	5
1.186	2
1.187	3
1.188	5
1.189	6
1.19	12
1.191	27
1.192	18
1.193	23
1.194	5
1.195	28
1.196	18
1.197	4
1.198	3
1.199	7
1.2	4
1.201	6
1.202	5
1.203	1
1.204	2
1.205	5
1.206	59
1.207	3
1.208	2
1.209	1
1.21	8
1.211	7
1.212	5
1.213	4
1.214	8
1.215	4
1.216	3
1.217	3
1.218	4
1.219	5
1.22	3
1.221	4
1.222	2
1.223	9
1.224	10
1.225	6
1.226	2
1.227	4
1.228	7
1.229	5
1.23	13
1.231	109
1.232	525
1.233	110
1.234	12
1.235	8
1.236	0
1.237	7
1.238	4
1.239	7
1.24	63
1.241	6
1.242	5
1.243	4
1.244	67
1.245	0
1.246	5
1.247	8
1.248	6
1.249	2
1.25	5
1.251	1
1.252	7
1.253	7
1.254	8
1.255	2
1.256	26
1.257	218
1.258	16
1.259	12
1.26	137
1.261	4
1.262	8
1.263	17
1.264	2
1.265	2
1.266	5
1.267	6
1.268	1
1.269	7
1.27	8
1.271	10
1.272	16
1.273	4
1.274	5
1.275	5
1.276	7
1.277	3
1.278	6
1.279	8
1.28	3
1.281	2
1.282	3
1.283	6
1.284	3
1.285	1
1.286	12
1.287	2
1.288	5
1.289	8
1.29	4
1.291	16
1.292	9
1.293	5
1.294	11
1.295	3
1.296	11
1.297	1
1.298	4
1.299	5
1.3	15
1.301	3
1.302	5
1.303	6
1.304	19
1.305	23
1.306	120
1.307	86
1.308	10
1.309	5
1.31	3
1.311	8
1.312	4
1.313	20
1.314	4
1.315	6
1.316	5
1.317	2
1.318	7
1.319	4
1.32	7
1.321	3
1.322	3
1.323	5
1.324	5
1.325	9
1.326	5
1.327	14
1.328	69
1.329	58
1.33	6
1.331	6
1.332	7
1.333	2
1.334	6
1.335	1
1.336	7
1.337	6
1.338	34
1.339	92
1.34	7
1.341	7
1.342	8
1.343	9
1.344	3
1.345	4
1.346	6
1.347	4
1.348	9
1.349	6
1.35	6
1.351	86
1.352	53
1.353	45
1.354	8
1.355	7
1.356	8
1.357	12
1.358	55
1.359	3
1.36	6
1.361	15
1.362	15
1.363	21
1.364	7
1.365	1
1.366	19
1.367	3
1.368	9
1.369	18
1.37	8
1.371	7
1.372	33
1.373	91
1.374	6
1.375	9
1.376	135
1.377	120
1.378	6
1.379	32
1.38	7
1.381	119
1.382	50
1.383	56
1.384	8
1.385	9
1.386	10
1.387	5
1.388	7
1.389	3
1.39	5
1.391	3
1.392	3
1.393	13
1.394	35
1.395	55
1.396	19
1.397	13
1.398	16
1.399	12
1.4	2
1.401	41
1.402	6
1.403	5
1.404	7
1.405	5
1.406	5
1.407	10
1.408	4
1.409	5
1.41	82
1.411	10
1.412	5
1.413	194
1.414	4
1.415	36
1.416	5
1.417	4
1.418	27
1.419	32
1.42	91
1.421	39
1.422	135
1.423	18
1.424	6
1.425	15
1.426	6
1.427	5
1.428	5
1.429	6
1.43	4
1.431	2
1.432	2
1.433	2
1.434	7
1.435	3
1.436	22
1.437	10
1.438	4
1.439	9
1.44	3
1.441	8
1.442	21
1.443	2
1.444	4
1.445	2
1.446	4
1.447	8
1.448	10
1.449	2
1.45	76
1.451	6
1.452	53
1.453	2
1.454	10
1.455	6
1.456	10
1.457	47
1.458	61
1.459	6
1.46	5
1.461	13
1.462	6
1.463	2
1.464	1
1.465	40
1.466	8
1.467	2
1.468	5
1.469	36
1.47	23
1.471	1
1.472	5
1.473	7
1.474	7
1.475	4
1.476	6
1.477	5
1.478	4
1.479	4
1.48	11
1.481	1
1.482	4
1.483	5
1.484	10
1.485	4
1.486	1
1.487	6
1.488	4
1.489	6
1.49	3
1.491	7
1.492	10
1.493	6
1.494	8
1.495	11
1.496	2
1.497	5
1.498	21
1.499	4
1.5	3
1.501	4
1.502	4
1.503	8
1.504	11
1.505	12
1.506	18
1.507	12
1.508	3
1.509	5
1.51	2
1.511	3
1.512	8
1.513	2
1.514	0
1.515	5
1.516	7
1.517	14
1.518	11
1.519	6
1.52	3
1.521	5
1.522	4
1.523	4
1.524	4
1.525	2
1.526	5
1.527	6
1.528	61
1.529	51
1.53	6
1.531	3
1.532	3
1.533	3
1.534	2
1.535	9
1.536	6
1.537	5
1.538	5
1.539	2
1.54	152
1.541	29
1.542	15
1.543	5
1.544	7
1.545	9
1.546	8
1.547	9
1.548	25
1.549	6
1.55	7
1.551	168
1.552	2
1.553	6
1.554	4
1.555	6
1.556	55
1.557	20
1.558	183
1.559	4
1.56	6
1.561	4
1.562	230
1.563	222
1.564	38
1.565	4
1.566	6
1.567	7
1.568	10
1.569	2
1.57	23
1.571	11
1.572	2
1.573	7
1.574	1
1.575	2
1.576	5
1.577	17
1.578	7
1.579	3
1.58	2
1.581	8
1.582	4
1.583	3
1.584	6
1.585	10
1.586	9
1.587	3
1.588	8
1.589	5
1.59	33
1.591	127
1.592	1
1.593	5
1.594	12
1.595	4
1.596	5
1.597	4
1.598	4
1.599	7
1.6	1
1.601	8
1.602	6
1.603	24
1.604	59
1.605	7
1.606	6
1.607	13
1.608	22
1.609	11
1.61	4
1.611	3
1.612	3
1.613	54
1.614	31
1.615	6
1.616	1
1.617	7
1.618	7
1.619	4
1.62	1
1.621	3
1.622	6
1.623	21
1.624	8
1.625	9
1.626	3
1.627	3
1.628	4
1.629	6
1.63	3
1.631	1
1.632	6
1.633	5
1.634	3
1.635	7
1.636	5
1.637	3
1.638	12
1.639	17
1.64	3
1.641	42
1.642	19
1.643	1
1.644	6
1.645	3
1.646	4
1.647	3
1.648	5
1.649	5
1.65	2
1.651	5
1.652	18
1.653	4
1.654	7
1.655	3
1.656	2
1.657	5
1.658	6
1.659	2
1.66	5
1.661	6
1.662	6
1.663	22
1.664	23
1.665	8
1.666	10
1.667	6
1.668	7
1.669	3
1.67	3
1.671	13
1.672	6
1.673	3
1.674	6
1.675	5
1.676	7
1.677	3
1.678	10
1.679	4
1.68	10
1.681	11
1.682	8
1.683	7
1.684	23
1.685	7
1.686	1
1.687	4
1.688	6
1.689	1
1.69	7
1.691	4
1.692	3
1.693	9
1.694	5
1.695	10
1.696	3
1.697	11
1.698	34
1.699	150
1.7	80
1.701	68
1.702	9
1.703	5
1.704	2
1.705	6
1.706	4
1.707	7
1.708	4
1.709	0
1.71	5
1.711	4
1.712	6
1.713	7
1.714	4
1.715	5
1.716	2
1.717	10
1.718	6
1.719	3
1.72	3
1.721	5
1.722	7
1.723	5
1.724	2
1.725	4
1.726	6
1.727	9
1.728	2
1.729	2
1.73	3
1.731	6
1.732	5
1.733	2
1.734	6
1.735	3
1.736	8
1.737	4
1.738	6
1.739	5
1.74	2
1.741	3
1.742	95
1.743	18
1.744	35
1.745	10
1.746	3
1.747	13
1.748	5
1.749	3
1.75	3
1.751	9
1.752	7
1.753	6
1.754	5
1.755	5
1.756	12
1.757	3
1.758	4
1.759	5
1.76	5
1.761	5
1.762	2
1.763	1
1.764	6
1.765	114
1.766	10
1.767	4
1.768	3
1.769	27
1.77	34
1.771	20
1.772	4
1.773	7
1.774	2
1.775	2
1.776	8
1.777	4
1.778	8
1.779	2
1.78	7
1.781	15
1.782	4
1.783	8
1.784	27
1.785	8
1.786	12
1.787	5
1.788	18
1.789	4
1.79	7
1.791	6
1.792	75
1.793	26
1.794	5
1.795	3
1.796	4
1.797	8
1.798	6
1.799	2
1.8	5
1.801	8
1.802	6
1.803	10
1.804	15
1.805	12
1.806	15
1.807	149
1.808	72
1.809	25
1.81	2
1.811	4
1.812	6
1.813	12
1.814	11
1.815	6
1.816	2
1.817	5
1.818	7
1.819	8
1.82	8
1.821	6
1.822	7
1.823	51
1.824	33
1.825	8
1.826	4
1.827	1
1.828	7
1.829	8
1.83	4
1.831	2
1.832	6
1.833	4
1.834	4
1.835	6
1.836	6
1.837	4
1.838	23
1.839	44
1.84	2
1.841	8
1.842	4
1.843	11
1.844	12
1.845	5
1.846	36
1.847	9
1.848	3
1.849	5
1.85	5
1.851	4
1.852	10
1.853	4
1.854	1
1.855	14
1.856	18
1.857	6
1.858	7
1.859	9
1.86	14
1.861	5
1.862	7
1.863	4
1.864	8
1.865	46
1.866	43
1.867	16
1.868	63
1.869	76
1.87	8
1.871	26
1.872	11
1.873	2
1.874	9
1.875	5
1.876	4
1.877	9
1.878	1
1.879	5
1.88	4
1.881	7
1.882	4
1.883	4
1.884	2
1.885	3
1.886	4
1.887	15
1.888	5
1.889	6
1.89	3
1.891	3
1.892	5
1.893	123
1.894	145
1.895	50
1.896	32
1.897	5
1.898	28
1.899	15
1.9	8
1.901	7
1.902	4
1.903	3
1.904	7
1.905	4
1.906	39
1.907	5
1.908	30
1.909	13
1.91	2
1.911	4
1.912	6
1.913	10
1.914	4
1.915	1
1.916	6
1.917	4
1.918	4
1.919	13
1.92	16
1.921	38
1.922	2
1.923	7
1.924	7
1.925	5
1.926	13
1.927	45
1.928	10
1.929	9
1.93	19
1.931	10
1.932	13
1.933	5
1.934	5
1.935	5
1.936	6
1.937	5
1.938	7
1.939	4
1.94	1
1.941	67
1.942	15
1.943	101
1.944	7
1.945	4
1.946	5
1.947	2
1.948	8
1.949	12
1.95	7
1.951	4
1.952	4
1.953	2
1.954	5
1.955	7
1.956	42
1.957	30
1.958	23
1.959	4
1.96	8
1.961	7
1.962	3
1.963	4
1.964	3
1.965	6
1.966	6
1.967	4
1.968	11
1.969	3
1.97	2
1.971	5
1.972	5
1.973	13
1.974	23
1.975	2
1.976	2
1.977	6
1.978	5
1.979	6
1.98	4
1.981	3
1.982	5
1.983	3
1.984	70
1.985	3
1.986	10
1.987	2
1.988	6
1.989	8
1.99	6
1.991	7
1.992	2
1.993	2
1.994	4
1.995	1
1.996	179
1.997	70
[truncated: 58,003 more rows]

## Sheet: e
All Channels
Time[s]	All Channels[Cnts]
0	0
1e-06	0
2e-06	0
3e-06	0
4e-06	0
5e-06	0
6e-06	0
7e-06	0
8e-06	0
9e-06	0
1e-05	0
1.1e-05	0
1.2e-05	0
1.3e-05	0
1.4e-05	0
1.5e-05	0
1.6e-05	0
1.7e-05	0
1.8e-05	0
1.9e-05	0
2e-05	0
2.1e-05	0
2.2e-05	0
2.3e-05	0
2.4e-05	0
2.5e-05	0
2.6e-05	0
2.7e-05	1
2.8e-05	0
2.9e-05	0
3e-05	0
3.1e-05	0
3.2e-05	0
3.3e-05	0
3.4e-05	0
3.5e-05	0
3.6e-05	0
3.7e-05	0
3.8e-05	0
3.9e-05	0
4e-05	0
4.1e-05	0
4.2e-05	0
4.3e-05	0
4.4e-05	0
4.5e-05	0
4.6e-05	0
4.7e-05	0
4.8e-05	0
4.9e-05	0
5e-05	0
5.1e-05	0
5.2e-05	0
5.3e-05	0
5.4e-05	0
5.5e-05	0
5.6e-05	0
5.7e-05	0
5.8e-05	0
5.9e-05	0
6e-05	0
6.1e-05	0
6.2e-05	0
6.3e-05	0
6.4e-05	0
6.5e-05	0
6.6e-05	0
6.7e-05	0
6.8e-05	0
6.9e-05	0
7e-05	0
7.1e-05	0
7.2e-05	0
7.3e-05	0
7.4e-05	0
7.5e-05	0
7.6e-05	0
7.7e-05	0
7.8e-05	0
7.9e-05	0
8e-05	0
8.1e-05	0
8.2e-05	0
8.3e-05	0
8.4e-05	0
8.5e-05	0
8.6e-05	0
8.7e-05	0
8.8e-05	0
8.9e-05	0
9e-05	0
9.1e-05	0
9.2e-05	0
9.3e-05	0
9.4e-05	0
9.5e-05	0
9.6e-05	0
9.7e-05	0
9.8e-05	0
9.9e-05	0
0.0001	0
0.000101	0
0.000102	0
0.000103	0
0.000104	0
0.000105	0
0.000106	0
0.000107	0
0.000108	0
0.000109	0
0.00011	0
0.000111	0
0.000112	0
0.000113	0
0.000114	0
0.000115	0
0.000116	0
0.000117	0
0.000118	0
0.000119	0
0.00012	0
0.000121	0
0.000122	0
0.000123	0
0.000124	0
0.000125	0
0.000126	0
0.000127	0
0.000128	0
0.000129	0
0.00013	0
0.000131	0
0.000132	0
0.000133	0
0.000134	0
0.000135	0
0.000136	0
0.000137	0
0.000138	0
0.000139	0
0.00014	0
0.000141	0
0.000142	0
0.000143	0
0.000144	0
0.000145	0
0.000146	0
0.000147	0
0.000148	0
0.000149	0
0.00015	0
0.000151	0
0.000152	0
0.000153	0
0.000154	0
0.000155	0
0.000156	0
0.000157	0
0.000158	0
0.000159	0
0.00016	0
0.000161	0
0.000162	0
0.000163	0
0.000164	0
0.000165	0
0.000166	0
0.000167	0
0.000168	0
0.000169	0
0.00017	0
0.000171	0
0.000172	0
0.000173	0
0.000174	0
0.000175	0
0.000176	0
0.000177	0
0.000178	0
0.000179	0
0.00018	0
0.000181	0
0.000182	0
0.000183	0
0.000184	0
0.000185	0
0.000186	0
0.000187	0
0.000188	0
0.000189	0
0.00019	0
0.000191	0
0.000192	0
0.000193	0
0.000194	0
0.000195	0
0.000196	0
0.000197	0
0.000198	0
0.000199	0
0.0002	0
0.000201	0
0.000202	0
0.000203	0
0.000204	0
0.000205	0
0.000206	0
0.000207	0
0.000208	0
0.000209	0
0.00021	0
0.000211	0
0.000212	0
0.000213	0
0.000214	0
0.000215	0
0.000216	0
0.000217	0
0.000218	0
0.000219	0
0.00022	0
0.000221	0
0.000222	0
0.000223	0
0.000224	0
0.000225	0
0.000226	0
0.000227	0
0.000228	0
0.000229	0
0.00023	0
0.000231	0
0.000232	0
0.000233	0
0.000234	0
0.000235	0
0.000236	0
0.000237	0
0.000238	0
0.000239	0
0.00024	0
0.000241	0
0.000242	0
0.000243	0
0.000244	0
0.000245	0
0.000246	0
0.000247	0
0.000248	0
0.000249	0
0.00025	0
0.000251	0
0.000252	0
0.000253	0
0.000254	0
0.000255	0
0.000256	0
0.000257	0
0.000258	0
0.000259	0
0.00026	0
0.000261	0
0.000262	0
0.000263	0
0.000264	0
0.000265	0
0.000266	0
0.000267	0
0.000268	0
0.000269	0
0.00027	0
0.000271	0
0.000272	0
0.000273	0
0.000274	0
0.000275	0
0.000276	0
0.000277	0
0.000278	0
0.000279	0
0.00028	0
0.000281	0
0.000282	0
0.000283	0
0.000284	0
0.000285	0
0.000286	0
0.000287	0
0.000288	0
0.000289	0
0.00029	0
0.000291	0
0.000292	0
0.000293	0
0.000294	0
0.000295	0
0.000296	0
0.000297	0
0.000298	0
0.000299	0
0.0003	0
0.000301	0
0.000302	0
0.000303	0
0.000304	0
0.000305	0
0.000306	0
0.000307	0
0.000308	0
0.000309	0
0.00031	0
0.000311	0
0.000312	0
0.000313	0
0.000314	0
0.000315	0
0.000316	0
0.000317	0
0.000318	0
0.000319	0
0.00032	0
0.000321	0
0.000322	0
0.000323	0
0.000324	0
0.000325	0
0.000326	0
0.000327	0
0.000328	0
0.000329	0
0.00033	0
0.000331	0
0.000332	0
0.000333	0
0.000334	0
0.000335	0
0.000336	0
0.000337	0
0.000338	0
0.000339	0
0.00034	0
0.000341	0
0.000342	0
0.000343	0
0.000344	0
0.000345	0
0.000346	0
0.000347	0
0.000348	0
0.000349	0
0.00035	0
0.000351	0
0.000352	0
0.000353	0
0.000354	0
0.000355	0
0.000356	0
0.000357	0
0.000358	0
0.000359	0
0.00036	0
0.000361	1
0.000362	0
0.000363	0
0.000364	0
0.000365	0
0.000366	0
0.000367	0
0.000368	0
0.000369	0
0.00037	0
0.000371	0
0.000372	0
0.000373	0
0.000374	0
0.000375	0
0.000376	0
0.000377	0
0.000378	0
0.000379	0
0.00038	0
0.000381	0
0.000382	0
0.000383	0
0.000384	0
0.000385	0
0.000386	0
0.000387	0
0.000388	0
0.000389	0
0.00039	0
0.000391	0
0.000392	0
0.000393	0
0.000394	0
0.000395	0
0.000396	0
0.000397	0
0.000398	0
0.000399	0
0.0004	0
0.000401	0
0.000402	0
0.000403	0
0.000404	0
0.000405	0
0.000406	0
0.000407	0
0.000408	0
0.000409	0
0.00041	0
0.000411	0
0.000412	0
0.000413	0
0.000414	0
0.000415	0
0.000416	0
0.000417	0
0.000418	0
0.000419	0
0.00042	0
0.000421	0
0.000422	0
0.000423	0
0.000424	0
0.000425	0
0.000426	0
0.000427	0
0.000428	0
0.000429	0
0.00043	0
0.000431	0
0.000432	0
0.000433	0
0.000434	0
0.000435	0
0.000436	0
0.000437	0
0.000438	0
0.000439	0
0.00044	0
0.000441	0
0.000442	0
0.000443	0
0.000444	0
0.000445	0
0.000446	0
0.000447	0
0.000448	0
0.000449	0
0.00045	0
0.000451	0
0.000452	0
0.000453	0
0.000454	0
0.000455	0
0.000456	0
0.000457	0
0.000458	0
0.000459	0
0.00046	0
0.000461	0
0.000462	0
0.000463	0
0.000464	0
0.000465	0
0.000466	0
0.000467	0
0.000468	0
0.000469	0
0.00047	0
0.000471	0
0.000472	0
0.000473	0
0.000474	0
0.000475	0
0.000476	0
0.000477	0
0.000478	0
0.000479	0
0.00048	0
0.000481	0
0.000482	0
0.000483	0
0.000484	0
0.000485	0
0.000486	0
0.000487	0
0.000488	0
0.000489	0
0.00049	0
0.000491	0
0.000492	0
0.000493	0
0.000494	0
0.000495	0
0.000496	0
0.000497	0
0.000498	0
0.000499	0
0.0005	0
0.000501	0
0.000502	0
0.000503	0
0.000504	0
0.000505	0
0.000506	0
0.000507	0
0.000508	0
0.000509	0
0.00051	0
0.000511	0
0.000512	0
0.000513	0
0.000514	0
0.000515	0
0.000516	0
0.000517	0
0.000518	0
0.000519	0
0.00052	0
0.000521	0
0.000522	0
0.000523	0
0.000524	0
0.000525	0
0.000526	0
0.000527	0
0.000528	0
0.000529	0
0.00053	0
0.000531	0
0.000532	0
0.000533	0
0.000534	0
0.000535	0
0.000536	0
0.000537	0
0.000538	0
0.000539	0
0.00054	0
0.000541	0
0.000542	0
0.000543	0
0.000544	0
0.000545	0
0.000546	0
0.000547	0
0.000548	0
0.000549	0
0.00055	0
0.000551	0
0.000552	0
0.000553	0
0.000554	0
0.000555	0
0.000556	0
0.000557	0
0.000558	0
0.000559	0
0.00056	0
0.000561	0
0.000562	0
0.000563	0
0.000564	0
0.000565	0
0.000566	0
0.000567	0
0.000568	0
0.000569	0
0.00057	0
0.000571	0
0.000572	0
0.000573	0
0.000574	0
0.000575	0
0.000576	0
0.000577	0
0.000578	0
0.000579	0
0.00058	0
0.000581	0
0.000582	0
0.000583	0
0.000584	0
0.000585	0
0.000586	0
0.000587	0
0.000588	0
0.000589	0
0.00059	0
0.000591	0
0.000592	0
0.000593	0
0.000594	0
0.000595	0
0.000596	0
0.000597	0
0.000598	0
0.000599	0
0.0006	0
0.000601	0
0.000602	0
0.000603	0
0.000604	0
0.000605	0
0.000606	0
0.000607	0
0.000608	0
0.000609	0
0.00061	0
0.000611	0
0.000612	0
0.000613	0
0.000614	0
0.000615	0
0.000616	0
0.000617	0
0.000618	0
0.000619	0
0.00062	0
0.000621	0
0.000622	0
0.000623	0
0.000624	0
0.000625	0
0.000626	0
0.000627	0
0.000628	0
0.000629	0
0.00063	0
0.000631	0
0.000632	0
0.000633	0
0.000634	0
0.000635	0
0.000636	0
0.000637	0
0.000638	0
0.000639	0
0.00064	0
0.000641	0
0.000642	0
0.000643	0
0.000644	0
0.000645	0
0.000646	0
0.000647	0
0.000648	0
0.000649	0
0.00065	0
0.000651	0
0.000652	0
0.000653	0
0.000654	0
0.000655	0
0.000656	0
0.000657	0
0.000658	0
0.000659	0
0.00066	0
0.000661	0
0.000662	0
0.000663	0
0.000664	0
0.000665	0
0.000666	0
0.000667	0
0.000668	0
0.000669	0
0.00067	0
0.000671	0
0.000672	0
0.000673	0
0.000674	0
0.000675	0
0.000676	0
0.000677	0
0.000678	0
0.000679	0
0.00068	0
0.000681	0
0.000682	0
0.000683	0
0.000684	0
0.000685	0
0.000686	0
0.000687	0
0.000688	0
0.000689	0
0.00069	0
0.000691	0
0.000692	0
0.000693	0
0.000694	0
0.000695	0
0.000696	0
0.000697	0
0.000698	0
0.000699	0
0.0007	0
0.000701	0
0.000702	0
0.000703	0
0.000704	0
0.000705	0
0.000706	0
0.000707	0
0.000708	0
0.000709	0
0.00071	0
0.000711	0
0.000712	0
0.000713	0
0.000714	0
0.000715	0
0.000716	0
0.000717	0
0.000718	0
0.000719	0
0.00072	0
0.000721	0
0.000722	0
0.000723	0
0.000724	0
0.000725	0
0.000726	0
0.000727	0
0.000728	0
0.000729	0
0.00073	0
0.000731	0
0.000732	0
0.000733	0
0.000734	0
0.000735	0
0.000736	0
0.000737	0
0.000738	0
0.000739	0
0.00074	0
0.000741	0
0.000742	0
0.000743	0
0.000744	0
0.000745	0
0.000746	0
0.000747	0
0.000748	0
0.000749	0
0.00075	0
0.000751	0
0.000752	0
0.000753	0
0.000754	0
0.000755	0
0.000756	0
0.000757	0
0.000758	0
0.000759	0
0.00076	0
0.000761	0
0.000762	0
0.000763	0
0.000764	0
0.000765	0
0.000766	0
0.000767	0
0.000768	0
0.000769	0
0.00077	0
0.000771	0
0.000772	0
0.000773	0
0.000774	0
0.000775	0
0.000776	0
0.000777	0
0.000778	0
0.000779	0
0.00078	0
0.000781	0
0.000782	0
0.000783	0
0.000784	0
0.000785	0
0.000786	0
0.000787	0
0.000788	0
0.000789	0
0.00079	0
0.000791	0
0.000792	0
0.000793	0
0.000794	0
0.000795	0
0.000796	0
0.000797	0
0.000798	0
0.000799	0
0.0008	0
0.000801	0
0.000802	0
0.000803	0
0.000804	0
0.000805	0
0.000806	0
0.000807	0
0.000808	0
0.000809	0
0.00081	0
0.000811	0
0.000812	0
0.000813	0
0.000814	0
0.000815	0
0.000816	0
0.000817	0
0.000818	0
0.000819	0
0.00082	0
0.000821	0
0.000822	0
0.000823	0
0.000824	0
0.000825	0
0.000826	0
0.000827	0
0.000828	0
0.000829	0
0.00083	0
0.000831	0
0.000832	0
0.000833	0
0.000834	0
0.000835	0
0.000836	0
0.000837	0
0.000838	0
0.000839	0
0.00084	0
0.000841	0
0.000842	0
0.000843	0
0.000844	0
0.000845	0
0.000846	0
0.000847	0
0.000848	0
0.000849	0
0.00085	0
0.000851	0
0.000852	0
0.000853	0
0.000854	0
0.000855	0
0.000856	0
0.000857	0
0.000858	0
0.000859	0
0.00086	0
0.000861	0
0.000862	0
0.000863	0
0.000864	0
0.000865	0
0.000866	0
0.000867	0
0.000868	0
0.000869	0
0.00087	0
0.000871	0
0.000872	0
0.000873	0
0.000874	0
0.000875	0
0.000876	0
0.000877	0
0.000878	0
0.000879	0
0.00088	0
0.000881	0
0.000882	0
0.000883	0
0.000884	0
0.000885	0
0.000886	0
0.000887	0
0.000888	0
0.000889	0
0.00089	0
0.000891	0
0.000892	0
0.000893	0
0.000894	0
0.000895	0
0.000896	0
0.000897	0
0.000898	0
0.000899	0
0.0009	0
0.000901	0
0.000902	0
0.000903	0
0.000904	0
0.000905	0
0.000906	0
0.000907	0
0.000908	0
0.000909	0
0.00091	0
0.000911	0
0.000912	0
0.000913	0
0.000914	0
0.000915	0
0.000916	0
0.000917	0
0.000918	0
0.000919	0
0.00092	0
0.000921	0
0.000922	0
0.000923	0
0.000924	0
0.000925	0
0.000926	0
0.000927	0
0.000928	0
0.000929	0
0.00093	0
0.000931	0
0.000932	0
0.000933	0
0.000934	0
0.000935	0
0.000936	0
0.000937	0
0.000938	0
0.000939	0
0.00094	0
0.000941	0
0.000942	0
0.000943	0
0.000944	0
0.000945	0
0.000946	0
0.000947	0
0.000948	0
0.000949	0
0.00095	0
0.000951	0
0.000952	0
0.000953	0
0.000954	0
0.000955	0
0.000956	0
0.000957	0
0.000958	0
0.000959	0
0.00096	0
0.000961	0
0.000962	0
0.000963	0
0.000964	0
0.000965	0
0.000966	0
0.000967	0
0.000968	0
0.000969	0
0.00097	0
0.000971	0
0.000972	0
0.000973	0
0.000974	0
0.000975	0
0.000976	0
0.000977	0
0.000978	0
0.000979	0
0.00098	0
0.000981	0
0.000982	0
0.000983	0
0.000984	0
0.000985	0
0.000986	0
0.000987	0
0.000988	0
0.000989	0
0.00099	0
0.000991	0
0.000992	0
0.000993	0
0.000994	0
0.000995	0
0.000996	0
0.000997	0
0.000998	0
0.000999	0
0.001	0
0.001001	0
0.001002	0
0.001003	0
0.001004	0
0.001005	0
0.001006	0
0.001007	0
0.001008	0
0.001009	0
0.00101	0
0.001011	0
0.001012	0
0.001013	0
0.001014	0
0.001015	0
0.001016	0
0.001017	0
0.001018	0
0.001019	0
0.00102	0
0.001021	0
0.001022	0
0.001023	0
0.001024	0
0.001025	0
0.001026	0
0.001027	0
0.001028	0
0.001029	0
0.00103	0
0.001031	0
0.001032	0
0.001033	0
0.001034	0
0.001035	0
0.001036	0
0.001037	0
0.001038	0
0.001039	0
0.00104	0
0.001041	0
0.001042	0
0.001043	0
0.001044	0
0.001045	0
0.001046	0
0.001047	0
0.001048	0
0.001049	0
0.00105	0
0.001051	0
0.001052	0
0.001053	0
0.001054	0
0.001055	0
0.001056	0
0.001057	0
0.001058	0
0.001059	0
0.00106	0
0.001061	0
0.001062	0
0.001063	0
0.001064	0
0.001065	0
0.001066	0
0.001067	0
0.001068	0
0.001069	0
0.00107	0
0.001071	0
0.001072	0
0.001073	0
0.001074	0
0.001075	0
0.001076	0
0.001077	0
0.001078	0
0.001079	0
0.00108	0
0.001081	0
0.001082	0
0.001083	0
0.001084	0
0.001085	0
0.001086	0
0.001087	0
0.001088	0
0.001089	0
0.00109	0
0.001091	0
0.001092	0
0.001093	0
0.001094	0
0.001095	0
0.001096	0
0.001097	0
0.001098	0
0.001099	0
0.0011	0
0.001101	0
0.001102	0
0.001103	0
0.001104	0
0.001105	0
0.001106	0
0.001107	0
0.001108	0
0.001109	0
0.00111	0
0.001111	0
0.001112	0
0.001113	0
0.001114	0
0.001115	0
0.001116	0
0.001117	0
0.001118	0
0.001119	0
0.00112	0
0.001121	0
0.001122	0
0.001123	0
0.001124	0
0.001125	0
0.001126	0
0.001127	0
0.001128	0
0.001129	0
0.00113	0
0.001131	0
0.001132	0
0.001133	0
0.001134	0
0.001135	0
0.001136	0
0.001137	0
0.001138	0
0.001139	0
0.00114	0
0.001141	0
0.001142	0
0.001143	0
0.001144	0
0.001145	0
0.001146	0
0.001147	0
0.001148	0
0.001149	0
0.00115	0
0.001151	0
0.001152	0
0.001153	0
0.001154	0
0.001155	0
0.001156	0
0.001157	0
0.001158	0
0.001159	0
0.00116	0
0.001161	0
0.001162	0
0.001163	0
0.001164	0
0.001165	0
0.001166	0
0.001167	0
0.001168	0
0.001169	0
0.00117	0
0.001171	0
0.001172	0
0.001173	0
0.001174	0
0.001175	0
0.001176	0
0.001177	0
0.001178	0
0.001179	0
0.00118	0
0.001181	0
0.001182	0
0.001183	0
0.001184	0
0.001185	0
0.001186	0
0.001187	0
0.001188	0
0.001189	0
0.00119	0
0.001191	0
0.001192	0
0.001193	0
0.001194	0
0.001195	0
0.001196	0
0.001197	0
0.001198	0
0.001199	0
0.0012	0
0.001201	0
0.001202	0
0.001203	0
0.001204	0
0.001205	0
0.001206	0
0.001207	0
0.001208	0
0.001209	0
0.00121	0
0.001211	0
0.001212	0
0.001213	0
0.001214	0
0.001215	0
0.001216	0
0.001217	0
0.001218	0
0.001219	0
0.00122	0
0.001221	0
0.001222	0
0.001223	0
0.001224	0
0.001225	0
0.001226	0
0.001227	0
0.001228	0
0.001229	0
0.00123	0
0.001231	0
0.001232	0
0.001233	0
0.001234	0
0.001235	0
0.001236	0
0.001237	0
0.001238	0
0.001239	0
0.00124	0
0.001241	0
0.001242	0
0.001243	0
0.001244	0
0.001245	0
0.001246	0
0.001247	0
0.001248	0
0.001249	0
0.00125	0
0.001251	0
0.001252	0
0.001253	0
0.001254	0
0.001255	0
0.001256	0
0.001257	0
0.001258	0
0.001259	0
0.00126	0
0.001261	0
0.001262	0
0.001263	0
0.001264	0
0.001265	0
0.001266	0
0.001267	0
0.001268	0
0.001269	0
0.00127	0
0.001271	0
0.001272	0
0.001273	0
0.001274	0
0.001275	0
0.001276	0
0.001277	0
0.001278	0
0.001279	0
0.00128	0
0.001281	0
0.001282	0
0.001283	0
0.001284	0
0.001285	0
0.001286	0
0.001287	1
0.001288	0
0.001289	0
0.00129	0
0.001291	1
0.001292	0
0.001293	0
0.001294	0
0.001295	0
0.001296	0
0.001297	0
0.001298	0
0.001299	0
0.0013	0
0.001301	0
0.001302	0
0.001303	0
0.001304	0
0.001305	0
0.001306	0
0.001307	0
0.001308	0
0.001309	0
0.00131	0
0.001311	0
0.001312	0
0.001313	0
0.001314	0
0.001315	0
0.001316	0
0.001317	0
0.001318	0
0.001319	0
0.00132	0
0.001321	0
0.001322	0
0.001323	0
0.001324	0
0.001325	0
0.001326	0
0.001327	0
0.001328	0
0.001329	0
0.00133	0
0.001331	0
0.001332	0
0.001333	0
0.001334	0
0.001335	0
0.001336	0
0.001337	0
0.001338	0
0.001339	0
0.00134	0
0.001341	0
0.001342	0
0.001343	0
0.001344	0
0.001345	0
0.001346	0
0.001347	0
0.001348	0
0.001349	0
0.00135	0
0.001351	0
0.001352	0
0.001353	0
0.001354	0
0.001355	0
0.001356	0
0.001357	0
0.001358	0
0.001359	0
0.00136	0
0.001361	0
0.001362	0
0.001363	0
0.001364	0
0.001365	0
0.001366	0
0.001367	0
0.001368	0
0.001369	0
0.00137	0
0.001371	0
0.001372	0
0.001373	0
0.001374	0
0.001375	0
0.001376	0
0.001377	0
0.001378	0
0.001379	0
0.00138	0
0.001381	0
0.001382	0
0.001383	0
0.001384	0
0.001385	0
0.001386	0
0.001387	0
0.001388	0
0.001389	0
0.00139	0
0.001391	0
0.001392	0
0.001393	0
0.001394	0
0.001395	0
0.001396	0
0.001397	0
0.001398	0
0.001399	0
0.0014	0
0.001401	0
0.001402	0
0.001403	0
0.001404	0
0.001405	0
0.001406	0
0.001407	0
0.001408	0
0.001409	0
0.00141	0
0.001411	0
0.001412	0
0.001413	0
0.001414	0
0.001415	0
0.001416	0
0.001417	0
0.001418	0
0.001419	0
0.00142	0
0.001421	0
0.001422	0
0.001423	0
0.001424	0
0.001425	0
0.001426	0
0.001427	0
0.001428	0
0.001429	0
0.00143	0
0.001431	0
0.001432	0
0.001433	0
0.001434	0
0.001435	0
0.001436	0
0.001437	0
0.001438	0
0.001439	0
0.00144	0
0.001441	0
0.001442	0
0.001443	0
0.001444	0
0.001445	0
0.001446	0
0.001447	0
0.001448	0
0.001449	0
0.00145	0
0.001451	0
0.001452	0
0.001453	0
0.001454	1
0.001455	0
0.001456	0
0.001457	0
0.001458	0
0.001459	0
0.00146	0
0.001461	0
0.001462	0
0.001463	0
0.001464	0
0.001465	0
0.001466	0
0.001467	0
0.001468	1
0.001469	0
0.00147	0
0.001471	0
0.001472	0
0.001473	0
0.001474	0
0.001475	0
0.001476	0
0.001477	0
0.001478	0
0.001479	0
0.00148	0
0.001481	0
0.001482	0
0.001483	0
0.001484	0
0.001485	0
0.001486	0
0.001487	0
0.001488	0
0.001489	0
0.00149	0
0.001491	0
0.001492	0
0.001493	0
0.001494	0
0.001495	0
0.001496	0
0.001497	0
0.001498	0
0.001499	0
0.0015	0
0.001501	0
0.001502	0
0.001503	0
0.001504	0
0.001505	0
0.001506	0
0.001507	0
0.001508	0
0.001509	0
0.00151	0
0.001511	0
0.001512	0
0.001513	0
0.001514	0
0.001515	0
0.001516	0
0.001517	0
0.001518	0
0.001519	0
0.00152	0
0.001521	0
0.001522	0
0.001523	0
0.001524	0
0.001525	0
0.001526	0
0.001527	0
0.001528	0
0.001529	0
0.00153	0
0.001531	0
0.001532	0
0.001533	0
0.001534	0
0.001535	0
0.001536	0
0.001537	0
0.001538	0
0.001539	0
0.00154	0
0.001541	0
0.001542	0
0.001543	0
0.001544	0
0.001545	0
0.001546	0
0.001547	0
0.001548	0
0.001549	0
0.00155	0
0.001551	0
0.001552	0
0.001553	0
0.001554	0
0.001555	0
0.001556	0
0.001557	0
0.001558	0
0.001559	0
0.00156	0
0.001561	0
0.001562	0
0.001563	0
0.001564	0
0.001565	0
0.001566	0
0.001567	0
0.001568	0
0.001569	0
0.00157	0
0.001571	0
0.001572	0
0.001573	0
0.001574	0
0.001575	0
0.001576	0
0.001577	0
0.001578	0
0.001579	0
0.00158	0
0.001581	0
0.001582	0
0.001583	0
0.001584	0
0.001585	0
0.001586	0
0.001587	0
0.001588	0
0.001589	0
0.00159	0
0.001591	0
0.001592	0
0.001593	0
0.001594	0
0.001595	0
0.001596	0
0.001597	0
0.001598	0
0.001599	0
0.0016	0
0.001601	0
0.001602	0
0.001603	0
0.001604	0
0.001605	0
0.001606	0
0.001607	0
0.001608	0
0.001609	0
0.00161	0
0.001611	0
0.001612	0
0.001613	0
0.001614	0
0.001615	0
0.001616	0
0.001617	0
0.001618	0
0.001619	0
0.00162	0
0.001621	1
0.001622	0
0.001623	0
0.001624	0
0.001625	0
0.001626	0
0.001627	0
0.001628	0
0.001629	0
0.00163	0
0.001631	0
0.001632	0
0.001633	0
0.001634	0
0.001635	0
0.001636	0
0.001637	0
0.001638	0
0.001639	0
0.00164	0
0.001641	0
0.001642	0
0.001643	0
0.001644	0
0.001645	0
0.001646	0
0.001647	0
0.001648	0
0.001649	0
0.00165	0
0.001651	0
0.001652	0
0.001653	0
0.001654	0
0.001655	0
0.001656	0
0.001657	0
0.001658	0
0.001659	0
0.00166	0
0.001661	0
0.001662	0
0.001663	0
0.001664	0
0.001665	0
0.001666	0
0.001667	0
0.001668	0
0.001669	0
0.00167	0
0.001671	0
0.001672	0
0.001673	0
0.001674	0
0.001675	0
0.001676	0
0.001677	0
0.001678	0
0.001679	0
0.00168	0
0.001681	0
0.001682	0
0.001683	0
0.001684	0
0.001685	0
0.001686	0
0.001687	0
0.001688	0
0.001689	0
0.00169	0
0.001691	0
0.001692	0
0.001693	0
0.001694	0
0.001695	0
0.001696	0
0.001697	0
0.001698	0
0.001699	0
0.0017	0
0.001701	0
0.001702	0
0.001703	0
0.001704	0
0.001705	0
0.001706	0
0.001707	0
0.001708	0
0.001709	0
0.00171	0
0.001711	0
0.001712	0
0.001713	0
0.001714	0
0.001715	0
0.001716	0
0.001717	0
0.001718	0
0.001719	0
0.00172	0
0.001721	1
0.001722	0
0.001723	0
0.001724	0
0.001725	0
0.001726	0
0.001727	0
0.001728	0
0.001729	0
0.00173	0
0.001731	0
0.001732	0
0.001733	0
0.001734	0
0.001735	0
0.001736	0
0.001737	0
0.001738	0
0.001739	0
0.00174	0
0.001741	0
0.001742	0
0.001743	0
0.001744	0
0.001745	0
0.001746	0
0.001747	0
0.001748	0
0.001749	0
0.00175	0
0.001751	0
0.001752	0
0.001753	0
0.001754	0
0.001755	0
0.001756	0
0.001757	0
0.001758	0
0.001759	0
0.00176	0
0.001761	0
0.001762	0
0.001763	0
0.001764	0
0.001765	0
0.001766	0
0.001767	0
0.001768	0
0.001769	0
0.00177	0
0.001771	0
0.001772	0
0.001773	0
0.001774	0
0.001775	0
0.001776	0
0.001777	0
0.001778	0
0.001779	0
0.00178	0
0.001781	0
0.001782	0
0.001783	0
0.001784	0
0.001785	0
0.001786	0
0.001787	0
0.001788	0
0.001789	0
0.00179	0
0.001791	0
0.001792	0
0.001793	0
0.001794	0
0.001795	0
0.001796	0
0.001797	0
0.001798	0
0.001799	0
0.0018	0
0.001801	0
0.001802	0
0.001803	0
0.001804	0
0.001805	0
0.001806	0
0.001807	0
0.001808	0
0.001809	0
0.00181	0
0.001811	0
0.001812	0
0.001813	0
0.001814	0
0.001815	0
0.001816	0
0.001817	0
0.001818	0
0.001819	0
0.00182	0
0.001821	0
0.001822	0
0.001823	0
0.001824	0
0.001825	0
0.001826	0
0.001827	0
0.001828	0
0.001829	0
0.00183	0
0.001831	0
0.001832	0
0.001833	0
0.001834	0
0.001835	0
0.001836	0
0.001837	0
0.001838	0
0.001839	0
0.00184	0
0.001841	0
0.001842	0
0.001843	0
0.001844	0
0.001845	0
0.001846	0
0.001847	0
0.001848	0
0.001849	0
0.00185	0
0.001851	0
0.001852	0
0.001853	0
0.001854	0
0.001855	0
0.001856	0
0.001857	0
0.001858	0
0.001859	0
0.00186	0
0.001861	0
0.001862	0
0.001863	0
0.001864	0
0.001865	0
0.001866	0
0.001867	0
0.001868	0
0.001869	0
0.00187	0
0.001871	0
0.001872	0
0.001873	0
0.001874	0
0.001875	0
0.001876	0
0.001877	0
0.001878	0
0.001879	0
0.00188	0
0.001881	0
0.001882	0
0.001883	0
0.001884	0
0.001885	0
0.001886	0
0.001887	0
0.001888	0
0.001889	0
0.00189	0
0.001891	0
0.001892	0
0.001893	0
0.001894	0
0.001895	0
0.001896	0
0.001897	0
0.001898	0
0.001899	0
0.0019	0
0.001901	0
0.001902	0
0.001903	0
0.001904	0
0.001905	0
0.001906	0
0.001907	0
0.001908	0
0.001909	0
0.00191	0
0.001911	0
0.001912	0
0.001913	0
0.001914	0
0.001915	0
0.001916	0
0.001917	0
0.001918	0
0.001919	0
0.00192	0
0.001921	0
0.001922	0
0.001923	0
0.001924	0
0.001925	0
0.001926	0
0.001927	0
0.001928	0
0.001929	0
0.00193	0
0.001931	0
0.001932	0
0.001933	0
0.001934	0
0.001935	0
0.001936	0
0.001937	0
0.001938	0
0.001939	0
0.00194	0
0.001941	0
0.001942	0
0.001943	0
0.001944	0
0.001945	0
0.001946	0
0.001947	0
0.001948	0
0.001949	0
0.00195	0
0.001951	0
0.001952	0
0.001953	0
0.001954	0
0.001955	0
0.001956	0
0.001957	0
0.001958	0
0.001959	0
0.00196	0
0.001961	0
0.001962	0
0.001963	0
0.001964	0
0.001965	0
0.001966	0
0.001967	0
0.001968	0
0.001969	0
0.00197	0
0.001971	0
0.001972	0
0.001973	0
0.001974	0
0.001975	0
0.001976	0
0.001977	0
0.001978	0
0.001979	0
0.00198	0
0.001981	0
0.001982	0
0.001983	0
0.001984	0
0.001985	0
0.001986	0
0.001987	0
0.001988	0
0.001989	0
0.00199	0
0.001991	0
0.001992	0
0.001993	0
0.001994	0
0.001995	0
0.001996	0
0.001997	0
[truncated: 47,740 more rows]

## Sheet: f
All Channels
Time[s]	All Channels[Cnts]
0	0
1e-06	0
2e-06	0
3e-06	0
4e-06	0
5e-06	0
6e-06	0
7e-06	0
8e-06	0
9e-06	0
1e-05	0
1.1e-05	0
1.2e-05	0
1.3e-05	0
1.4e-05	0
1.5e-05	0
1.6e-05	0
1.7e-05	0
1.8e-05	0
1.9e-05	0
2e-05	0
2.1e-05	0
2.2e-05	0
2.3e-05	0
2.4e-05	0
2.5e-05	0
2.6e-05	0
2.7e-05	1
2.8e-05	0
2.9e-05	0
3e-05	0
3.1e-05	0
3.2e-05	0
3.3e-05	0
3.4e-05	0
3.5e-05	0
3.6e-05	0
3.7e-05	0
3.8e-05	0
3.9e-05	0
4e-05	0
4.1e-05	0
4.2e-05	0
4.3e-05	0
4.4e-05	0
4.5e-05	0
4.6e-05	0
4.7e-05	0
4.8e-05	0
4.9e-05	0
5e-05	0
5.1e-05	0
5.2e-05	0
5.3e-05	0
5.4e-05	0
5.5e-05	0
5.6e-05	0
5.7e-05	0
5.8e-05	0
5.9e-05	0
6e-05	0
6.1e-05	0
6.2e-05	0
6.3e-05	0
6.4e-05	0
6.5e-05	0
6.6e-05	0
6.7e-05	0
6.8e-05	0
6.9e-05	0
7e-05	0
7.1e-05	0
7.2e-05	0
7.3e-05	0
7.4e-05	0
7.5e-05	0
7.6e-05	0
7.7e-05	0
7.8e-05	0
7.9e-05	0
8e-05	0
8.1e-05	0
8.2e-05	0
8.3e-05	0
8.4e-05	0
8.5e-05	0
8.6e-05	0
8.7e-05	0
8.8e-05	0
8.9e-05	0
9e-05	0
9.1e-05	0
9.2e-05	0
9.3e-05	0
9.4e-05	0
9.5e-05	0
9.6e-05	0
9.7e-05	0
9.8e-05	0
9.9e-05	0
0.0001	0
0.000101	0
0.000102	0
0.000103	0
0.000104	0
0.000105	0
0.000106	0
0.000107	0
0.000108	0
0.000109	0
0.00011	0
0.000111	0
0.000112	0
0.000113	0
0.000114	0
0.000115	0
0.000116	0
0.000117	0
0.000118	0
0.000119	0
0.00012	0
0.000121	0
0.000122	0
0.000123	0
0.000124	0
0.000125	0
0.000126	0
0.000127	0
0.000128	0
0.000129	0
0.00013	0
0.000131	0
0.000132	0
0.000133	0
0.000134	0
0.000135	0
0.000136	0
0.000137	0
0.000138	0
0.000139	0
0.00014	0
0.000141	0
0.000142	0
0.000143	0
0.000144	0
0.000145	0
0.000146	0
0.000147	0
0.000148	0
0.000149	0
0.00015	0
0.000151	0
0.000152	0
0.000153	0
0.000154	0
0.000155	0
0.000156	0
0.000157	0
0.000158	0
0.000159	0
0.00016	0
0.000161	0
0.000162	0
0.000163	0
0.000164	0
0.000165	0
0.000166	0
0.000167	0
0.000168	0
0.000169	0
0.00017	0
0.000171	0
0.000172	0
0.000173	0
0.000174	0
0.000175	0
0.000176	0
0.000177	0
0.000178	0
0.000179	0
0.00018	0
0.000181	0
0.000182	0
0.000183	0
0.000184	0
0.000185	0
0.000186	0
0.000187	0
0.000188	0
0.000189	0
0.00019	0
0.000191	0
0.000192	0
0.000193	0
0.000194	0
0.000195	0
0.000196	0
0.000197	0
0.000198	0
0.000199	0
0.0002	0
0.000201	0
0.000202	0
0.000203	0
0.000204	0
0.000205	0
0.000206	0
0.000207	0
0.000208	0
0.000209	0
0.00021	0
0.000211	0
0.000212	0
0.000213	0
0.000214	0
0.000215	0
0.000216	0
0.000217	0
0.000218	0
0.000219	0
0.00022	0
0.000221	0
0.000222	0
0.000223	0
0.000224	0
0.000225	0
0.000226	0
0.000227	0
0.000228	0
0.000229	0
0.00023	0
0.000231	0
0.000232	0
0.000233	0
0.000234	0
0.000235	0
0.000236	0
0.000237	0
0.000238	0
0.000239	0
0.00024	0
0.000241	0
0.000242	0
0.000243	0
0.000244	0
0.000245	0
0.000246	0
0.000247	0
0.000248	0
0.000249	0
0.00025	0
0.000251	0
0.000252	0
0.000253	0
0.000254	0
0.000255	0
0.000256	0
0.000257	0
0.000258	0
0.000259	0
0.00026	0
0.000261	0
0.000262	0
0.000263	0
0.000264	0
0.000265	0
0.000266	0
0.000267	0
0.000268	0
0.000269	0
0.00027	0
0.000271	0
0.000272	0
0.000273	0
0.000274	0
0.000275	0
0.000276	0
0.000277	0
0.000278	0
0.000279	0
0.00028	0
0.000281	0
0.000282	0
0.000283	0
0.000284	0
0.000285	0
0.000286	0
0.000287	0
0.000288	0
0.000289	0
0.00029	0
0.000291	0
0.000292	0
0.000293	0
0.000294	0
0.000295	0
0.000296	0
0.000297	0
0.000298	0
0.000299	0
0.0003	0
0.000301	0
0.000302	0
0.000303	0
0.000304	0
0.000305	0
0.000306	0
0.000307	0
0.000308	0
0.000309	0
0.00031	0
0.000311	0
0.000312	0
0.000313	0
0.000314	0
0.000315	0
0.000316	0
0.000317	0
0.000318	0
0.000319	0
0.00032	0
0.000321	0
0.000322	0
0.000323	0
0.000324	0
0.000325	0
0.000326	0
0.000327	0
0.000328	0
0.000329	0
0.00033	0
0.000331	0
0.000332	0
0.000333	0
0.000334	0
0.000335	0
0.000336	0
0.000337	0
0.000338	0
0.000339	0
0.00034	0
0.000341	0
0.000342	0
0.000343	0
0.000344	0
0.000345	0
0.000346	0
0.000347	0
0.000348	0
0.000349	0
0.00035	0
0.000351	0
0.000352	0
0.000353	0
0.000354	0
0.000355	0
0.000356	0
0.000357	0
0.000358	0
0.000359	0
0.00036	0
0.000361	1
0.000362	0
0.000363	0
0.000364	0
0.000365	0
0.000366	0
0.000367	0
0.000368	0
0.000369	0
0.00037	0
0.000371	0
0.000372	0
0.000373	0
0.000374	0
0.000375	0
0.000376	0
0.000377	0
0.000378	0
0.000379	0
0.00038	0
0.000381	0
0.000382	0
0.000383	0
0.000384	0
0.000385	0
0.000386	0
0.000387	0
0.000388	0
0.000389	0
0.00039	0
0.000391	0
0.000392	0
0.000393	0
0.000394	0
0.000395	0
0.000396	0
0.000397	0
0.000398	0
0.000399	0
0.0004	0
0.000401	0
0.000402	0
0.000403	0
0.000404	0
0.000405	0
0.000406	0
0.000407	0
0.000408	0
0.000409	0
0.00041	0
0.000411	0
0.000412	0
0.000413	0
0.000414	0
0.000415	0
0.000416	0
0.000417	0
0.000418	0
0.000419	0
0.00042	0
0.000421	0
0.000422	0
0.000423	0
0.000424	0
0.000425	0
0.000426	0
0.000427	0
0.000428	0
0.000429	0
0.00043	0
0.000431	0
0.000432	0
0.000433	0
0.000434	0
0.000435	0
0.000436	0
0.000437	0
0.000438	0
0.000439	0
0.00044	0
0.000441	0
0.000442	0
0.000443	0
0.000444	0
0.000445	0
0.000446	0
0.000447	0
0.000448	0
0.000449	0
0.00045	0
0.000451	0
0.000452	0
0.000453	0
0.000454	0
0.000455	0
0.000456	0
0.000457	0
0.000458	0
0.000459	0
0.00046	0
0.000461	0
0.000462	0
0.000463	0
0.000464	0
0.000465	0
0.000466	0
0.000467	0
0.000468	0
0.000469	0
0.00047	0
0.000471	0
0.000472	0
0.000473	0
0.000474	0
0.000475	0
0.000476	0
0.000477	0
0.000478	0
0.000479	0
0.00048	0
0.000481	0
0.000482	0
0.000483	0
0.000484	0
0.000485	0
0.000486	0
0.000487	0
0.000488	0
0.000489	0
0.00049	0
0.000491	0
0.000492	0
0.000493	0
0.000494	0
0.000495	0
0.000496	0
0.000497	0
0.000498	0
0.000499	0
0.0005	0
0.000501	0
0.000502	0
0.000503	0
0.000504	0
0.000505	0
0.000506	0
0.000507	0
0.000508	0
0.000509	0
0.00051	0
0.000511	0
0.000512	0
0.000513	0
0.000514	0
0.000515	0
0.000516	0
0.000517	0
0.000518	0
0.000519	0
0.00052	0
0.000521	0
0.000522	0
0.000523	0
0.000524	0
0.000525	0
0.000526	0
0.000527	0
0.000528	0
0.000529	0
0.00053	0
0.000531	0
0.000532	0
0.000533	0
0.000534	0
0.000535	0
0.000536	0
0.000537	0
0.000538	0
0.000539	0
0.00054	0
0.000541	0
0.000542	0
0.000543	0
0.000544	0
0.000545	0
0.000546	0
0.000547	0
0.000548	0
0.000549	0
0.00055	0
0.000551	0
0.000552	0
0.000553	0
0.000554	0
0.000555	0
0.000556	0
0.000557	0
0.000558	0
0.000559	0
0.00056	0
0.000561	0
0.000562	0
0.000563	0
0.000564	0
0.000565	0
0.000566	0
0.000567	0
0.000568	0
0.000569	0
0.00057	0
0.000571	0
0.000572	0
0.000573	0
0.000574	0
0.000575	0
0.000576	0
0.000577	0
0.000578	0
0.000579	0
0.00058	0
0.000581	0
0.000582	0
0.000583	0
0.000584	0
0.000585	0
0.000586	0
0.000587	0
0.000588	0
0.000589	0
0.00059	0
0.000591	0
0.000592	0
0.000593	0
0.000594	0
0.000595	0
0.000596	0
0.000597	0
0.000598	0
0.000599	0
0.0006	0
0.000601	0
0.000602	0
0.000603	0
0.000604	0
0.000605	0
0.000606	0
0.000607	0
0.000608	0
0.000609	0
0.00061	0
0.000611	0
0.000612	0
0.000613	0
0.000614	0
0.000615	0
0.000616	0
0.000617	0
0.000618	0
0.000619	0
0.00062	0
0.000621	0
0.000622	0
0.000623	0
0.000624	0
0.000625	0
0.000626	0
0.000627	0
0.000628	0
0.000629	0
0.00063	0
0.000631	0
0.000632	0
0.000633	0
0.000634	0
0.000635	0
0.000636	0
0.000637	0
0.000638	0
0.000639	0
0.00064	0
0.000641	0
0.000642	0
0.000643	0
0.000644	0
0.000645	0
0.000646	0
0.000647	0
0.000648	0
0.000649	0
0.00065	0
0.000651	0
0.000652	0
0.000653	0
0.000654	0
0.000655	0
0.000656	0
0.000657	0
0.000658	0
0.000659	0
0.00066	0
0.000661	0
0.000662	0
0.000663	0
0.000664	0
0.000665	0
0.000666	0
0.000667	0
0.000668	0
0.000669	0
0.00067	0
0.000671	0
0.000672	0
0.000673	0
0.000674	0
0.000675	0
0.000676	0
0.000677	0
0.000678	0
0.000679	0
0.00068	0
0.000681	0
0.000682	0
0.000683	0
0.000684	0
0.000685	0
0.000686	0
0.000687	0
0.000688	0
0.000689	0
0.00069	0
0.000691	0
0.000692	0
0.000693	0
0.000694	0
0.000695	0
0.000696	0
0.000697	0
0.000698	0
0.000699	0
0.0007	0
0.000701	0
0.000702	0
0.000703	0
0.000704	0
0.000705	0
0.000706	0
0.000707	0
0.000708	0
0.000709	0
0.00071	0
0.000711	0
0.000712	0
0.000713	0
0.000714	0
0.000715	0
0.000716	0
0.000717	0
0.000718	0
0.000719	0
0.00072	0
0.000721	0
0.000722	0
0.000723	0
0.000724	0
0.000725	0
0.000726	0
0.000727	0
0.000728	0
0.000729	0
0.00073	0
0.000731	0
0.000732	0
0.000733	0
0.000734	0
0.000735	0
0.000736	0
0.000737	0
0.000738	0
0.000739	0
0.00074	0
0.000741	0
0.000742	0
0.000743	0
0.000744	0
0.000745	0
0.000746	0
0.000747	0
0.000748	0
0.000749	0
0.00075	0
0.000751	0
0.000752	0
0.000753	0
0.000754	0
0.000755	0
0.000756	0
0.000757	0
0.000758	0
0.000759	0
0.00076	0
0.000761	0
0.000762	0
0.000763	0
0.000764	0
0.000765	0
0.000766	0
0.000767	0
0.000768	0
0.000769	0
0.00077	0
0.000771	0
0.000772	0
0.000773	0
0.000774	0
0.000775	0
0.000776	0
0.000777	0
0.000778	0
0.000779	0
0.00078	0
0.000781	0
0.000782	0
0.000783	0
0.000784	0
0.000785	0
0.000786	0
0.000787	0
0.000788	0
0.000789	0
0.00079	0
0.000791	0
0.000792	0
0.000793	0
0.000794	0
0.000795	0
0.000796	0
0.000797	0
0.000798	0
0.000799	0
0.0008	0
0.000801	0
0.000802	0
0.000803	0
0.000804	0
0.000805	0
0.000806	0
0.000807	0
0.000808	0
0.000809	0
0.00081	0
0.000811	0
0.000812	0
0.000813	0
0.000814	0
0.000815	0
0.000816	0
0.000817	0
0.000818	0
0.000819	0
0.00082	0
0.000821	0
0.000822	0
0.000823	0
0.000824	0
0.000825	0
0.000826	0
0.000827	0
0.000828	0
0.000829	0
0.00083	0
0.000831	0
0.000832	0
0.000833	0
0.000834	0
0.000835	0
0.000836	0
0.000837	0
0.000838	0
0.000839	0
0.00084	0
0.000841	0
0.000842	0
0.000843	0
0.000844	0
0.000845	0
0.000846	0
0.000847	0
0.000848	0
0.000849	0
0.00085	0
0.000851	0
0.000852	0
0.000853	0
0.000854	0
0.000855	0
0.000856	0
0.000857	0
0.000858	0
0.000859	0
0.00086	0
0.000861	0
0.000862	0
0.000863	0
0.000864	0
0.000865	0
0.000866	0
0.000867	0
0.000868	0
0.000869	0
0.00087	0
0.000871	0
0.000872	0
0.000873	0
0.000874	0
0.000875	0
0.000876	0
0.000877	0
0.000878	0
0.000879	0
0.00088	0
0.000881	0
0.000882	0
0.000883	0
0.000884	0
0.000885	0
0.000886	0
0.000887	0
0.000888	0
0.000889	0
0.00089	0
0.000891	0
0.000892	0
0.000893	0
0.000894	0
0.000895	0
0.000896	0
0.000897	0
0.000898	0
0.000899	0
0.0009	0
0.000901	0
0.000902	0
0.000903	0
0.000904	0
0.000905	0
0.000906	0
0.000907	0
0.000908	0
0.000909	0
0.00091	0
0.000911	0
0.000912	0
0.000913	0
0.000914	0
0.000915	0
0.000916	0
0.000917	0
0.000918	0
0.000919	0
0.00092	0
0.000921	0
0.000922	0
0.000923	0
0.000924	0
0.000925	0
0.000926	0
0.000927	0
0.000928	0
0.000929	0
0.00093	0
0.000931	0
0.000932	0
0.000933	0
0.000934	0
0.000935	0
0.000936	0
0.000937	0
0.000938	0
0.000939	0
0.00094	0
0.000941	0
0.000942	0
0.000943	0
0.000944	0
0.000945	0
0.000946	0
0.000947	0
0.000948	0
0.000949	0
0.00095	0
0.000951	0
0.000952	0
0.000953	0
0.000954	0
0.000955	0
0.000956	0
0.000957	0
0.000958	0
0.000959	0
0.00096	0
0.000961	0
0.000962	0
0.000963	0
0.000964	0
0.000965	0
0.000966	0
0.000967	0
0.000968	0
0.000969	0
0.00097	0
0.000971	0
0.000972	0
0.000973	0
0.000974	0
0.000975	0
0.000976	0
0.000977	0
0.000978	0
0.000979	0
0.00098	0
0.000981	0
0.000982	0
0.000983	0
0.000984	0
0.000985	0
0.000986	0
0.000987	0
0.000988	0
0.000989	0
0.00099	0
0.000991	0
0.000992	0
0.000993	0
0.000994	0
0.000995	0
0.000996	0
0.000997	0
0.000998	0
0.000999	0
0.001	0
0.001001	0
0.001002	0
0.001003	0
0.001004	0
0.001005	0
0.001006	0
0.001007	0
0.001008	0
0.001009	0
0.00101	0
0.001011	0
0.001012	0
0.001013	0
0.001014	0
0.001015	0
0.001016	0
0.001017	0
0.001018	0
0.001019	0
0.00102	0
0.001021	0
0.001022	0
0.001023	0
0.001024	0
0.001025	0
0.001026	0
0.001027	0
0.001028	0
0.001029	0
0.00103	0
0.001031	0
0.001032	0
0.001033	0
0.001034	0
0.001035	0
0.001036	0
0.001037	0
0.001038	0
0.001039	0
0.00104	0
0.001041	0
0.001042	0
0.001043	0
0.001044	0
0.001045	0
0.001046	0
0.001047	0
0.001048	0
0.001049	0
0.00105	0
0.001051	0
0.001052	0
0.001053	0
0.001054	0
0.001055	0
0.001056	0
0.001057	0
0.001058	0
0.001059	0
0.00106	0
0.001061	0
0.001062	0
0.001063	0
0.001064	0
0.001065	0
0.001066	0
0.001067	0
0.001068	0
0.001069	0
0.00107	0
0.001071	0
0.001072	0
0.001073	0
0.001074	0
0.001075	0
0.001076	0
0.001077	0
0.001078	0
0.001079	0
0.00108	0
0.001081	0
0.001082	0
0.001083	0
0.001084	0
0.001085	0
0.001086	0
0.001087	0
0.001088	0
0.001089	0
0.00109	0
0.001091	0
0.001092	0
0.001093	0
0.001094	0
0.001095	0
0.001096	0
0.001097	0
0.001098	0
0.001099	0
0.0011	0
0.001101	0
0.001102	0
0.001103	0
0.001104	0
0.001105	0
0.001106	0
0.001107	0
0.001108	0
0.001109	0
0.00111	0
0.001111	0
0.001112	0
0.001113	0
0.001114	0
0.001115	0
0.001116	0
0.001117	0
0.001118	0
0.001119	0
0.00112	0
0.001121	0
0.001122	0
0.001123	0
0.001124	0
0.001125	0
0.001126	0
0.001127	0
0.001128	0
0.001129	0
0.00113	0
0.001131	0
0.001132	0
0.001133	0
0.001134	0
0.001135	0
0.001136	0
0.001137	0
0.001138	0
0.001139	0
0.00114	0
0.001141	0
0.001142	0
0.001143	0
0.001144	0
0.001145	0
0.001146	0
0.001147	0
0.001148	0
0.001149	0
0.00115	0
0.001151	0
0.001152	0
0.001153	0
0.001154	0
0.001155	0
0.001156	0
0.001157	0
0.001158	0
0.001159	0
0.00116	0
0.001161	0
0.001162	0
0.001163	0
0.001164	0
0.001165	0
0.001166	0
0.001167	0
0.001168	0
0.001169	0
0.00117	0
0.001171	0
0.001172	0
0.001173	0
0.001174	0
0.001175	0
0.001176	0
0.001177	0
0.001178	0
0.001179	0
0.00118	0
0.001181	0
0.001182	0
0.001183	0
0.001184	0
0.001185	0
0.001186	0
0.001187	0
0.001188	0
0.001189	0
0.00119	0
0.001191	0
0.001192	0
0.001193	0
0.001194	0
0.001195	0
0.001196	0
0.001197	0
0.001198	0
0.001199	0
0.0012	0
0.001201	0
0.001202	0
0.001203	0
0.001204	0
0.001205	0
0.001206	0
0.001207	0
0.001208	0
0.001209	0
0.00121	0
0.001211	0
0.001212	0
0.001213	0
0.001214	0
0.001215	0
0.001216	0
0.001217	0
0.001218	0
0.001219	0
0.00122	0
0.001221	0
0.001222	0
0.001223	0
0.001224	0
0.001225	0
0.001226	0
0.001227	0
0.001228	0
0.001229	0
0.00123	0
0.001231	0
0.001232	0
0.001233	0
0.001234	0
0.001235	0
0.001236	0
0.001237	0
0.001238	0
0.001239	0
0.00124	0
0.001241	0
0.001242	0
0.001243	0
0.001244	0
0.001245	0
0.001246	0
0.001247	0
0.001248	0
0.001249	0
0.00125	0
0.001251	0
0.001252	0
0.001253	0
0.001254	0
0.001255	0
0.001256	0
0.001257	0
0.001258	0
0.001259	0
0.00126	0
0.001261	0
0.001262	0
0.001263	0
0.001264	0
0.001265	0
0.001266	0
0.001267	0
0.001268	0
0.001269	0
0.00127	0
0.001271	0
0.001272	0
0.001273	0
0.001274	0
0.001275	0
0.001276	0
0.001277	0
0.001278	0
0.001279	0
0.00128	0
0.001281	0
0.001282	0
0.001283	0
0.001284	0
0.001285	0
0.001286	0
0.001287	1
0.001288	0
0.001289	0
0.00129	0
0.001291	1
0.001292	0
0.001293	0
0.001294	0
0.001295	0
0.001296	0
0.001297	0
0.001298	0
0.001299	0
0.0013	0
0.001301	0
0.001302	0
0.001303	0
0.001304	0
0.001305	0
0.001306	0
0.001307	0
0.001308	0
0.001309	0
0.00131	0
0.001311	0
0.001312	0
0.001313	0
0.001314	0
0.001315	0
0.001316	0
0.001317	0
0.001318	0
0.001319	0
0.00132	0
0.001321	0
0.001322	0
0.001323	0
0.001324	0
0.001325	0
0.001326	0
0.001327	0
0.001328	0
0.001329	0
0.00133	0
0.001331	0
0.001332	0
0.001333	0
0.001334	0
0.001335	0
0.001336	0
0.001337	0
0.001338	0
0.001339	0
0.00134	0
0.001341	0
0.001342	0
0.001343	0
0.001344	0
0.001345	0
0.001346	0
0.001347	0
0.001348	0
0.001349	0
0.00135	0
0.001351	0
0.001352	0
0.001353	0
0.001354	0
0.001355	0
0.001356	0
0.001357	0
0.001358	0
0.001359	0
0.00136	0
0.001361	0
0.001362	0
0.001363	0
0.001364	0
0.001365	0
0.001366	0
0.001367	0
0.001368	0
0.001369	0
0.00137	0
0.001371	0
0.001372	0
0.001373	0
0.001374	0
0.001375	0
0.001376	0
0.001377	0
0.001378	0
0.001379	0
0.00138	0
0.001381	0
0.001382	0
0.001383	0
0.001384	0
0.001385	0
0.001386	0
0.001387	0
0.001388	0
0.001389	0
0.00139	0
0.001391	0
0.001392	0
0.001393	0
0.001394	0
0.001395	0
0.001396	0
0.001397	0
0.001398	0
0.001399	0
0.0014	0
0.001401	0
0.001402	0
0.001403	0
0.001404	0
0.001405	0
0.001406	0
0.001407	0
0.001408	0
0.001409	0
0.00141	0
0.001411	0
0.001412	0
0.001413	0
0.001414	0
0.001415	0
0.001416	0
0.001417	0
0.001418	0
0.001419	0
0.00142	0
0.001421	0
0.001422	0
0.001423	0
0.001424	0
0.001425	0
0.001426	0
0.001427	0
0.001428	0
0.001429	0
0.00143	0
0.001431	0
0.001432	0
0.001433	0
0.001434	0
0.001435	0
0.001436	0
0.001437	0
0.001438	0
0.001439	0
0.00144	0
0.001441	0
0.001442	0
0.001443	0
0.001444	0
0.001445	0
0.001446	0
0.001447	0
0.001448	0
0.001449	0
0.00145	0
0.001451	0
0.001452	0
0.001453	0
0.001454	1
0.001455	0
0.001456	0
0.001457	0
0.001458	0
0.001459	0
0.00146	0
0.001461	0
0.001462	0
0.001463	0
0.001464	0
0.001465	0
0.001466	0
0.001467	0
0.001468	1
0.001469	0
0.00147	0
0.001471	0
0.001472	0
0.001473	0
0.001474	0
0.001475	0
0.001476	0
0.001477	0
0.001478	0
0.001479	0
0.00148	0
0.001481	0
0.001482	0
0.001483	0
0.001484	0
0.001485	0
0.001486	0
0.001487	0
0.001488	0
0.001489	0
0.00149	0
0.001491	0
0.001492	0
0.001493	0
0.001494	0
0.001495	0
0.001496	0
0.001497	0
0.001498	0
0.001499	0
0.0015	0
0.001501	0
0.001502	0
0.001503	0
0.001504	0
0.001505	0
0.001506	0
0.001507	0
0.001508	0
0.001509	0
0.00151	0
0.001511	0
0.001512	0
0.001513	0
0.001514	0
0.001515	0
0.001516	0
0.001517	0
0.001518	0
0.001519	0
0.00152	0
0.001521	0
0.001522	0
0.001523	0
0.001524	0
0.001525	0
0.001526	0
0.001527	0
0.001528	0
0.001529	0
0.00153	0
0.001531	0
0.001532	0
0.001533	0
0.001534	0
0.001535	0
0.001536	0
0.001537	0
0.001538	0
0.001539	0
0.00154	0
0.001541	0
0.001542	0
0.001543	0
0.001544	0
0.001545	0
0.001546	0
0.001547	0
0.001548	0
0.001549	0
0.00155	0
0.001551	0
0.001552	0
0.001553	0
0.001554	0
0.001555	0
0.001556	0
0.001557	0
0.001558	0
0.001559	0
0.00156	0
0.001561	0
0.001562	0
0.001563	0
0.001564	0
0.001565	0
0.001566	0
0.001567	0
0.001568	0
0.001569	0
0.00157	0
0.001571	0
0.001572	0
0.001573	0
0.001574	0
0.001575	0
0.001576	0
0.001577	0
0.001578	0
0.001579	0
0.00158	0
0.001581	0
0.001582	0
0.001583	0
0.001584	0
0.001585	0
0.001586	0
0.001587	0
0.001588	0
0.001589	0
0.00159	0
0.001591	0
0.001592	0
0.001593	0
0.001594	0
0.001595	0
0.001596	0
0.001597	0
0.001598	0
0.001599	0
0.0016	0
0.001601	0
0.001602	0
0.001603	0
0.001604	0
0.001605	0
0.001606	0
0.001607	0
0.001608	0
0.001609	0
0.00161	0
0.001611	0
0.001612	0
0.001613	0
0.001614	0
0.001615	0
0.001616	0
0.001617	0
0.001618	0
0.001619	0
0.00162	0
0.001621	1
0.001622	0
0.001623	0
0.001624	0
0.001625	0
0.001626	0
0.001627	0
0.001628	0
0.001629	0
0.00163	0
0.001631	0
0.001632	0
0.001633	0
0.001634	0
0.001635	0
0.001636	0
0.001637	0
0.001638	0
0.001639	0
0.00164	0
0.001641	0
0.001642	0
0.001643	0
0.001644	0
0.001645	0
0.001646	0
0.001647	0
0.001648	0
0.001649	0
0.00165	0
0.001651	0
0.001652	0
0.001653	0
0.001654	0
0.001655	0
0.001656	0
0.001657	0
0.001658	0
0.001659	0
0.00166	0
0.001661	0
0.001662	0
0.001663	0
0.001664	0
0.001665	0
0.001666	0
0.001667	0
0.001668	0
0.001669	0
0.00167	0
0.001671	0
0.001672	0
0.001673	0
0.001674	0
0.001675	0
0.001676	0
0.001677	0
0.001678	0
0.001679	0
0.00168	0
0.001681	0
0.001682	0
0.001683	0
0.001684	0
0.001685	0
0.001686	0
0.001687	0
0.001688	0
0.001689	0
0.00169	0
0.001691	0
0.001692	0
0.001693	0
0.001694	0
0.001695	0
0.001696	0
0.001697	0
0.001698	0
0.001699	0
0.0017	0
0.001701	0
0.001702	0
0.001703	0
0.001704	0
0.001705	0
0.001706	0
0.001707	0
0.001708	0
0.001709	0
0.00171	0
0.001711	0
0.001712	0
0.001713	0
0.001714	0
0.001715	0
0.001716	0
0.001717	0
0.001718	0
0.001719	0
0.00172	0
0.001721	1
0.001722	0
0.001723	0
0.001724	0
0.001725	0
0.001726	0
0.001727	0
0.001728	0
0.001729	0
0.00173	0
0.001731	0
0.001732	0
0.001733	0
0.001734	0
0.001735	0
0.001736	0
0.001737	0
0.001738	0
0.001739	0
0.00174	0
0.001741	0
0.001742	0
0.001743	0
0.001744	0
0.001745	0
0.001746	0
0.001747	0
0.001748	0
0.001749	0
0.00175	0
0.001751	0
0.001752	0
0.001753	0
0.001754	0
0.001755	0
0.001756	0
0.001757	0
0.001758	0
0.001759	0
0.00176	0
0.001761	0
0.001762	0
0.001763	0
0.001764	0
0.001765	0
0.001766	0
0.001767	0
0.001768	0
0.001769	0
0.00177	0
0.001771	0
0.001772	0
0.001773	0
0.001774	0
0.001775	0
0.001776	0
0.001777	0
0.001778	0
0.001779	0
0.00178	0
0.001781	0
0.001782	0
0.001783	0
0.001784	0
0.001785	0
0.001786	0
0.001787	0
0.001788	0
0.001789	0
0.00179	0
0.001791	0
0.001792	0
0.001793	0
0.001794	0
0.001795	0
0.001796	0
0.001797	0
0.001798	0
0.001799	0
0.0018	0
0.001801	0
0.001802	0
0.001803	0
0.001804	0
0.001805	0
0.001806	0
0.001807	0
0.001808	0
0.001809	0
0.00181	0
0.001811	0
0.001812	0
0.001813	0
0.001814	0
0.001815	0
0.001816	0
0.001817	0
0.001818	0
0.001819	0
0.00182	0
0.001821	0
0.001822	0
0.001823	0
0.001824	0
0.001825	0
0.001826	0
0.001827	0
0.001828	0
0.001829	0
0.00183	0
0.001831	0
0.001832	0
0.001833	0
0.001834	0
0.001835	0
0.001836	0
0.001837	0
0.001838	0
0.001839	0
0.00184	0
0.001841	0
0.001842	0
0.001843	0
0.001844	0
0.001845	0
0.001846	0
0.001847	0
0.001848	0
0.001849	0
0.00185	0
0.001851	0
0.001852	0
0.001853	0
0.001854	0
0.001855	0
0.001856	0
0.001857	0
0.001858	0
0.001859	0
0.00186	0
0.001861	0
0.001862	0
0.001863	0
0.001864	0
0.001865	0
0.001866	0
0.001867	0
0.001868	0
0.001869	0
0.00187	0
0.001871	0
0.001872	0
0.001873	0
0.001874	0
0.001875	0
0.001876	0
0.001877	0
0.001878	0
0.001879	0
0.00188	0
0.001881	0
0.001882	0
0.001883	0
0.001884	0
0.001885	0
0.001886	0
0.001887	0
0.001888	0
0.001889	0
0.00189	0
0.001891	0
0.001892	0
0.001893	0
0.001894	0
0.001895	0
0.001896	0
0.001897	0
0.001898	0
0.001899	0
0.0019	0
0.001901	0
0.001902	0
0.001903	0
0.001904	0
0.001905	0
0.001906	0
0.001907	0
0.001908	0
0.001909	0
0.00191	0
0.001911	0
0.001912	0
0.001913	0
0.001914	0
0.001915	0
0.001916	0
0.001917	0
0.001918	0
0.001919	0
0.00192	0
0.001921	0
0.001922	0
0.001923	0
0.001924	0
0.001925	0
0.001926	0
0.001927	0
0.001928	0
0.001929	0
0.00193	0
0.001931	0
0.001932	0
0.001933	0
0.001934	0
0.001935	0
0.001936	0
0.001937	0
0.001938	0
0.001939	0
0.00194	0
0.001941	0
0.001942	0
0.001943	0
0.001944	0
0.001945	0
0.001946	0
0.001947	0
0.001948	0
0.001949	0
0.00195	0
0.001951	0
0.001952	0
0.001953	0
0.001954	0
0.001955	0
0.001956	0
0.001957	0
0.001958	0
0.001959	0
0.00196	0
0.001961	0
0.001962	0
0.001963	0
0.001964	0
0.001965	0
0.001966	0
0.001967	0
0.001968	0
0.001969	0
0.00197	0
0.001971	0
0.001972	0
0.001973	0
0.001974	0
0.001975	0
0.001976	0
0.001977	0
0.001978	0
0.001979	0
0.00198	0
0.001981	0
0.001982	0
0.001983	0
0.001984	0
0.001985	0
0.001986	0
0.001987	0
0.001988	0
0.001989	0
0.00199	0
0.001991	0
0.001992	0
0.001993	0
0.001994	0
0.001995	0
0.001996	0
0.001997	0
[truncated: 47,740 more rows]

## Sheet: g
N_tot	H(Bulk)	H(Antena)	H(Bulk)_norm	H(Antena)_norm
20	0	0	0	0
32.25	0	0	0	0
44.5	102	122	0.258228	0.0831063
56.75	92	134	0.232911	0.0912807
69	72	112	0.182278	0.0762943
81.25	41	77	0.103797	0.0524523
93.5	23	70	0.0582278	0.0476839
105.75	18	55	0.0455696	0.0374659
118	12	56	0.0303797	0.0381471
130.25	7	43	0.0177215	0.0292916
142.5	12	38	0.0303797	0.0258856
154.75	6	28	0.0151899	0.0190736
167	2	36	0.00506329	0.0245232
179.25	3	24	0.00759494	0.0163488
191.5	1	36	0.00253165	0.0245232
203.75	0	20	0	0.013624
216	2	28	0.00506329	0.0190736
228.25	1	23	0.00253165	0.0156676
240.5	0	19	0	0.0129428
252.75	0	30	0	0.020436
265	0	15	0	0.010218
277.25	0	25	0	0.01703
289.5	1	14	0.00253165	0.00953678
301.75	0	12	0	0.00817439
314	0	15	0	0.010218
326.25	0	23	0	0.0156676
338.5	0	16	0	0.0108992
350.75	0	16	0	0.0108992
363	0	15	0	0.010218
375.25	0	14	0	0.00953678
387.5	0	14	0	0.00953678
399.75	0	11	0	0.00749319
412	0	11	0	0.00749319
424.25	0	17	0	0.0115804
436.5	0	16	0	0.0108992
448.75	0	12	0	0.00817439
461	0	7	0	0.00476839
473.25	0	12	0	0.00817439
485.5	0	11	0	0.00749319
497.75	0	6	0	0.00408719
510	0	17	0	0.0115804
522.25	0	12	0	0.00817439
534.5	0	10	0	0.00681199
546.75	0	6	0	0.00408719
559	0	9	0	0.00613079
571.25	0	7	0	0.00476839
583.5	0	5	0	0.00340599
595.75	0	4	0	0.0027248
608	0	6	0	0.00408719
620.25	0	9	0	0.00613079
632.5	0	7	0	0.00476839
644.75	0	7	0	0.00476839
657	0	5	0	0.00340599
669.25	0	6	0	0.00408719
681.5	0	7	0	0.00476839
693.75	0	4	0	0.0027248
706	0	8	0	0.00544959
718.25	0	5	0	0.00340599
730.5	0	8	0	0.00544959
742.75	0	3	0	0.0020436
755	0	4	0	0.0027248
767.25	0	4	0	0.0027248
779.5	0	13	0	0.00885559
791.75	0	1	0	0.000681199
804	0	5	0	0.00340599
816.25	0	5	0	0.00340599
828.5	0	4	0	0.0027248
840.75	0	3	0	0.0020436
853	0	6	0	0.00408719
865.25	0	1	0	0.000681199
877.5	0	2	0	0.0013624
889.75	0	4	0	0.0027248
902	0	3	0	0.0020436
914.25	0	7	0	0.00476839
926.5	0	2	0	0.0013624
938.75	0	4	0	0.0027248
951	0	2	0	0.0013624
963.25	0	4	0	0.0027248
975.5	0	9	0	0.00613079
987.75	0	4	0	0.0027248
1000	0	3	0	0.0020436

## Sheet: h
tc	without	tc	with
0.00024	2.04	0.00024	2.05
0.00028	2.08	0.00028	2.07
0.00032	1.98	0.00032	2.03
0.00036	2.2	0.00036	2.05
0.0004	2.12	0.0004	2.05
0.00044	2.04	0.00044	2.05
0.00048	2	0.00048	2.03
0.00052	2.06	0.00052	2.04
0.00056	2.07	0.00056	2.06
0.0006	2.09	0.0006	2.03
0.00064	2.07	0.00064	2.03
0.00072	2.14	0.00072	2.04
0.0008	2.11	0.0008	2.05
0.00088	2	0.00088	2.03
0.00096	2.01	0.00096	2.04
0.00104	2.1	0.00104	2.02
0.00112	2.01	0.00112	2.04
0.0012	2.02	0.0012	2.04
0.00128	2.06	0.00128	2.03
0.00144	2.05	0.00144	2.02
0.0016	2.02	0.0016	2.03
0.00176	2.07	0.00176	2.02
0.00192	2.06	0.00192	2.03
0.00208	2.08	0.00208	2.02
0.00224	2.02	0.00224	2.01
0.0024	2.04	0.0024	2.02
0.00256	2.03	0.00256	2.01
0.00288	2.08	0.00288	2.02
0.0032	2.03	0.0032	2.01
0.00352	2.02	0.00352	2.01
0.00384	2.02	0.00384	2.02
0.00416	2.04	0.00416	2.01
0.00448	2.01	0.00448	2.01
0.0048	2	0.0048	2
0.00512	2.01	0.00512	2.01
0.00576	2.01	0.00576	2
0.0064	2	0.0064	2
0.00704	1.98	0.00704	2
0.00768	1.99	0.00768	2
0.00832	1.97	0.00832	2
0.00896	1.97	0.00896	2
0.0096	1.94	0.0096	1.99
0.0102	1.96	0.0102	1.99
0.0115	1.93	0.0115	1.98
0.0128	1.93	0.0128	1.98
0.0141	1.91	0.0141	1.97
0.0154	1.89	0.0154	1.97
0.0166	1.88	0.0166	1.97
0.0179	1.87	0.0179	1.97
0.0192	1.86	0.0192	1.96
0.0205	1.86	0.0205	1.96
0.023	1.82	0.023	1.95
0.0256	1.79	0.0256	1.95
0.0282	1.78	0.0282	1.95
0.0307	1.77	0.0307	1.94
0.0333	1.74	0.0333	1.94
0.0358	1.71	0.0358	1.93
0.0384	1.71	0.0384	1.93
0.041	1.68	0.041	1.92
0.0461	1.66	0.0461	1.91
0.0512	1.63	0.0512	1.91
0.0563	1.61	0.0563	1.9
0.0614	1.59	0.0614	1.89
0.0666	1.57	0.0666	1.88
0.0717	1.54	0.0717	1.87
0.0768	1.53	0.0768	1.87
0.0819	1.51	0.0819	1.86
0.0922	1.47	0.0922	1.84
0.102	1.45	0.102	1.83
0.113	1.42	0.113	1.82
0.123	1.4	0.123	1.81
0.133	1.38	0.133	1.79
0.143	1.36	0.143	1.78
0.154	1.35	0.154	1.77
0.164	1.33	0.164	1.76
0.184	1.3	0.184	1.74
0.205	1.27	0.205	1.72
0.225	1.25	0.225	1.7
0.246	1.24	0.246	1.68
0.266	1.22	0.266	1.67
0.287	1.21	0.287	1.65
0.307	1.2	0.307	1.64
0.328	1.18	0.328	1.63
0.369	1.16	0.369	1.6
0.41	1.15	0.41	1.58
0.451	1.14	0.451	1.56
0.492	1.13	0.492	1.54
0.532	1.12	0.532	1.52
0.573	1.11	0.573	1.5
0.614	1.1	0.614	1.48
0.655	1.09	0.655	1.47
0.737	1.08	0.737	1.44
0.819	1.07	0.819	1.42
0.901	1.06	0.901	1.4
0.983	1.06	0.983	1.38
1.06	1.05	1.06	1.37
1.15	1.05	1.15	1.35
1.23	1.04	1.23	1.34
1.31	1.04	1.31	1.32
1.47	1.04	1.47	1.3
1.64	1.03	1.64	1.28
1.8	1.03	1.8	1.26
1.97	1.03	1.97	1.25
2.13	1.02	2.13	1.24
2.29	1.02	2.29	1.22
2.46	1.02	2.46	1.21
2.62	1.02	2.62	1.2
2.95	1.02	2.95	1.19
3.28	1.01	3.28	1.17
3.6	1.01	3.6	1.16
3.93	1.01	3.93	1.15
4.26	1.01	4.26	1.15
4.59	1.01	4.59	1.14
4.92	1.01	4.92	1.13
5.24	1.01	5.24	1.13
5.9	1.01	5.9	1.11
6.55	1	6.55	1.1
7.21	1	7.21	1.09
7.86	1	7.86	1.09
8.52	1	8.52	1.09
9.18	1	9.18	1.08
9.83	1	9.83	1.07
10.5	1	10.5	1.07
11.8	1	11.8	1.06
13.1	1	13.1	1.05
14.4	1	14.4	1.05
15.7	1	15.7	1.04
17	1	17	1.04
18.4	1	18.4	1.03
19.7	1	19.7	1.03
21	1	21	1.03
23.6	1	23.6	1.03
26.2	1	26.2	1.02
28.8	1	28.8	1.02
31.5	1	31.5	1.02
34.1	1	34.1	1.02
36.7	1	36.7	1.02
39.3	1	39.3	1.01
41.9	1	41.9	1.01
47.2	1	47.2	1.01
52.4	1	52.4	1.01
57.7	1	57.7	1.01
62.9	1	62.9	1
68.2	1	68.2	1.01
73.4	1	73.4	1
78.6	1	78.6	1
83.9	1	83.9	0.99
94.4	1	94.4	0.99
105	1	105	1
115	1	115	1
126	1	126	1
136	1	136	0.99
147	1	147	0.99
157	1	157	0.98
168	1	168	0.98
189	1	189	0.98
210	1	210	0.98
231	1	231	0.97
252	1	252	0.96
273	1	273	0.97
294	1	294	0.96
315	1	315	0.96
336	1	336	0.96
377	1	377	0.97
419	1	419	0.97
461	1	461	0.97
503	1	503	0.97
545	1	545	0.97
587	1	587	0.98
629	1	629	0.99
671	1	671	0.98
755	1	755	1
839	1	839	1
923	1	923	1
1010	1	1010	1
1090	1	1090	1
1170	1	1170	1
1260	1	1260	0.99
1340	1
1510	1
1680	1
1850	1
2010	1
2180	1
2350	1
2520	1
